# Supplementary material for: Crystal structure of the 1:2 co-crystal of 1,3,6,8-tetra­aza­tri­cyclo­[4.3.1.13,8]undecane (TATU) and 4-chloro­phenol (1/2)
Source: Acta Crystallogr E Crystallogr Commun. 2016 Oct 25;72(Pt 11):1648–50. doi: 10.1107/S2056989016016546 (PMC5095853; doi:10.1107/S2056989016016546)
Supplement: Supplementary file 1 [file e-72-01648-sup1.cif]

##############################################################################
#                                                                            #
# This CIF contains the data in a paper accepted for publication in          #
# Acta Crystallographica Section E. It conforms to the requirements of       #
# Notes for Authors for Acta Crystallographica Section E, and has been       #
# peer reviewed under the auspices of the IUCr Commission on Journals.       #
#                                                                            #
# Full details of the Crystallographic Information File format               #
# are given in the paper "The Crystallographic Information File (CIF):       #
# a New Standard Archive File for Crystallography" by S. R. Hall, F. H.      #
# Allen and I. D. Brown [Acta Cryst. (1991), A47, 655-685].                  #
#                                                                            #
# The current version of the core CIF dictionary is obtainable from          #
# ftp://ftp.iucr.org/pub/cif_core.dic.                                       #
#                                                                            #
# Software is freely available for graphical display of the structure(s)     #
# in this CIF. For information consult the CIF software page                 #
# http://www.iucr.org/resources/cif/software.                                #
#                                                                            #
# This file may be used for bona fide research purposes within the           #
# scientific community so long as proper attribution is given to the journal # 
# article from which it was obtained.                                        #
#                                                                            #
##############################################################################
data_I
_database_code_depnum_ccdc_archive 'CCDC 1510135'
_audit_creation_method     'SHELXL-2014/7'
_journal_date_recd_electronic     2016-10-13
_journal_date_accepted     2016-10-17
_journal_name_full     'Acta Crystallographica, Section E'
_journal_year     2016
_journal_volume     72
_journal_issue     11
_journal_page_first     1648
_journal_page_last     1650
_journal_paper_category     GO
_journal_paper_doi     10.1107/S2056989016016546
_journal_coeditor_code     SJ5511
_publ_contact_author_name     'Augusto Rivera'
_publ_contact_author_address
;
Universidad Nacional de Colombia, Sede Bogot\'a, Facultad de Ciencias,
Departamento de Qu\'imica, Cra 30 No. 45-03, Bogot\'a, C\'odigo Postal 110911,
Colombia
;
_publ_contact_author_email     'ariverau@unal.edu.co'
_publ_contact_author_fax     '571-3165220'
_publ_contact_author_phone     '571-3165000'
_publ_section_title
;
Crystal structure of the 1:2 co-crystal of
1,3,6,8-tetraazatricyclo[4.3.1.1^3,8^]undecane (TATU) and 4-chlorophenol (1/2)
;
loop_
    _publ_author_name
    _publ_author_footnote
    _publ_author_address
    'Rivera, Augusto' .
;
Universidad Nacional de Colombia, Sede Bogot\'a, Facultad de Ciencias,
Departamento de Qu\'imica, Cra 30 No. 45-03, Bogot\'a, C\'odigo Postal 110911,
Colombia
;
    'Rojas, Jicli Jos\'e' .
;
Universidad Nacional de Colombia, Sede Bogot\'a, Facultad de Ciencias,
Departamento de Qu\'imica, Cra 30 No. 45-03, Bogot\'a, C\'odigo Postal 110911,
Colombia
;
    'Osorio, H\'ector Jairo' .
;
Universidad Nacional de Colombia, Sede Manizales, Manizales, Colombia
;
    'R\'ios-Motta, Jaime' .
;
Universidad Nacional de Colombia, Sede Bogot\'a, Facultad de Ciencias,
Departamento de Qu\'imica, Cra 30 No. 45-03, Bogot\'a, C\'odigo Postal 110911,
Colombia
;
    'Bolte, Michael' .
;
Institut f\"ur Anorganische Chemie, J. W. Goethe-Universit\"at Frankfurt,
Max-von Laue-Str. 7,
60438 Frankfurt/Main,
Germany
;
_publ_section_synopsis
;
The components of the ternary co-crystalline adduct are linked by
intermolecular O--H...N hydrogen bonds.
;
_chemical_name_systematic
;
1,3,6,8-Tetraazatricyclo[4.3.1.1^3,8^]undecane--4-chlorophenol (1/2)
;
_chemical_name_common     ?
_chemical_formula_moiety     'C7 H14 N4, 2(C6 H5 Cl O)'
_chemical_formula_sum     'C19 H24 Cl2 N4 O2'
_chemical_formula_iupac     'C7 H14 N4, 2C6 H5 Cl O'
_chemical_formula_weight     411.32
_chemical_melting_point     ?
_shelx_space_group_comment
;
The symmetry employed for this shelxl refinement is uniquely defined
by the following loop, which should always be used as a source of
symmetry information in preference to the above space-group names.
They are only intended as comments.
;
_space_group_crystal_system     monoclinic
_space_group_name_H-M_alt     'P 21/c'
_space_group_name_Hall     '-P 2ybc'
loop_
    _space_group_symop_operation_xyz
    'x, y, z'
    '-x, y+1/2, -z+1/2'
    '-x, -y, -z'
    'x, -y-1/2, z-1/2'
_cell_length_a     5.9495(3)
_cell_length_b     27.6927(8)
_cell_length_c     11.9402(5)
_cell_angle_alpha     90
_cell_angle_beta     92.585(3)
_cell_angle_gamma     90
_cell_volume     1965.24(14)
_cell_formula_units_Z     4
_cell_measurement_reflns_used     37763
_cell_measurement_theta_min     1.70
_cell_measurement_theta_max     27.57
_cell_measurement_temperature     173(2)
_exptl_crystal_description     block
_exptl_crystal_colour     colourless
_exptl_crystal_size_max     0.260
_exptl_crystal_size_mid     0.250
_exptl_crystal_size_min     0.240
_exptl_crystal_density_diffrn     1.390
_exptl_crystal_density_meas     ?
_exptl_crystal_density_method     ?
_exptl_crystal_F_000     864
_exptl_absorpt_coefficient_mu     0.353
_exptl_absorpt_correction_type     multi-scan
_exptl_absorpt_process_details
;
(X-Area; Stoe & Cie, 2001)
;
_shelx_estimated_absorpt_T_min     0.914
_shelx_estimated_absorpt_T_max     0.920
_exptl_absorpt_correction_T_min     0.604
_exptl_absorpt_correction_T_max     1.000
_diffrn_ambient_temperature     173(2)
_diffrn_radiation_type     MoK\a
_diffrn_radiation_wavelength     0.71073
_diffrn_measurement_device_type     'STOE IPDS II two-circle'
_diffrn_measurement_method     \w
_diffrn_detector_area_resol_mean     ?
_diffrn_reflns_number     37763
_diffrn_reflns_av_R_equivalents     0.0450
_diffrn_reflns_theta_min     1.859
_diffrn_reflns_theta_max     27.047
_diffrn_reflns_theta_full     25.000
_diffrn_measured_fraction_theta_max     0.984
_diffrn_measured_fraction_theta_full     0.983
_diffrn_reflns_limit_h_min     -7
_diffrn_reflns_limit_h_max     7
_diffrn_reflns_limit_k_min     -35
_diffrn_reflns_limit_k_max     35
_diffrn_reflns_limit_l_min     -15
_diffrn_reflns_limit_l_max     15
_refine_special_details     ?
_reflns_number_total     4251
_reflns_number_gt     4105
_reflns_threshold_expression     'I > 2\s(I)'
_refine_ls_structure_factor_coef     Fsqd
_refine_ls_matrix_type     full
_refine_ls_R_factor_all     0.0415
_refine_ls_R_factor_gt     0.0402
_refine_ls_wR_factor_gt     0.1079
_refine_ls_wR_factor_ref     0.1091
_refine_ls_goodness_of_fit_ref     1.089
_refine_ls_restrained_S_all     1.089
_refine_ls_number_reflns     4251
_refine_ls_number_parameters     253
_refine_ls_number_restraints     0
_refine_ls_hydrogen_treatment     mixed
_refine_ls_weighting_scheme     calc
_refine_ls_weighting_details
              'w=1/[\s^2^(Fo^2^)+(0.0575P)^2^+0.6451P] where P=(Fo^2^+2Fc^2^)/3'
_atom_sites_solution_hydrogens     mixed
_atom_sites_solution_primary     ?
_atom_sites_solution_secondary     ?
_refine_ls_shift/su_max     0.002
_refine_ls_shift/su_mean     0.000
_refine_diff_density_max     0.402
_refine_diff_density_min     -0.264
_refine_ls_extinction_method
;
SHELXL-2014/7 (Sheldrick 2015)
;
_refine_ls_extinction_coef     0.062(7)
_refine_ls_extinction_expression
                                  'Fc^*^=kFc[1+0.001xFc^2^\l^3^/sin(2\q)]^-1/4^'
loop_
    _atom_type_symbol
    _atom_type_description
    _atom_type_scat_dispersion_real
    _atom_type_scat_dispersion_imag
    _atom_type_scat_source
    'C' 'C' 0.0033 0.0016
                         'International Tables Vol C Tables 4.2.6.8 and 6.1.1.4'
    'H' 'H' 0.0000 0.0000
                         'International Tables Vol C Tables 4.2.6.8 and 6.1.1.4'
    'N' 'N' 0.0061 0.0033
                         'International Tables Vol C Tables 4.2.6.8 and 6.1.1.4'
    'O' 'O' 0.0106 0.0060
                         'International Tables Vol C Tables 4.2.6.8 and 6.1.1.4'
    'Cl' 'Cl' 0.1484 0.1585
                         'International Tables Vol C Tables 4.2.6.8 and 6.1.1.4'
_computing_data_collection
;
X-Area (Stoe & Cie, 2001)
;
_computing_cell_refinement
;
X-Area (Stoe & Cie, 2001)
;
_computing_data_reduction
;
X-Area (Stoe & Cie, 2001)
;
_computing_structure_solution
;
SHELXS (Sheldrick, 2008)
;
_computing_structure_refinement
;
<i>SHELXL-2014/7</i> (Sheldrick, 2015)
;
_computing_molecular_graphics
;
XP in SHELXTL-Plus (Sheldrick, 2008)
;
_computing_publication_material
;
<i>SHELXL-2014/7</i> (Sheldrick, 2015)
;
loop_
    _atom_site_type_symbol
    _atom_site_label
    _atom_site_fract_x
    _atom_site_fract_y
    _atom_site_fract_z
    _atom_site_U_iso_or_equiv
    _atom_site_adp_type
    _atom_site_calc_flag
    _atom_site_occupancy
    _atom_site_disorder_assembly
    _atom_site_disorder_group
    Cl Cl1 -0.04590(7) 0.26962(2) -0.10224(3) 0.04449(15) Uani d 1 . .
    O O1 0.5641(2) 0.35658(5) 0.24199(10) 0.0479(3) Uani d 1 . .
    H H1 0.510(4) 0.3572(9) 0.310(2) 0.073(7) Uiso d 1 . .
    C C11 0.4191(3) 0.33578(5) 0.16530(12) 0.0356(3) Uani d 1 . .
    C C12 0.2099(3) 0.31750(6) 0.19246(12) 0.0387(3) Uani d 1 . .
    H H12 0.1644 0.3193 0.2676 0.046 Uiso calc 1 . .
    C C13 0.0679(2) 0.29680(5) 0.11068(12) 0.0367(3) Uani d 1 . .
    H H13 -0.0747 0.2845 0.1293 0.044 Uiso calc 1 . .
    C C14 0.1366(2) 0.29428(5) 0.00163(12) 0.0339(3) Uani d 1 . .
    C C15 0.3445(2) 0.31185(5) -0.02693(12) 0.0348(3) Uani d 1 . .
    H H15 0.3898 0.3097 -0.1020 0.042 Uiso calc 1 . .
    C C16 0.4855(2) 0.33256(5) 0.05517(12) 0.0350(3) Uani d 1 . .
    H H16 0.6283 0.3447 0.0362 0.042 Uiso calc 1 . .
    Cl Cl2 1.00806(8) 0.58275(2) 1.06573(4) 0.05235(16) Uani d 1 . .
    O O2 0.7563(2) 0.49889(4) 0.62512(9) 0.0406(3) Uani d 1 . .
    H H2 0.655(4) 0.4764(8) 0.6299(19) 0.059(6) Uiso d 1 . .
    C C21 0.8062(2) 0.51843(5) 0.72828(12) 0.0328(3) Uani d 1 . .
    C C22 1.0146(2) 0.54078(5) 0.74570(13) 0.0376(3) Uani d 1 . .
    H H22 1.1157 0.5421 0.6864 0.045 Uiso calc 1 . .
    C C23 1.0755(2) 0.56101(5) 0.84860(14) 0.0391(3) Uani d 1 . .
    H H23 1.2175 0.5763 0.8601 0.047 Uiso calc 1 . .
    C C24 0.9276(3) 0.55872(5) 0.93448(13) 0.0367(3) Uani d 1 . .
    C C25 0.7182(3) 0.53749(5) 0.91821(14) 0.0406(3) Uani d 1 . .
    H H25 0.6167 0.5367 0.9774 0.049 Uiso calc 1 . .
    C C26 0.6576(2) 0.51743(5) 0.81477(14) 0.0382(3) Uani d 1 . .
    H H26 0.5137 0.5029 0.8030 0.046 Uiso calc 1 . .
    N N1 0.43277(18) 0.36094(4) 0.46248(10) 0.0308(3) Uani d 1 . .
    N N2 0.44381(19) 0.33973(4) 0.69815(10) 0.0324(3) Uani d 1 . .
    N N3 0.47481(19) 0.42152(4) 0.61627(10) 0.0310(3) Uani d 1 . .
    N N4 0.12298(18) 0.37751(4) 0.59049(9) 0.0310(3) Uani d 1 . .
    C C1 0.5461(3) 0.31658(5) 0.49947(13) 0.0385(3) Uani d 1 . .
    H H1A 0.7030 0.3179 0.4754 0.046 Uiso calc 1 . .
    H H1B 0.4717 0.2892 0.4595 0.046 Uiso calc 1 . .
    C C2 0.5526(3) 0.30537(6) 0.62630(14) 0.0393(3) Uani d 1 . .
    H H2A 0.4821 0.2734 0.6366 0.047 Uiso calc 1 . .
    H H2B 0.7122 0.3026 0.6527 0.047 Uiso calc 1 . .
    C C3 0.5404(2) 0.40561(5) 0.50412(11) 0.0307(3) Uani d 1 . .
    H H3A 0.5042 0.4318 0.4498 0.037 Uiso calc 1 . .
    H H3B 0.7055 0.4009 0.5064 0.037 Uiso calc 1 . .
    C C4 0.1997(2) 0.34370(5) 0.67956(11) 0.0330(3) Uani d 1 . .
    H H4A 0.1345 0.3539 0.7506 0.040 Uiso calc 1 . .
    H H4B 0.1389 0.3113 0.6609 0.040 Uiso calc 1 . .
    C C5 0.1885(2) 0.36212(5) 0.47928(11) 0.0329(3) Uani d 1 . .
    H H5A 0.1172 0.3841 0.4228 0.039 Uiso calc 1 . .
    H H5B 0.1268 0.3294 0.4646 0.039 Uiso calc 1 . .
    C C6 0.5478(2) 0.38714(5) 0.70586(11) 0.0338(3) Uani d 1 . .
    H H6A 0.7129 0.3831 0.7043 0.041 Uiso calc 1 . .
    H H6B 0.5145 0.4015 0.7792 0.041 Uiso calc 1 . .
    C C7 0.2262(2) 0.42473(5) 0.61453(12) 0.0339(3) Uani d 1 . .
    H H7A 0.1786 0.4365 0.6881 0.041 Uiso calc 1 . .
    H H7B 0.1737 0.4482 0.5566 0.041 Uiso calc 1 . .
loop_
    _atom_site_aniso_label
    _atom_site_aniso_U_11
    _atom_site_aniso_U_22
    _atom_site_aniso_U_33
    _atom_site_aniso_U_12
    _atom_site_aniso_U_13
    _atom_site_aniso_U_23
    Cl1 0.0475(2) 0.0507(2) 0.0351(2) -0.00710(16) 0.00008(15) -0.00103(15)
    O1 0.0452(6) 0.0666(8) 0.0328(6) -0.0153(5) 0.0091(5) -0.0071(5)
    C11 0.0382(7) 0.0384(7) 0.0307(7) -0.0009(6) 0.0052(5) -0.0002(5)
    C12 0.0437(8) 0.0445(8) 0.0288(7) -0.0034(6) 0.0106(6) -0.0010(6)
    C13 0.0364(7) 0.0390(7) 0.0353(7) -0.0010(6) 0.0087(6) 0.0023(6)
    C14 0.0385(7) 0.0332(7) 0.0301(7) 0.0036(5) 0.0016(5) 0.0031(5)
    C15 0.0396(7) 0.0375(7) 0.0278(6) 0.0049(6) 0.0070(5) 0.0053(5)
    C16 0.0365(7) 0.0377(7) 0.0314(7) 0.0014(6) 0.0084(5) 0.0040(5)
    Cl2 0.0697(3) 0.0430(2) 0.0434(2) 0.00721(18) -0.00754(19) -0.00895(16)
    O2 0.0466(6) 0.0377(5) 0.0373(6) -0.0086(5) 0.0001(4) 0.0005(4)
    C21 0.0355(7) 0.0269(6) 0.0360(7) 0.0002(5) 0.0003(5) 0.0035(5)
    C22 0.0357(7) 0.0348(7) 0.0428(8) -0.0045(6) 0.0079(6) 0.0012(6)
    C23 0.0342(7) 0.0344(7) 0.0486(8) -0.0033(5) -0.0004(6) -0.0018(6)
    C24 0.0437(8) 0.0279(6) 0.0381(7) 0.0051(5) -0.0018(6) -0.0006(5)
    C25 0.0431(8) 0.0358(7) 0.0437(8) -0.0002(6) 0.0104(6) 0.0003(6)
    C26 0.0317(7) 0.0348(7) 0.0485(8) -0.0032(5) 0.0051(6) -0.0005(6)
    N1 0.0275(5) 0.0360(6) 0.0291(5) -0.0013(4) 0.0036(4) -0.0042(4)
    N2 0.0306(6) 0.0366(6) 0.0300(6) 0.0007(4) 0.0005(4) 0.0031(5)
    N3 0.0308(6) 0.0320(6) 0.0301(6) -0.0003(4) 0.0017(4) -0.0026(4)
    N4 0.0257(5) 0.0392(6) 0.0282(6) 0.0020(4) 0.0030(4) -0.0008(5)
    C1 0.0364(7) 0.0358(7) 0.0438(8) 0.0028(6) 0.0076(6) -0.0058(6)
    C2 0.0353(7) 0.0367(7) 0.0459(8) 0.0047(6) 0.0016(6) 0.0015(6)
    C3 0.0291(6) 0.0340(7) 0.0294(6) -0.0022(5) 0.0041(5) 0.0003(5)
    C4 0.0294(6) 0.0400(7) 0.0298(6) -0.0017(5) 0.0051(5) 0.0032(5)
    C5 0.0259(6) 0.0457(8) 0.0270(6) -0.0020(5) 0.0005(5) -0.0027(5)
    C6 0.0328(7) 0.0403(7) 0.0280(6) -0.0016(5) -0.0030(5) -0.0024(5)
    C7 0.0318(7) 0.0347(7) 0.0354(7) 0.0057(5) 0.0038(5) -0.0025(5)
_geom_special_details
;
 All esds (except the esd in the dihedral angle between two l.s. planes)
 are estimated using the full covariance matrix.  The cell esds are taken
 into account individually in the estimation of esds in distances, angles
 and torsion angles; correlations between esds in cell parameters are only
 used when they are defined by crystal symmetry.  An approximate (isotropic)
 treatment of cell esds is used for estimating esds involving l.s. planes.
;
loop_
    _geom_bond_atom_site_label_1
    _geom_bond_atom_site_label_2
    _geom_bond_site_symmetry_2
    _geom_bond_distance
    _geom_bond_publ_flag
    Cl1 C14 . 1.7497(15) ?
    O1 C11 . 1.3579(19) ?
    O1 H1 . 0.88(3) ?
    C11 C16 . 1.3929(19) ?
    C11 C12 . 1.395(2) ?
    C12 C13 . 1.386(2) ?
    C12 H12 . 0.9500 ?
    C13 C14 . 1.384(2) ?
    C13 H13 . 0.9500 ?
    C14 C15 . 1.386(2) ?
    C15 C16 . 1.386(2) ?
    C15 H15 . 0.9500 ?
    C16 H16 . 0.9500 ?
    Cl2 C24 . 1.7494(15) ?
    O2 C21 . 1.3657(18) ?
    O2 H2 . 0.87(2) ?
    C21 C26 . 1.390(2) ?
    C21 C22 . 1.393(2) ?
    C22 C23 . 1.384(2) ?
    C22 H22 . 0.9500 ?
    C23 C24 . 1.382(2) ?
    C23 H23 . 0.9500 ?
    C24 C25 . 1.384(2) ?
    C25 C26 . 1.387(2) ?
    C25 H25 . 0.9500 ?
    C26 H26 . 0.9500 ?
    N1 C1 . 1.4601(19) ?
    N1 C3 . 1.4692(17) ?
    N1 C5 . 1.4766(17) ?
    N2 C6 . 1.4524(18) ?
    N2 C2 . 1.4529(19) ?
    N2 C4 . 1.4635(17) ?
    N3 C3 . 1.4789(17) ?
    N3 C7 . 1.4808(17) ?
    N3 C6 . 1.4824(18) ?
    N4 C5 . 1.4639(17) ?
    N4 C7 . 1.4675(18) ?
    N4 C4 . 1.4739(17) ?
    C1 C2 . 1.545(2) ?
    C1 H1A . 0.9900 ?
    C1 H1B . 0.9900 ?
    C2 H2A . 0.9900 ?
    C2 H2B . 0.9900 ?
    C3 H3A . 0.9900 ?
    C3 H3B . 0.9900 ?
    C4 H4A . 0.9900 ?
    C4 H4B . 0.9900 ?
    C5 H5A . 0.9900 ?
    C5 H5B . 0.9900 ?
    C6 H6A . 0.9900 ?
    C6 H6B . 0.9900 ?
    C7 H7A . 0.9900 ?
    C7 H7B . 0.9900 ?
loop_
    _geom_angle_atom_site_label_1
    _geom_angle_atom_site_label_2
    _geom_angle_atom_site_label_3
    _geom_angle_site_symmetry_1
    _geom_angle_site_symmetry_3
    _geom_angle
    _geom_angle_publ_flag
    C11 O1 H1 . . 112.3(16) ?
    O1 C11 C16 . . 117.72(13) ?
    O1 C11 C12 . . 122.92(13) ?
    C16 C11 C12 . . 119.36(14) ?
    C13 C12 C11 . . 120.54(13) ?
    C13 C12 H12 . . 119.7 ?
    C11 C12 H12 . . 119.7 ?
    C14 C13 C12 . . 119.15(13) ?
    C14 C13 H13 . . 120.4 ?
    C12 C13 H13 . . 120.4 ?
    C13 C14 C15 . . 121.22(14) ?
    C13 C14 Cl1 . . 119.11(12) ?
    C15 C14 Cl1 . . 119.65(11) ?
    C16 C15 C14 . . 119.34(13) ?
    C16 C15 H15 . . 120.3 ?
    C14 C15 H15 . . 120.3 ?
    C15 C16 C11 . . 120.39(13) ?
    C15 C16 H16 . . 119.8 ?
    C11 C16 H16 . . 119.8 ?
    C21 O2 H2 . . 110.4(15) ?
    O2 C21 C26 . . 122.85(13) ?
    O2 C21 C22 . . 117.81(13) ?
    C26 C21 C22 . . 119.33(14) ?
    C23 C22 C21 . . 120.55(14) ?
    C23 C22 H22 . . 119.7 ?
    C21 C22 H22 . . 119.7 ?
    C24 C23 C22 . . 119.35(14) ?
    C24 C23 H23 . . 120.3 ?
    C22 C23 H23 . . 120.3 ?
    C23 C24 C25 . . 120.97(14) ?
    C23 C24 Cl2 . . 119.32(12) ?
    C25 C24 Cl2 . . 119.71(12) ?
    C24 C25 C26 . . 119.44(14) ?
    C24 C25 H25 . . 120.3 ?
    C26 C25 H25 . . 120.3 ?
    C25 C26 C21 . . 120.33(14) ?
    C25 C26 H26 . . 119.8 ?
    C21 C26 H26 . . 119.8 ?
    C1 N1 C3 . . 114.69(11) ?
    C1 N1 C5 . . 114.92(11) ?
    C3 N1 C5 . . 110.62(11) ?
    C6 N2 C2 . . 115.45(12) ?
    C6 N2 C4 . . 111.01(11) ?
    C2 N2 C4 . . 115.17(12) ?
    C3 N3 C7 . . 108.03(10) ?
    C3 N3 C6 . . 112.41(11) ?
    C7 N3 C6 . . 107.96(11) ?
    C5 N4 C7 . . 108.10(11) ?
    C5 N4 C4 . . 112.53(11) ?
    C7 N4 C4 . . 108.15(11) ?
    N1 C1 C2 . . 117.17(12) ?
    N1 C1 H1A . . 108.0 ?
    C2 C1 H1A . . 108.0 ?
    N1 C1 H1B . . 108.0 ?
    C2 C1 H1B . . 108.0 ?
    H1A C1 H1B . . 107.2 ?
    N2 C2 C1 . . 117.06(12) ?
    N2 C2 H2A . . 108.0 ?
    C1 C2 H2A . . 108.0 ?
    N2 C2 H2B . . 108.0 ?
    C1 C2 H2B . . 108.0 ?
    H2A C2 H2B . . 107.3 ?
    N1 C3 N3 . . 115.37(11) ?
    N1 C3 H3A . . 108.4 ?
    N3 C3 H3A . . 108.4 ?
    N1 C3 H3B . . 108.4 ?
    N3 C3 H3B . . 108.4 ?
    H3A C3 H3B . . 107.5 ?
    N2 C4 N4 . . 115.47(11) ?
    N2 C4 H4A . . 108.4 ?
    N4 C4 H4A . . 108.4 ?
    N2 C4 H4B . . 108.4 ?
    N4 C4 H4B . . 108.4 ?
    H4A C4 H4B . . 107.5 ?
    N4 C5 N1 . . 115.69(11) ?
    N4 C5 H5A . . 108.4 ?
    N1 C5 H5A . . 108.4 ?
    N4 C5 H5B . . 108.4 ?
    N1 C5 H5B . . 108.4 ?
    H5A C5 H5B . . 107.4 ?
    N2 C6 N3 . . 115.14(11) ?
    N2 C6 H6A . . 108.5 ?
    N3 C6 H6A . . 108.5 ?
    N2 C6 H6B . . 108.5 ?
    N3 C6 H6B . . 108.5 ?
    H6A C6 H6B . . 107.5 ?
    N4 C7 N3 . . 111.00(11) ?
    N4 C7 H7A . . 109.4 ?
    N3 C7 H7A . . 109.4 ?
    N4 C7 H7B . . 109.4 ?
    N3 C7 H7B . . 109.4 ?
    H7A C7 H7B . . 108.0 ?
loop_
    _geom_torsion_atom_site_label_1
    _geom_torsion_atom_site_label_2
    _geom_torsion_atom_site_label_3
    _geom_torsion_atom_site_label_4
    _geom_torsion_site_symmetry_1
    _geom_torsion_site_symmetry_2
    _geom_torsion_site_symmetry_3
    _geom_torsion_site_symmetry_4
    _geom_torsion
    _geom_torsion_publ_flag
    O1 C11 C12 C13 . . . . 179.72(15) ?
    C16 C11 C12 C13 . . . . -0.7(2) ?
    C11 C12 C13 C14 . . . . 0.3(2) ?
    C12 C13 C14 C15 . . . . 0.3(2) ?
    C12 C13 C14 Cl1 . . . . -178.29(12) ?
    C13 C14 C15 C16 . . . . -0.4(2) ?
    Cl1 C14 C15 C16 . . . . 178.18(11) ?
    C14 C15 C16 C11 . . . . -0.1(2) ?
    O1 C11 C16 C15 . . . . -179.79(14) ?
    C12 C11 C16 C15 . . . . 0.6(2) ?
    O2 C21 C22 C23 . . . . -179.63(13) ?
    C26 C21 C22 C23 . . . . 1.2(2) ?
    C21 C22 C23 C24 . . . . 0.2(2) ?
    C22 C23 C24 C25 . . . . -1.5(2) ?
    C22 C23 C24 Cl2 . . . . 178.15(12) ?
    C23 C24 C25 C26 . . . . 1.2(2) ?
    Cl2 C24 C25 C26 . . . . -178.40(12) ?
    C24 C25 C26 C21 . . . . 0.3(2) ?
    O2 C21 C26 C25 . . . . 179.42(14) ?
    C22 C21 C26 C25 . . . . -1.5(2) ?
    C3 N1 C1 C2 . . . . 64.76(16) ?
    C5 N1 C1 C2 . . . . -65.11(16) ?
    C6 N2 C2 C1 . . . . -66.31(17) ?
    C4 N2 C2 C1 . . . . 65.17(17) ?
    N1 C1 C2 N2 . . . . 0.5(2) ?
    C1 N1 C3 N3 . . . . -85.46(14) ?
    C5 N1 C3 N3 . . . . 46.49(15) ?
    C7 N3 C3 N1 . . . . -53.85(15) ?
    C6 N3 C3 N1 . . . . 65.16(15) ?
    C6 N2 C4 N4 . . . . 47.85(15) ?
    C2 N2 C4 N4 . . . . -85.71(15) ?
    C5 N4 C4 N2 . . . . 65.04(15) ?
    C7 N4 C4 N2 . . . . -54.30(15) ?
    C7 N4 C5 N1 . . . . 54.75(15) ?
    C4 N4 C5 N1 . . . . -64.62(16) ?
    C1 N1 C5 N4 . . . . 84.81(15) ?
    C3 N1 C5 N4 . . . . -47.03(16) ?
    C2 N2 C6 N3 . . . . 85.50(15) ?
    C4 N2 C6 N3 . . . . -47.92(15) ?
    C3 N3 C6 N2 . . . . -64.54(15) ?
    C7 N3 C6 N2 . . . . 54.51(15) ?
    C5 N4 C7 N3 . . . . -61.56(14) ?
    C4 N4 C7 N3 . . . . 60.53(14) ?
    C3 N3 C7 N4 . . . . 61.15(14) ?
    C6 N3 C7 N4 . . . . -60.65(14) ?
loop_
    _geom_hbond_atom_site_label_D
    _geom_hbond_atom_site_label_H
    _geom_hbond_atom_site_label_A
    _geom_hbond_site_symmetry_A
    _geom_hbond_distance_DH
    _geom_hbond_distance_HA
    _geom_hbond_distance_DA
    _geom_hbond_angle_DHA
    O1 H1 N1 . 0.88(3) 1.91(3) 2.7824(16) 172(2)
    O2 H2 N3 . 0.87(2) 1.86(2) 2.7186(16) 167(2)
    C15 H15 N2 1_554 0.95 2.56 3.4491(18) 155.8
    C2 H2A Cg8 4_555 0.99 2.79 3.7348(18) 160
_shelx_hkl_file
;
  -6 -16   4    0.36    3.94   0
  -6 -15   4    7.58    3.22   0
  -6  -9   3  111.01    4.63   0
  -6  -8   3   -2.77    4.01   0
  -5 -17   3    1.29    3.88   0
  -5   6   2 2477.25   17.18   0
  -4 -17   2   76.13    4.24   0
  -4 -16   2  245.87    4.51   0
  -4  -9   1    9.29    3.82   0
  -3 -14   1   29.28    4.07   0
  -2  -7   0  229.60    5.81   0
  -2  23   4   27.12    3.99   0
  -2  29   7  171.31    6.13   0
  -1 -28   4   34.95    4.11   0
  -1 -25   3    5.01    3.85   0
  -1 -17   1   83.42    4.41   0
   0 -21   2 3414.73   14.49   0
   0 -16   1  308.94    6.98   0
   0  -5   0   10.37    7.15   0
   0  25   5   17.18    3.93   0
   0  29   7    6.96    3.98   0
   1 -26   4   15.74    4.55   0
   1   8   1    4.04    4.04   0
   1  14   2 5151.57   15.01   0
   1  18   3  983.37    7.34   0
   1  21   4 3118.62   12.54   0
   1  26   6  283.74    4.76   0
   1  29   8   50.01    4.61   0
   2 -15   2 1515.63   15.04   0
   2  10   2  563.81    6.07   0
   2  15   3   30.31    3.27   0
   2  18   4    0.17    3.86   0
   2  21   5  188.89    4.71   0
   2  27   8   18.45    4.21   0
   3   9   3    5.31    4.00   0
   3  14   4  154.18    4.81   0
   3  20   6   28.75    3.78   0
   3  22   7   89.20    4.31   0
   3  24   8  309.65    5.58   0
   4  -9   4   28.57    6.66   0
   4   5   4   87.49    4.30   0
   4  11   5  148.32    4.81   0
   4  15   6  369.81    5.52   0
   4  20   8   20.27    4.12   0
   5  -8   6  490.37    8.48   0
   5   4   6  141.52    4.93   0
   5  10   7    3.70    4.02   0
   5  13   8  132.09    4.90   0
  -6  12   4    7.17    7.77   0
  -5   7   2   90.69    7.72   0
  -5  19   5   -0.75    9.15   0
  -4   5   1 1055.84   11.61   0
  -4  22   5  274.24    8.26   0
  -3 -21   2  153.10    4.64   0
  -3  28   7   62.97    5.32   0
  -2 -31   5    1.12    4.04   0
  -2  25   5  197.14    5.91   0
  -1 -31   5    1.83    3.87   0
  -1 -29   4    5.27    3.90   0
  -1  25   5  318.39    5.46   0
  -1  27   6   24.71    4.94   0
  -1  29   7  212.41    5.61   0
   0  30   8  196.52    5.55   0
   1  17   3  691.54    6.57   0
   1  23   5  117.17    4.50   0
   1  27   7   19.38    4.05   0
   2  14   3 1493.15    8.49   0
   2  23   6  182.47    4.16   0
   3   8   3  106.96    4.53   0
   3  13   4 1674.79    9.34   0
   3  19   6   60.85    4.00   0
   3  23   8  148.20    4.70   0
   4  -8   4  306.64    8.26   0
   4   3   4  330.19    5.77   0
   4   4   4  143.73    4.94   0
   4  14   6  363.32    5.63   0
   4  19   8  128.38    4.78   0
   5 -13   7    4.55    6.49   0
   5  -6   6   15.40    5.26   0
   5  -5   6   39.28    5.49   0
   5  -1   6   20.91    4.65   0
   5   0   6    9.56    4.21   0
   5   2   6  387.39    6.01   0
   5   8   7   22.10    4.29   0
   5  14   9    5.75    4.20   0
  -7  -8   4    6.69    4.85   0
  -7  -7   4   17.56    4.33   0
  -7  -3   4   11.11    4.12   0
  -7  -2   4   18.63    4.18   0
  -7   0   4  212.36    6.35   0
  -6 -12   3   38.75    4.12   0
  -5 -23   4    0.77    3.31   0
  -5 -19   3    8.05    3.10   0
  -4 -12   1  541.08    6.64   0
  -4  19   4  224.37    8.48   0
  -3 -28   4    3.92    3.29   0
  -3 -22   2   63.30    4.19   0
  -3  -3   0    7.28    5.39   0
  -3  18   3   90.81    6.83   0
  -2 -29   4    8.25    3.19   0
  -2 -23   2    8.12    3.97   0
  -2 -18   1    2.91    3.80   0
  -1 -10   0   47.16    3.95   0
   0 -26   3  145.62    6.18   0
   0 -17   1    7.49    4.07   0
   0  -7   0   22.35    6.59   0
   0  24   5   12.98    3.87   0
   0  26   6  966.68    7.76   0
   0  28   7   18.41    3.19   0
   0  29   8  228.81    5.56   0
   1  20   4  234.38    4.68   0
   2 -27   5    3.49    4.88   0
   2   8   2 1980.85   10.43   0
   2  17   4  189.35    4.88   0
   2  20   5   80.80    3.56   0
   2  24   7  288.84    5.32   0
   2  26   8   21.43    3.41   0
   3 -26   6    9.46    6.35   0
   3   7   3  870.87    7.48   0
   3  12   4  184.07    5.17   0
   3  24   9    4.68    4.14   0
   4  -7   4   37.17    5.77   0
   4   1   4   48.27    5.30   0
   4   2   4  936.96    8.12   0
   4   9   5    1.79    4.55   0
   4  13   6  593.94    6.48   0
   4  16   7    6.54    3.27   0
   4  20   9    7.68    3.38   0
   5  -4   6  144.57    5.72   0
   5  -3   6  739.76    8.32   0
   5   6   7   13.65    4.68   0
   5   7   7   20.04    4.08   0
   5  11   8   73.89    4.07   0
   5  13   9    2.37    4.18   0
  -7 -11   4   97.47    4.77   0
  -6 -20   4    9.52    4.33   0
  -6 -14   3    4.45    3.92   0
  -5   8   2   44.49    7.50   0
  -4 -14   1    7.05    4.31   0
  -3 -26   3    2.93    3.35   0
  -3  -6   0 4771.43   17.11   0
  -3  -2   0  671.23    7.99   0
  -3  -1   0  786.81    8.49   0
  -3   0   0 2893.40   15.85   0
  -3  27   7    5.45    5.47   0
  -2 -30   4   -0.78    3.89   0
  -2 -27   3    2.57    3.83   0
  -2 -24   2  203.87    4.77   0
  -2 -19   1  144.18    4.59   0
  -2  28   7   37.90    4.45   0
  -1 -30   4    3.65    3.88   0
  -1 -27   3   23.40    4.11   0
  -1 -19   1 2024.91   10.00   0
  -1 -11   0  211.07    5.14   0
  -1  28   7   20.39    4.21   0
   0  27   7  140.14    4.70   0
   1  19   4  152.25    4.73   0
   1  22   5   83.96    3.59   0
   1  24   6  141.70    5.13   0
   1  26   7   17.61    3.52   0
   1  27   8    6.33    4.07   0
   2 -21   3  501.72    9.12   0
   2 -16   2  525.63    9.97   0
   2   7   2 2981.24   12.41   0
   2  16   4   30.12    4.15   0
   2  19   5   82.38    4.05   0
   3 -20   4   34.57    7.08   0
   3  11   4  217.13    4.97   0
   3  15   5  418.46    5.79   0
   3  20   7   25.14    3.81   0
   3  22   8    3.96    3.20   0
   3  23   9  110.11    4.63   0
   4  -6   4   12.41    5.10   0
   4  -5   4   77.08    5.72   0
   4  -4   4  174.05    6.21   0
   4  -2   4  922.80    8.95   0
   4  -1   4   46.96    5.63   0
   4  15   7    5.32    3.24   0
   4  17   8    2.93    4.21   0
   4  19   9    5.27    4.29   0
   5 -12   7   -0.25    6.02   0
   5   5   7 1336.70    9.03   0
  -6 -16   3    1.21    3.79   0
  -5 -25   4    2.60    3.23   0
  -4 -21   2   26.45    3.93   0
  -3 -27   3    1.20    4.02   0
  -3 -23   2   52.97    3.58   0
  -3 -19   1 2741.47   11.38   0
  -3 -18   1   34.67    3.70   0
  -3 -10   0    3.85    3.93   0
  -3  -9   0   27.80    4.19   0
  -3  23   5   16.60    5.30   0
  -2 -13   0 1112.72    8.67   0
  -2 -12   0  968.11    8.72   0
  -1 -31   4   -0.36    3.90   0
  -1 -13   0   12.69    4.71   0
  -1  29   8    2.36    3.95   0
   0   9   1 1010.53    9.53   0
   0  23   5   73.41    4.29   0
   0  25   6  153.10    4.78   0
   0  28   8  184.36    5.31   0
   1 -15   1  501.73    8.34   0
   1  21   5    4.77    4.22   0
   1  25   7   36.35    3.99   0
   2 -28   5   28.16    5.47   0
   2 -25   4   21.96    5.23   0
   2  12   3  378.97    5.42   0
   2  21   6   68.18    3.63   0
   2  23   7  191.84    4.25   0
   2  26   9   79.11    3.97   0
   3 -24   5    2.86    6.53   0
   3   5   3 2764.33   12.35   0
   3  14   5   18.86    4.02   0
   3  17   6    6.09    3.81   0
   3  21   8  127.24    4.51   0
   4  11   6  540.10    6.12   0
   4  14   7   56.48    4.11   0
   4  16   8   58.89    4.39   0
   4  18   9   15.56    4.19   0
   5 -16   8    8.83    7.23   0
   5   3   7  110.49    4.82   0
   5   8   8   84.75    4.39   0
  -6 -18   3    7.25    4.02   0
  -6  -2   2 1149.15    9.74   0
  -6  -1   2    3.17    5.85   0
  -5  -9   1 1564.53    9.77   0
  -5  -5   1   82.45    4.40   0
  -5  -2   1    1.56    4.07   0
  -5  -1   1    5.61    4.68   0
  -5  21   6  265.86    9.87   0
  -4 -17   1  171.77    4.72   0
  -4   7   1    9.70    6.92   0
  -3 -31   4    7.17    3.98   0
  -3 -28   3   26.45    4.22   0
  -3 -20   1   -1.90    3.90   0
  -3 -12   0   13.94    3.79   0
  -3 -11   0    3.66    3.82   0
  -2  27   7  265.58    6.31   0
  -1 -21   1 1285.99    8.64   0
  -1 -14   0 1924.03   10.90   0
  -1  21   4 1952.29   10.62   0
  -1  27   7  102.03    4.79   0
   0 -10   0  152.16    5.69   0
   0  17   3  362.89    6.28   0
   0  26   7   39.73    4.12   0
   1  23   6 1122.69    7.65   0
   1  26   8    9.63    4.03   0
   1  27   9   26.75    4.31   0
   2   6   2   49.35    4.47   0
   2  15   4  129.13    4.35   0
   2  18   5    2.55    3.00   0
   2  20   6    6.68    3.86   0
   2  22   7   19.65    3.81   0
   2  24   8  304.83    4.94   0
   2  25   9  134.55    4.92   0
   3   4   3    8.05    4.05   0
   3  13   5  642.05    6.28   0
   3  16   6  675.53    6.45   0
   3  18   7    2.75    3.59   0
   3  20   8   -1.22    3.81   0
   4  13   7    6.61    4.11   0
   4  15   8    8.11    4.00   0
   4  17   9  136.84    4.86   0
   5 -11   7  205.60    7.44   0
   5 -10   7    3.98    5.77   0
   5   1   7   68.10    4.91   0
   5   2   7   11.65    4.11   0
   5   6   8    2.84    3.97   0
   5   7   8   79.83    4.38   0
   5   9   9    0.62    4.00   0
   5  10   9    1.39    3.41   0
  -6 -19   3    3.24    3.95   0
  -6 -12   2  182.36    4.93   0
  -6   1   2   -0.40    4.95   0
  -5 -19   2    2.59    3.35   0
  -5 -12   1  225.14    5.02   0
  -5   0   1    2.14    4.57   0
  -5   1   1   12.00    4.53   0
  -5   9   2  767.98   13.75   0
  -4 -27   3    6.63    3.92   0
  -4 -23   2    8.20    3.92   0
  -4 -18   1   14.08    3.90   0
  -4  21   5   30.07    6.18   0
  -4  23   6   35.11    6.07   0
  -4  25   7   77.68    6.43   0
  -3 -21   1  122.45    4.22   0
  -3  20   4   19.99    5.57   0
  -3  26   7   68.23    5.21   0
  -2 -22   1    9.18    3.80   0
  -2  18   3    4.05    4.49   0
  -2  28   8   31.23    4.89   0
  -1  23   5   13.10    4.03   0
  -1  28   8   30.54    4.31   0
   0 -31   4   13.94    4.12   0
   0 -20   1  117.10    4.49   0
   0 -11   0   19.62    4.97   0
   0  22   5  237.61    5.03   0
   0  24   6  245.59    5.01   0
   0  28   9    1.03    4.03   0
   1  22   6  624.28    6.75   0
   1  24   7    0.69    3.92   0
   2 -17   2  219.26    7.55   0
   2  23   8   10.10    3.97   0
   3   9   4  835.68    7.08   0
   3  22  10    2.00    3.94   0
   4   9   6   59.90    4.23   0
   4  12   7  103.85    4.67   0
   4  14   8   71.17    4.12   0
   4  16   9  366.85    5.85   0
   4  18  10   22.73    3.48   0
   5 -15   8   18.68    6.90   0
   5  -9   7  272.09    7.36   0
   5  -8   7   15.55    6.08   0
   5  -2   7   18.08    4.72   0
   5  -1   7   72.52    4.91   0
   5   0   7    0.12    3.87   0
   5   5   8  179.40    4.92   0
   5   8   9  105.58    4.45   0
   5  10  10   51.11    4.42   0
  -7  -8   3    1.26    4.12   0
  -7  -4   3    9.96    4.21   0
  -7  -1   3   11.54    4.80   0
  -7   7   4   23.88    6.77   0
  -6 -20   3    0.60    3.24   0
  -6 -13   2    2.35    3.92   0
  -6   9   3  113.48    7.82   0
  -5 -21   2    3.73    3.94   0
  -5 -13   1    3.11    3.99   0
  -5   2   1    5.61    4.87   0
  -4  -9   0 1025.79    7.52   0
  -4  -8   0  232.31    5.07   0
  -4  -5   0   -0.02    3.84   0
  -4  -4   0   36.56    4.08   0
  -4  -3   0   23.31    4.59   0
  -3 -15   0    2.29    3.83   0
  -3   3   0    9.86    5.66   0
  -2 -30   3   -0.95    3.84   0
  -2 -23   1  141.75    4.51   0
  -2  10   1    4.85    6.36   0
  -1 -22   1   17.82    4.01   0
  -1  26   7  676.61    7.07   0
   0 -12   0 5056.28   17.96   0
   0  19   4   12.77    4.19   0
   1 -32   5    3.25    4.83   0
   1  14   3 5768.49   15.59   0
   1  17   4   89.21    4.44   0
   1  25   8  342.45    5.05   0
   1  26   9  144.16    4.79   0
   2  21   7   13.40    3.12   0
   2  24   9  100.82    3.90   0
   3 -21   4  218.32    8.88   0
   3   8   4  732.29    6.81   0
   3  12   5   10.67    3.30   0
   3  17   7  506.26    5.49   0
   3  19   8    6.81    3.29   0
   3  20   9  230.58    5.16   0
   4   8   6   19.59    3.78   0
   4  13   8  113.67    4.51   0
   4  15   9  100.10    4.83   0
   5  -7   7   18.29    5.28   0
   5  -6   7   10.12    4.83   0
   5  -5   7 1346.12   10.61   0
   5  -4   7  487.46    7.52   0
   5  -3   7  123.56    4.88   0
   5   3   8   98.99    4.95   0
   5   7   9   20.86    4.04   0
   5   9  10  279.01    5.62   0
  -7 -12   3    2.47    4.11   0
  -7   0   3    2.44    4.56   0
  -5 -16   1   37.65    4.16   0
  -5   3   1  165.27    6.00   0
  -4 -12   0 3489.17   12.85   0
  -4  -2   0 1112.22    9.21   0
  -3  27   8   10.42    4.38   0
  -2 -18   0   78.84    4.45   0
  -2  27   8   87.82    5.32   0
  -1 -23   1   32.20    4.08   0
  -1  22   5  619.78    6.78   0
  -1  24   6   24.19    4.23   0
  -1  27   8  147.63    4.78   0
   0 -32   4    4.99    4.02   0
   0 -26   2   16.09    3.99   0
   0 -14   0 4334.08   16.81   0
   0  23   6  159.56    4.47   0
   0  26   8   40.08    4.10   0
   0  27   9    7.17    4.00   0
   1 -23   2   14.36    4.59   0
   1  19   5 2243.30   10.32   0
   1  21   6   83.98    4.21   0
   1  23   7  166.62    4.04   0
   2 -18   2   97.33    6.36   0
   2   4   2  293.00    5.67   0
   2  13   4    5.46    3.59   0
   2  16   5 1372.19    7.85   0
   2  20   7   54.47    4.09   0
   2  23   9   91.58    4.53   0
   2  24  10  109.86    4.74   0
   3  11   5   14.32    4.39   0
   3  14   6    4.26    3.28   0
   3  16   7  149.67    4.57   0
   4   2   5   58.43    4.56   0
   4   7   6  245.40    5.31   0
   4  10   7   24.10    4.29   0
   4  14   9   95.71    4.50   0
   4  16  10   39.32    3.79   0
   5 -14   8   26.78    6.37   0
   5   2   8    6.03    3.76   0
   5   5   9  151.47    5.34   0
   5   6   9   91.88    4.71   0
   5   8  10    0.54    4.05   0
  -7   1   3   12.31    4.77   0
  -7   8   4    6.90    7.02   0
  -6 -18   2    9.22    3.99   0
  -6 -17   2    2.10    3.19   0
  -6   4   2   20.92    5.35   0
  -4 -26   2    5.51    3.14   0
  -4 -13   0    2.94    4.37   0
  -4  24   7   -1.43    5.61   0
  -3 -31   3    6.34    3.27   0
  -3 -18   0   97.61    4.21   0
  -3 -17   0    3.20    3.18   0
  -2 -29   2    4.04    3.97   0
  -2 -19   0  271.62    5.26   0
  -2  17   3    3.39    4.91   0
  -2  22   5  796.69    7.47   0
  -1  25   7  593.28    6.79   0
   0 -30   3    5.34    3.81   0
   0 -15   0   66.11    6.86   0
   0  12   2   11.66    4.14   0
   0  18   4 1557.38    8.60   0
   0  24   7   35.86    4.18   0
   1 -18   1 1538.14   11.12   0
   1  13   3  798.51    6.56   0
   1  22   7  443.55    6.04   0
   1  25   9    5.36    4.02   0
   1  26  10    3.05    4.10   0
   2 -30   5    5.31    5.36   0
   2   3   2   76.11    4.62   0
   2  15   5  104.21    4.40   0
   2  21   8  208.74    4.84   0
   3   0   3    6.07    4.31   0
   3   6   4 1123.21    7.72   0
   3  13   6   34.06    3.96   0
   3  17   8    0.88    4.06   0
   3  19   9    8.59    3.26   0
   4   0   5    4.50    4.93   0
   4   9   7  105.02    4.51   0
   4  11   8   16.72    3.93   0
   4  13   9    7.97    4.05   0
   4  15  10   -4.14    4.22   0
   5 -13   8  158.08    7.61   0
   5  -1   8  304.17    6.11   0
   5   0   8   83.02    4.88   0
   5   4   9  108.64    4.63   0
   5   6  10   75.57    5.22   0
   5   7  10   57.34    4.39   0
  -6 -20   2    0.59    3.88   0
  -5 -25   2   13.27    3.90   0
  -5 -24   2   -0.10    3.22   0
  -5   4   1   67.45    5.31   0
  -5  18   5  318.46   10.31   0
  -4   1   0 2347.81   13.51   0
  -3 -19   0   40.23    3.94   0
  -3  26   8   24.50    5.06   0
  -2  25   7   57.63    4.90   0
  -1 -32   3    7.75    4.13   0
  -1 -29   2   19.81    4.02   0
  -1 -25   1   30.73    3.86   0
  -1 -19   0    6.59    3.75   0
  -1  19   4   48.60    4.16   0
  -1  23   6  447.06    6.24   0
  -1  26   8  161.84    4.92   0
  -1  27   9   68.38    4.52   0
   0 -23   1   20.64    4.35   0
   0 -16   0   22.02    4.71   0
   0  25   8   18.85    4.00   0
   0  26   9   45.66    4.18   0
   1 -24   2   81.20    4.38   0
   1 -19   1  902.73    8.88   0
   1  18   5  820.37    6.53   0
   1  20   6   43.37    4.04   0
   1  23   8   19.86    3.74   0
   1  25  10   78.48    4.42   0
   2 -24   3   -0.35    5.31   0
   2 -19   2  146.67    6.76   0
   2  17   6 1334.82    7.64   0
   2  20   8   12.43    3.66   0
   2  23  10  184.64    4.29   0
   3 -22   4   99.87    7.77   0
   3  18   9   32.08    4.28   0
   3  19  10   57.20    4.25   0
   4 -13   5   41.95    7.80   0
   4  -2   5   78.47    5.17   0
   4   5   6  118.32    4.57   0
   4   8   7 1143.34    8.06   0
   4  12   9   10.93    4.09   0
   4  14  10   30.49    4.10   0
   5 -12   8   82.21    6.47   0
   5  -3   8   94.61    5.11   0
   5  -2   8    4.56    4.70   0
   5   3   9   16.90    4.20   0
  -7   4   3   14.58    6.11   0
  -6 -21   2    1.08    4.01   0
  -6 -12   1   68.14    4.45   0
  -6   5   2   41.52    5.47   0
  -6  10   3   49.37    8.55   0
  -4 -18   0  121.67    4.41   0
  -3 -30   2   14.03    3.94   0
  -3 -26   1   13.54    3.78   0
  -2  23   6   18.64    4.54   0
  -2  26   8    7.90    3.97   0
  -2  27   9   63.63    4.62   0
  -1 -26   1   13.59    3.68   0
  -1  13   2   16.79    3.99   0
  -1  16   3 2832.26   12.63   0
  -1  24   7    6.41    4.09   0
   0 -34   4    7.30    4.14   0
   0 -31   3   11.54    3.98   0
   0 -28   2    5.99    3.84   0
   0 -17   0   21.10    4.85   0
   0  23   7  937.29    7.83   0
   1  12   3    8.23    4.25   0
   2 -31   5    8.38    5.38   0
   2  11   4   11.09    3.56   0
   2  14   5 1074.85    7.43   0
   3   5   4    7.59    3.91   0
   3  14   7 1303.12    8.22   0
   3  16   8   14.03    3.23   0
   3  17   9  926.73    7.22   0
   3  19  11   26.14    4.07   0
   4  -3   5  279.05    6.28   0
   4   3   6 1841.46   10.56   0
   4   4   6   57.20    4.34   0
   4   7   7    9.35    4.00   0
   4  10   8    5.08    3.22   0
   4  14  11   21.34    4.26   0
   5 -11   8   87.23    6.14   0
   5 -10   8  452.14    8.03   0
   5  -9   8    5.89    5.22   0
   5  -7   8  104.53    5.80   0
   5  -6   8    4.18    5.03   0
   5  -5   8  162.36    5.74   0
   5  -4   8  794.98    8.15   0
   5   1   9    4.22    3.96   0
   5   4  10    3.05    4.15   0
  -7  -5   2   -2.28    4.43   0
  -6 -15   1    2.97    3.89   0
  -5 -22   1    8.01    4.02   0
  -5 -13   0   41.36    4.14   0
  -5  -9   0    5.93    3.96   0
  -5  -5   0  236.06    5.41   0
  -5   5   1   98.18    6.48   0
  -3 -31   2    4.01    3.94   0
  -3 -22   0  494.73    6.19   0
  -3  -8  -1  613.51    6.36   0
  -2 -10  -1  284.66    5.68   0
  -2  -7  -1  449.49    6.52   0
  -1  25   8  693.18    7.14   0
  -1  26   9   32.97    4.19   0
   0 -32   3   12.04    3.98   0
   0 -29   2    8.33    4.48   0
   0  11   2    2.84    4.09   0
   0  19   5   14.94    3.93   0
   0  21   6  338.66    5.44   0
   0  24   8  197.66    4.74   0
   0  25   9   58.08    4.32   0
   0  26  10  239.26    5.56   0
   1 -32   4    2.87    4.05   0
   1 -20   1  684.45    8.19   0
   1   2   1  307.59    7.47   0
   1  17   5  249.06    4.45   0
   1  22   8   23.21    3.91   0
   1  23   9  291.59    5.50   0
   1  24  10  153.97    5.03   0
   2 -20   2  578.12    9.28   0
   2  19   8  126.06    4.31   0
   2  20   9    0.32    3.82   0
   2  22  11  103.22    4.63   0
   3 -29   6    3.81    6.40   0
   3  -3   3 2032.78   12.69   0
   3   4   4  249.33    5.35   0
   3   8   5  181.78    4.85   0
   3  13   7  114.80    4.36   0
   3  15   8    2.61    3.84   0
   4 -12   5 1052.44   12.69   0
   4 -11   5  164.35    7.98   0
   4  -5   5   77.61    5.27   0
   4   2   6 2774.40   12.24   0
   4  11   9 1154.24    7.84   0
   4  12  10  101.31    4.65   0
   4  13  11  236.60    5.40   0
   5  -8   8   85.63    5.30   0
   5  -1   9    3.67    4.57   0
   5   0   9    3.10    3.89   0
   5   2  10   16.33    4.70   0
  -7   5   3   19.00    5.95   0
  -6 -18   1    3.80    3.93   0
  -6 -17   1    1.08    3.98   0
  -6   0   1    3.75    5.03   0
  -6   6   2  118.83    6.60   0
  -5  -2   0    7.66    4.70   0
  -4 -26   1   -2.08    3.09   0
  -3 -32   2    2.21    4.19   0
  -3 -14  -1 1414.68    9.13   0
  -3 -12  -1 1601.47    9.31   0
  -3  -7  -1   31.83    4.15   0
  -3  -6  -1  428.38    6.49   0
  -2 -32   2    4.54    3.87   0
  -2 -28   1    2.69    3.78   0
  -2 -15  -1   -2.78    4.16   0
  -2  -5  -1  987.76    8.53   0
  -2  24   7    4.83    3.96   0
  -2  25   8  467.21    6.58   0
  -1 -34   3    7.12    3.97   0
  -1 -27   1   20.63    3.83   0
   0 -19   0   18.58    4.12   0
   0  22   7    9.19    4.13   0
   1 -26   2   23.87    5.03   0
   1 -21   1  360.24    6.65   0
   1  14   4   87.71    4.39   0
   1  20   7    2.10    3.91   0
   2 -29   4   25.36    5.69   0
   2  13   5 1529.66    8.36   0
   2  17   7  248.33    4.47   0
   3  -5   3 2758.63   16.12   0
   3  -4   3   10.14    4.50   0
   3   3   4 2552.79   11.24   0
   3  14   8  146.25    4.41   0
   3  18  11  146.37    4.15   0
   4 -10   5 2203.86   15.42   0
   4  -9   5    3.85    6.48   0
   4  -7   5  475.32    7.79   0
   4   1   6   24.63    4.80   0
   4   5   7   27.81    3.87   0
   4  10   9  316.15    5.65   0
   4  11  10  100.08    4.57   0
   5 -15   9   46.51    6.87   0
   5  -2   9  234.98    5.18   0
   5   1  10  289.14    5.71   0
  -5   6   1   98.51    7.34   0
  -4 -28   1    0.05    3.78   0
  -4   3   0   21.70    5.41   0
  -4  24   8    2.29    4.74   0
  -3 -24   0    4.04    4.21   0
  -3  -4  -1  167.42    5.22   0
  -3  22   6 1897.47   11.22   0
  -2 -33   2    4.30    4.06   0
  -2 -29   1   11.68    3.81   0
  -1 -28   1    0.85    3.58   0
  -1 -11  -1  682.00    8.26   0
  -1 -10  -1 3082.86   13.09   0
  -1  -9  -1  439.62    6.03   0
  -1  23   7    1.19    4.03   0
  -1  25   9  270.33    5.23   0
  -1  26  10    0.20    3.92   0
   0 -33   3    1.53    3.91   0
   0  18   5  145.46    4.48   0
   0  20   6 1368.49    8.55   0
   0  23   8  139.11    3.76   0
   0  24   9   49.31    4.15   0
   0  25  10   -0.76    4.08   0
   1 -27   2 1944.88   12.20   0
   1   7   2  152.28    4.52   0
   1  16   5 3731.56   11.62   0
   1  21   8  193.97    4.06   0
   1  22   9   16.81    3.94   0
   1  23  10  295.76    5.53   0
   2 -26   3   16.77    5.03   0
   2 -21   2 3450.71   18.17   0
   2   6   3    7.98    3.62   0
   2  19   9    5.17    3.74   0
   2  20  10   55.57    4.18   0
   2  21  11    6.34    3.30   0
   3 -27   5    4.45    6.50   0
   3 -23   4   48.77    7.03   0
   3  15   9   89.29    4.33   0
   3  16  10   12.62    4.06   0
   4   0   6 1199.47    8.99   0
   4   4   7  259.04    4.98   0
   4   7   8   29.30    4.15   0
   4   9   9    7.65    4.05   0
   4  10  10    8.85    4.12   0
   5 -14   9    7.11    6.31   0
   5  -5   9  180.34    5.66   0
   5  -4   9  119.86    5.31   0
   5   0  10    9.50    4.15   0
  -7   6   3    1.76    6.31   0
  -6   1   1  135.90    5.43   0
  -6   7   2  112.01    7.61   0
  -6  17   6   54.42    9.58   0
  -5 -19   0    2.50    3.15   0
  -5   0   0  436.49    8.00   0
  -5  21   7    6.48    5.75   0
  -4 -23   0    4.70    3.01   0
  -4 -12  -1    4.45    4.53   0
  -4  -9  -1    0.46    4.00   0
  -4  -6  -1  510.43    6.44   0
  -4  17   4   55.84    5.91   0
  -3 -30   1    4.68    3.98   0
  -3  -3  -1   29.10    4.45   0
  -2  23   7   16.40    4.62   0
  -1 -15  -1  499.17    7.59   0
  -1 -14  -1 6412.84   17.74   0
   0 -31   2    9.15    4.46   0
   0 -21   0   16.12    3.93   0
   0  24  10  107.06    4.70   0
   1 -22   1  240.70    5.57   0
   1  15   5   50.60    4.69   0
   1  17   6   50.74    4.40   0
   1  19   7  736.56    5.84   0
   1  20   8    6.88    3.76   0
   1  23  11    8.93    4.19   0
   2   9   4  373.42    4.76   0
   2  14   6  857.48    6.28   0
   2  17   8    9.38    3.78   0
   2  20  11    1.06    3.96   0
   3   2   4 1753.03   10.09   0
   3   6   5   27.07    4.67   0
   3  11   7   22.81    3.91   0
   3  13   8   80.00    3.54   0
   3  14   9   64.33    4.15   0
   3  15  10  309.74    5.32   0
   4  -1   6   28.66    5.17   0
   4   6   8   20.11    3.89   0
   4   8   9   85.32    4.43   0
   4   9  10  504.13    6.28   0
   5 -13   9    2.62    5.87   0
   5 -12   9  180.24    7.28   0
   5 -11   9  603.31    9.35   0
   5 -10   9    8.19    5.29   0
   5  -9   9    4.89    5.06   0
   5  -8   9  117.39    5.92   0
   5  -7   9   24.92    4.85   0
   5  -6   9  128.21    5.54   0
   5  -3  10  228.72    5.96   0
   5  -2  10    8.69    4.74   0
  -7 -11   1   -3.70    4.82   0
  -7   1   2   20.80    4.94   0
  -7  10   4   -0.49    8.49   0
  -6  -8   0    3.66    4.63   0
  -4 -25   0    4.39    3.79   0
  -3 -31   1    5.55    3.93   0
  -3 -20  -1 1189.22    8.03   0
  -3  -2  -1  391.87    6.73   0
  -3  24   8   37.38    4.84   0
  -3  25   9    3.15    4.72   0
  -2 -31   1   17.17    3.98   0
  -2 -19  -1   24.12    3.92   0
  -2  25   9   57.89    4.46   0
  -1 -30   1    4.51    3.74   0
  -1 -17  -1 2004.05   10.91   0
  -1   8   1   42.82    6.35   0
  -1  24   9   33.95    4.12   0
  -1  25  10   32.16    4.12   0
   0  15   4 3490.63   12.28   0
   0  22   8  362.67    4.67   0
   0  23   9  220.28    4.85   0
   1 -23   1    2.48    4.41   0
   1  21   9    1.72    3.19   0
   2 -27   3    4.69    5.31   0
   2 -22   2    4.47    5.65   0
   2  13   6  141.12    4.44   0
   2  15   7   75.44    3.91   0
   3 -12   3  209.98   12.45   0
   3   8   6 3506.99   12.64   0
   3  10   7  785.55    6.40   0
   3  12   8  402.98    5.59   0
   4  -2   6 3043.38   13.10   0
   4   2   7  183.99    5.46   0
   4   5   8 1390.50    8.63   0
   4   7   9  195.17    4.88   0
   4  10  11  336.31    5.28   0
   5  -5  10   52.53    5.46   0
   5  -4  10    6.17    4.71   0
   5  -1  11   18.87    4.87   0
  -7 -13   1    8.74    4.29   0
  -7  -8   1    1.99    4.04   0
  -7  -6   1   10.16    4.52   0
  -7   2   2    5.06    5.20   0
  -5 -24   0    5.34    4.00   0
  -5   1   0 1853.19   11.65   0
  -5  15   4   15.76    8.57   0
  -4  -3  -1  131.35    5.00   0
  -4  23   8    3.59    4.84   0
  -3  15   3    9.35    5.67   0
  -1 -18  -1 1594.05    9.08   0
   0 -32   2   -0.18    4.03   0
   0  20   7   45.01    4.48   0
   0  23  10  321.58    5.60   0
   0  24  11  151.73    5.10   0
   1 -29   2    4.39    4.51   0
   1 -10   0   54.67    6.17   0
   1  16   6   64.99    4.18   0
   1  18   7  522.90    5.09   0
   1  19   8   14.88    4.00   0
   1  20   9  307.22    5.21   0
   1  21  10   17.51    4.14   0
   1  22  11  227.01    4.69   0
   2 -31   4    4.48    5.14   0
   2  -1   2  895.29    9.91   0
   2  16   8    2.52    3.64   0
   2  17   9  526.25    5.78   0
   2  18  10  406.28    5.70   0
   2  19  11    4.17    3.18   0
   3 -28   5    0.68    6.43   0
   3 -24   4  683.27   12.83   0
   3 -10   3    4.64    7.96   0
   3  -9   3    4.86    6.54   0
   3   0   4 3710.18   14.24   0
   3   7   6  107.09    4.66   0
   3  11   8   26.27    4.24   0
   3  14  10    3.69    3.90   0
   3  15  12    0.63    3.93   0
   4   1   7  471.90    6.50   0
   4   6   9   -0.80    3.75   0
   5  -7  10   66.94    5.65   0
   5  -6  10   78.33    5.21   0
  -7  -4   1    3.38    4.43   0
  -6  -4   0    0.01    4.26   0
  -6   3   1   58.10    5.48   0
  -5 -10  -1    1.66    3.84   0
  -5  -8  -1  630.19    6.72   0
  -5   2   0    4.40    5.08   0
  -4  -2  -1   18.57    4.40   0
  -2  25  10  119.75    4.93   0
  -1 -27   0    5.84    3.64   0
  -1 -20  -1  585.64    6.54   0
  -1  16   4    4.30    4.38   0
  -1  18   5 1313.20    8.26   0
  -1  21   7   14.00    4.13   0
  -1  24  10    9.18    3.99   0
   0  21   8    1.49    3.38   0
   0  22   9   92.90    3.58   0
   1 -15   0  252.20    6.09   0
   1 -14   0 1975.44   12.50   0
   1   9   3   23.86    3.47   0
   1  14   5  376.60    4.78   0
   1  17   7   55.85    4.19   0
   2  10   5 2596.66   10.11   0
   2  12   6  162.71    4.47   0
   2  14   7  640.17    5.55   0
   2  18  11   92.03    4.33   0
   3   4   5   64.52    4.24   0
   3   9   7   27.83    4.29   0
   3  12   9  359.33    5.45   0
   3  13  10   46.37    4.04   0
   4 -18   6  656.17   13.95   0
   4   0   7    1.33    4.58   0
   4   3   8  127.53    4.74   0
   4   7  10   22.11    4.01   0
   5  -9  10  302.20    6.64   0
   5  -8  10    0.45    4.61   0
  -6   8   2   91.10    8.15   0
  -3   0  -1    1.93    5.98   0
  -3  24   9    8.58    4.07   0
  -2 -30   0    4.07    3.87   0
  -2 -24  -1   27.08    4.15   0
   0  16   5    3.97    3.92   0
   0  19   7 1551.17    8.60   0
   0  22  10   11.63    3.87   0
   0  23  11   19.63    3.31   0
   1 -30   2    2.68    4.14   0
   1 -16   0   28.38    4.52   0
   1  11   4 5088.08   14.35   0
   1  15   6   66.57    4.22   0
   1  18   8 1144.70    7.65   0
   1  20  10    6.97    3.93   0
   1  21  12    0.60    4.05   0
   2  13   7   92.88    4.06   0
   2  16   9   36.09    3.19   0
   2  18  12   16.78    4.06   0
   3 -25   4  449.61   11.09   0
   3   8   7    2.76    4.05   0
   3  10   8 1251.21    7.85   0
   3  11   9  216.74    4.61   0
   3  12  10   27.87    3.81   0
   3  13  11  164.16    4.91   0
   3  14  12   21.93    4.20   0
   4  -5   6  130.85    5.23   0
   4  -1   7  447.03    6.49   0
   4   2   8    3.48    3.88   0
   4   7  11  192.13    5.09   0
   4   8  12  235.02    5.29   0
  -5   3   0  194.27    6.16   0
  -5  20   7    8.42    5.78   0
  -4 -30   0    1.26    3.90   0
  -4 -25  -1    0.86    3.63   0
  -4  -1  -1   81.98    4.20   0
  -4   5   0   10.99    6.51   0
  -3 -31   0    2.77    4.02   0
  -3 -13  -2 2397.40   11.17   0
  -3 -12  -2   86.13    4.56   0
  -3 -11  -2 2684.96   11.19   0
  -2  24  10  255.38    5.41   0
  -1 -29   0   11.91    3.77   0
  -1 -23  -1    3.50    3.75   0
  -1  19   6   31.32    3.90   0
  -1  23  10    3.32    3.79   0
   0 -15  -1 3836.60   14.90   0
   0 -10  -1 1213.88    9.65   0
   0  22  11   74.90    4.30   0
   1 -31   2    8.07    4.54   0
   1 -26   1    0.66    4.15   0
   1 -18   0   85.78    4.95   0
   1   8   3   66.03    4.33   0
   1  16   7  850.29    6.66   0
   1  20  11   12.70    3.89   0
   2 -29   3   14.68    5.39   0
   2   9   5   64.11    3.43   0
   2  11   6   11.56    3.66   0
   2  14   8  496.97    5.63   0
   2  16  10   10.91    3.99   0
   2  17  11    2.18    3.24   0
   3   5   6 1003.25    6.94   0
   3   9   8   -1.49    3.77   0
   3  13  12    8.09    3.93   0
   4  -7   6  274.42    6.24   0
   4  -6   6 1008.50    8.62   0
   4  -2   7  164.91    5.61   0
   4   3   9   46.71    4.20   0
   4   5  10    0.59    3.81   0
   4   6  11   35.13    4.29   0
   4   7  12    1.28    3.98   0
  -7 -13   0    0.64    3.93   0
  -7  -1   1   -1.88    4.45   0
  -7   8   3    0.00    7.40   0
  -6  -1   0   21.67    4.64   0
  -5 -22  -1    4.33    3.31   0
  -5  -3  -1  255.61    5.88   0
  -4 -15  -2  444.24    5.80   0
  -4 -14  -2   19.71    4.44   0
  -4 -13  -2  818.22    7.52   0
  -4   0  -1    3.30    4.24   0
  -3  23   9    1.64    4.64   0
  -2 -26  -1    7.54    3.35   0
  -2 -17  -2  218.41    4.89   0
  -2   0  -1    1.57    4.55   0
  -2  18   5    8.46    4.58   0
  -1 -34   1    1.35    4.06   0
  -1 -30   0    3.69    3.62   0
  -1 -24  -1  131.48    4.49   0
  -1  21   8  131.94    4.57   0
  -1  22   9  135.24    4.40   0
  -1  23  11   -1.41    4.46   0
   0 -35   2    2.87    4.05   0
   0 -17  -1   10.53    4.01   0
   0  15   5 6612.09   15.64   0
   0  18   7 4010.75   12.30   0
   0  21  10   96.59    4.28   0
   1 -19   0   12.22    4.39   0
   1   0   1    5.87    5.50   0
   1  14   6  382.82    5.22   0
   1  17   8  255.44    4.75   0
   1  18   9   20.25    3.78   0
   1  19  10   66.38    3.44   0
   1  20  12    1.39    3.19   0
   2 -25   2 1011.79   10.71   0
   2 -15   1    1.34    7.36   0
   2  16  11 1137.00    8.03   0
   3  -2   4 1679.67   10.27   0
   3   2   5 1295.34    8.30   0
   3   7   7 1060.26    7.31   0
   3  11  10   61.22    4.24   0
   3  12  12  150.39    4.88   0
   4  -8   6   18.95    4.61   0
   4  -3   7  481.93    6.47   0
   4   0   8  819.36    7.28   0
   4   2   9    9.96    3.88   0
   4   4  10  161.42    5.01   0
   4   5  11   98.58    4.41   0
   4   6  12   25.87    4.15   0
  -7   0   1    0.49    4.45   0
  -6 -19  -1    6.25    3.93   0
  -6   5   1  147.40    6.70   0
  -5  -2  -1    3.72    4.64   0
  -4 -19  -2    2.30    3.72   0
  -4 -18  -2   -1.50    3.66   0
  -4  -9  -2 1315.39    9.18   0
  -4  19   6    7.95    5.59   0
  -3 -20  -2    7.76    3.98   0
  -3  -7  -2 1368.69    9.88   0
  -2 -19  -2  129.41    4.72   0
  -2  -8  -2 1935.56   10.83   0
  -2  23  10   23.39    4.21   0
  -1 -31   0    1.69    3.74   0
  -1 -26  -1    4.58    3.57   0
  -1  18   6  647.17    6.37   0
  -1  22  10    3.66    3.80   0
   0 -19  -1   81.99    4.17   0
   0  19   8  826.92    6.50   0
   0  20   9    0.98    3.06   0
   0  21  11    8.04    3.96   0
   1 -28   1   18.89    4.15   0
   1 -21   0   37.36    4.77   0
   1  10   4   92.13    4.14   0
   1  18  10   53.27    4.07   0
   1  19  11   23.59    3.32   0
   1  19  12  208.43    5.24   0
   2 -17   1  886.73   11.80   0
   2   8   5  157.88    3.96   0
   2  10   6  353.11    4.71   0
   2  13   8   64.34    3.28   0
   2  14   9  126.20    4.23   0
   2  16  12   24.49    4.26   0
   3 -26   4  122.14    8.21   0
   3 -20   3  227.18   11.86   0
   3   4   6   41.94    3.84   0
   3   6   7    2.96    4.04   0
   3   8   8  419.55    5.03   0
   3   9   9  473.82    6.08   0
   3  10  10  468.30    5.77   0
   3  11  11   39.80    4.39   0
   4 -10   6   70.22    5.45   0
   4  -9   6   62.03    5.01   0
   4  -4   7  260.81    5.57   0
   4   1   9   16.60    4.39   0
   4   3  10 1421.51    8.74   0
   4   4  11   26.92    4.04   0
   4   5  12   -0.05    3.97   0
  -7   1   1    0.37    5.07   0
  -7   5   2   -0.35    6.01   0
  -6 -21  -1    0.88    4.06   0
  -6   1   0   24.69    5.11   0
  -5 -15  -2    5.20    4.00   0
  -5   4   0  144.85    6.38   0
  -4  -8  -2 1517.29    9.02   0
  -4  -7  -2 4304.54   15.01   0
  -2 -29  -1    6.85    4.06   0
  -2 -22  -2   14.71    4.49   0
  -2  -7  -2 3283.67   13.59   0
  -2  22   9    0.90    3.83   0
  -1  19   7   94.80    4.26   0
  -1  20   8   63.65    4.11   0
  -1  21   9   35.93    4.03   0
   0 -29   0    7.96    4.40   0
   0  20  10  187.63    4.54   0
   0  21  12    9.30    4.03   0
   1 -22   0  332.10    6.20   0
   1   4   2  132.31    4.55   0
   1   7   3   17.26    4.18   0
   1  16   8    1.81    2.99   0
   1  17   9  514.50    5.15   0
   1  18  11  117.23    4.49   0
   2  -3   2   88.56    5.85   0
   2   5   4  773.66    6.63   0
   2  11   7 2663.87   10.15   0
   2  14  10   19.98    3.74   0
   2  15  12  154.14    4.83   0
   3 -30   5    4.29    6.50   0
   3   3   6 1309.48    7.71   0
   3   7   8 1164.05    7.37   0
   3  10  11 1150.42    8.21   0
   3  11  12   34.42    3.47   0
   4 -16   6   46.27    7.52   0
   4 -12   6   52.05    5.74   0
   4 -11   6  669.54    8.57   0
   4  -5   7   36.83    4.50   0
   4  -2   8    4.80    4.37   0
   4   0   9   -1.90    4.37   0
   4   2  10   42.07    3.99   0
   4   3  11    1.93    3.87   0
   4   4  12   36.21    4.64   0
  -5 -19  -2   28.33    4.01   0
  -5 -11  -2   14.06    3.74   0
  -5  -1  -1    4.08    3.81   0
  -5   8   1   48.81    9.19   0
  -2  -6  -2   51.77    4.42   0
  -1 -33   0    3.58    3.78   0
  -1 -17  -2  532.31    6.27   0
  -1 -16  -2  267.21    6.17   0
  -1 -15  -2 7000.00   17.32   0
  -1 -14  -2 5560.56   16.21   0
  -1 -12  -2  521.54    8.00   0
  -1 -11  -2 3849.69   15.19   0
   0 -30   0   -0.14    4.12   0
   0  17   7  268.08    5.23   0
   0  19   9  134.29    3.72   0
   0  20  11  197.12    4.95   0
   1  14   7  285.63    4.75   0
   1  16   9   14.69    4.01   0
   1  18  12   27.15    4.06   0
   2 -19   1    6.33    6.19   0
   2   1   3    1.96    4.46   0
   2   7   5 1909.81    8.87   0
   2   9   6  438.55    4.97   0
   2  14  11   83.90    4.13   0
   2  15  13   43.61    3.42   0
   3  -4   4  232.61    5.76   0
   3   0   5    3.39    3.66   0
   3   5   7 1184.40    7.14   0
   3   8   9  965.62    6.49   0
   3   9  10    4.97    3.19   0
   3   9  11  258.41    5.15   0
   3  10  12    7.39    3.22   0
   3  10  13  125.82    4.77   0
   4  -3   8  112.89    4.94   0
   4  -1   9   18.16    4.38   0
   4   1  10    1.23    3.59   0
   4   2  11   21.15    3.88   0
   4   3  12  566.89    6.63   0
  -7   2   1    7.87    5.00   0
  -6   2   0   65.08    5.42   0
  -6   6   1  524.57    9.93   0
  -6   9   2  732.65   15.29   0
  -5 -23  -2   -0.06    3.66   0
  -5   0  -1    5.60    4.43   0
  -4  -5  -2    9.06    4.00   0
  -4   6   0 1707.43   16.13   0
  -3 -32  -1    2.83    3.81   0
  -3  -4  -2 1780.37   10.49   0
  -3   2  -1  398.84    7.47   0
  -2 -32  -1    6.02    3.74   0
  -2 -31  -1   -1.80    3.22   0
  -2  21   9   23.34    4.65   0
  -2  22  10    1.12    3.65   0
  -1 -20  -2  474.97    6.05   0
  -1 -10  -2 2607.48   12.68   0
  -1  12   3 1325.23    9.22   0
  -1  14   4  208.10    4.91   0
  -1  17   6  281.97    4.73   0
   0 -31   0    5.69    4.16   0
   0 -24  -1 1557.36    9.17   0
   0  12   4 1952.61    9.69   0
   0  15   6 1155.14    7.26   0
   0  20  12    6.01    4.00   0
   1 -30   1    6.18    4.24   0
   1 -24   0  124.89    5.01   0
   1  15   8  344.07    4.46   0
   1  17  11   13.32    4.20   0
   2 -20   1 1363.39   11.50   0
   2  10   7 2316.04    9.29   0
   2  11   8    5.20    4.00   0
   2  12   9   20.00    3.98   0
   2  13  10    8.51    3.78   0
   2  14  12   55.16    3.99   0
   2  14  13   15.36    3.92   0
   3 -21   3  191.02   10.57   0
   3  -5   4    8.00    4.78   0
   3  -1   5  273.04    5.39   0
   3   2   6    3.94    3.75   0
   3   4   7 1699.32    8.57   0
   3   6   8  249.62    4.35   0
   3   7   9    4.26    3.81   0
   3   8  10   90.08    4.17   0
   3   9  12  164.73    4.85   0
   3   9  13   70.67    4.42   0
   4 -22   7   36.57    9.09   0
   4  -7   7   17.29    4.68   0
   4  -4   8 1877.55   10.23   0
   4  -2   9    5.62    4.36   0
   4   1  11   65.38    4.29   0
   4   1  12    8.30    4.74   0
   4   2  12  162.89    4.93   0
  -7  -2   0    2.51    4.54   0
  -6 -16  -2    8.25    3.68   0
  -6  -3  -1    5.82    4.39   0
  -5 -24  -2    0.62    3.16   0
  -5  -6  -2    6.34    3.86   0
  -4 -28  -2    3.54    3.83   0
  -3  22  10   11.21    4.12   0
  -2  13   3   21.15    5.22   0
  -1 -30  -1    5.61    3.65   0
   0 -32   0  208.51    5.62   0
   0   4   1  184.01    7.05   0
   0  18   9    3.42    3.75   0
   0  19  11  141.57    4.59   0
   0  19  12   61.44    4.22   0
   1   3   2 1347.81   10.60   0
   1  15   9 1897.05    8.57   0
   1  16  10   37.58    3.88   0
   1  17  12   19.95    3.24   0
   1  17  13    8.67    4.09   0
   2 -21   1  529.94    8.22   0
   2  -4   2  293.68    8.26   0
   2   6   5   32.13    3.11   0
   2   9   7  187.64    4.82   0
   2  12  10   10.30    3.88   0
   2  13  11    7.43    3.17   0
   2  13  12   32.90    3.86   0
   2  13  13   17.71    3.82   0
   3   1   6  152.52    4.83   0
   3   5   8   62.06    4.23   0
   3   6   9  349.73    4.86   0
   3   7  10   18.38    3.99   0
   3   8  11   81.08    4.36   0
   3   8  12  181.24    4.60   0
   3   8  13   20.55    4.12   0
   4  -8   7 1279.65    9.54   0
   4  -5   8 1421.69    9.44   0
   4  -3   9   49.19    4.62   0
   4  -1  10    2.64    3.81   0
   4   0  11   -0.67    3.63   0
   4   0  12  134.68    5.08   0
  -7  -8  -1    6.22    4.57   0
  -7   9   3   74.28   10.06   0
  -6 -20  -2    1.10    3.83   0
  -6 -18  -2    7.93    3.18   0
  -6 -14  -2   -0.35    3.07   0
  -6 -11  -2    9.12    3.61   0
  -5  -5  -2  369.74    5.72   0
  -5   1  -1    4.42    4.68   0
  -4 -18  -3   90.55    4.34   0
  -4  -3  -2    2.55    3.93   0
  -3 -20  -3  175.88    4.65   0
  -3 -19  -3   30.57    3.63   0
  -3 -16  -3    1.95    3.82   0
  -3  21   9   21.02    3.94   0
  -2  -4  -2  285.86    5.61   0
  -2  21  10  145.03    4.49   0
  -1  15   5   41.76    3.97   0
   1  10   5  904.78    6.45   0
   1  16  11 1367.64    7.57   0
   1  16  12  122.02    4.42   0
   1  16  13  175.13    4.73   0
   2 -22   1    7.01    4.95   0
   2   0   3    3.15    4.54   0
   2   7   6  409.04    5.32   0
   2  10   8  412.05    5.15   0
   2  11   9 1859.47    8.52   0
   3 -22   3  139.32    9.67   0
   3  -6   4 1271.26   10.45   0
   3  -2   5 1443.77    9.28   0
   3   3   7  424.91    5.60   0
   3   4   8  470.79    5.44   0
   3   6  10    4.20    3.95   0
   3   7  11  403.55    5.59   0
   3   7  12   35.11    4.13   0
   4 -10   7   31.72    5.43   0
   4  -6   8   18.72    4.45   0
   4  -4   9  253.71    5.48   0
   4  -2  10   41.90    4.08   0
   4  -1  11   58.83    4.23   0
  -6  -9  -2    5.61    3.78   0
  -6  -8  -2   45.72    4.72   0
  -6   3   0  112.55    5.71   0
  -4 -21  -3   22.79    3.75   0
  -4 -12  -3   -3.17    4.15   0
  -4  -2  -2  977.15    8.11   0
  -3 -31  -2   -1.87    4.04   0
  -3 -10  -3    2.71    4.00   0
  -2 -20  -3 7620.46   18.05   0
  -2  16   5   30.95    4.01   0
  -2  21  11    2.34    4.02   0
  -1  17   7   44.04    4.08   0
  -1  20  11    3.58    3.09   0
   0 -33   0    3.73    3.87   0
   0   9   3   42.80    4.42   0
   0  11   4 2782.43   11.39   0
   0  15   7    6.97    3.80   0
   0  16   8  338.55    5.18   0
   0  17   9   21.65    3.82   0
   0  18  12    8.03    3.93   0
   1 -27   0    5.32    3.98   0
   1  14   9   40.54    4.19   0
   1  15  11  784.32    6.51   0
   2 -23   1   52.28    5.24   0
   2  11  10  410.02    5.30   0
   2  12  13  103.70    4.37   0
   3   0   6  496.11    6.05   0
   3   2   7    7.46    4.16   0
   3   5   9  219.14    4.64   0
   3   7  13   16.06    4.04   0
   4 -21   7  125.56    9.11   0
   4 -11   7 2055.41   12.25   0
   4  -7   8   33.31    4.47   0
   4  -5   9  557.67    6.58   0
   4  -3  10 1578.82    9.03   0
   4  -2  11   21.45    4.05   0
   4  -2  12  189.96    5.44   0
  -7   4   1    2.54    5.95   0
  -6  -7  -2    0.79    3.85   0
  -6  -1  -1    0.71    4.61   0
  -5 -15  -3   15.30    3.75   0
  -5 -13  -3   16.15    3.86   0
  -5 -12  -3  273.14    5.26   0
  -5  -3  -2    1.70    4.66   0
  -5   2  -1    7.55    4.73   0
  -5  14   4   12.57    7.30   0
  -5  19   8   14.01    5.42   0
  -4 -25  -3    9.43    3.75   0
  -4  -9  -3  949.94    7.84   0
  -4  11   2    1.35    8.58   0
  -3 -25  -3    7.86    3.76   0
  -3  -9  -3    4.80    3.72   0
  -3   3  -1   30.36    5.06   0
  -2 -23  -3   80.28    4.26   0
  -2  17   6   72.04    4.27   0
  -2  18   7  362.25    5.58   0
  -2  20  10    2.00    3.75   0
  -1 -28  -2   37.80    4.27   0
  -1   9   2   96.41    4.80   0
  -1  19  10    3.04    3.63   0
   0  17  10  298.13    4.83   0
   0  18  13  257.14    4.58   0
   1  12   7  347.70    4.51   0
   1  15  13  106.55    4.46   0
   2 -24   1   24.77    5.29   0
   2   9   8    8.94    3.79   0
   2  11  11  601.95    6.05   0
   2  11  12   15.09    3.82   0
   2  11  13  160.98    4.49   0
   3 -29   4   35.38    7.64   0
   3 -23   3 1156.35   17.18   0
   3  -7   4  280.57    6.81   0
   3  -3   5  695.57    7.33   0
   3   3   8   -0.71    3.90   0
   3   4   9  584.37    5.74   0
   3   5  10  379.31    5.36   0
   3   6  12   -0.57    3.75   0
   3   6  13   -2.10    3.81   0
   4 -20   7  220.95    9.32   0
   4 -13   7    3.09    5.37   0
   4 -12   7  150.03    5.82   0
   4  -8   8  203.69    5.42   0
   4  -6   9    6.52    4.54   0
   4  -4  10  205.16    5.06   0
   4  -3  11    5.88    3.75   0
  -7  -4  -1   -2.13    4.55   0
  -6   0  -1    7.34    4.90   0
  -6   4   0    2.18    5.14   0
  -5 -25  -3    2.54    3.84   0
  -4 -27  -3   -0.10    3.74   0
  -4  -1  -2  148.70    5.17   0
  -3  -1  -2 4224.29   15.88   0
  -3  11   2  856.03   12.41   0
  -2 -32  -2    7.38    3.73   0
  -2 -24  -3   -0.47    3.27   0
  -2 -11  -3   25.53    3.19   0
  -2 -10  -3  249.34    5.16   0
  -1 -29  -2    5.82    3.76   0
  -1  -6  -2  529.01    6.89   0
  -1  14   5  131.47    4.47   0
  -1  19  11    1.53    3.05   0
   0 -35   0    0.82    3.94   0
   0 -22  -2 1718.63   10.28   0
   0 -21  -2 3273.07   12.97   0
   0 -20  -2  207.69    5.10   0
   0 -18  -2 1897.07    9.88   0
   0 -17  -2   33.99    4.58   0
   0 -15  -2 1369.31    8.82   0
   0  15   8  345.84    5.25   0
   0  16   9    2.08    3.74   0
   0  17  11    9.92    3.33   0
   0  17  12  204.83    4.90   0
   0  17  13  217.58    5.20   0
   1 -18  -1   20.80    4.52   0
   1 -16  -1    6.81    4.11   0
   1  14  12   25.36    3.83   0
   2  -5   2 2064.35   17.09   0
   2  -1   3    6.97    4.51   0
   2   2   4 5081.45   15.97   0
   2   7   7 2831.57   10.32   0
   2   8   8   70.72    3.98   0
   2   9   9  830.54    6.17   0
   2  10  10    8.82    3.36   0
   3 -24   3  250.50   11.37   0
   3  -1   6  164.94    4.51   0
   3   1   7 2119.84    9.52   0
   3   4  10   26.55    4.10   0
   3   5  11    0.85    3.75   0
   3   5  12   18.49    3.90   0
   3   5  13  482.64    6.08   0
   4 -19   7   70.68    7.31   0
   4 -15   7    6.19    5.48   0
   4 -14   7   64.64    5.30   0
   4  -9   8   64.11    4.77   0
   4  -7   9  219.20    5.45   0
   4  -4  12   48.39    4.27   0
  -6 -19  -3    8.04    3.83   0
  -5  -2  -2 1067.56    8.89   0
  -3  20  10   18.72    4.01   0
  -2 -27  -3    4.94    3.93   0
  -2 -26  -3   15.27    3.22   0
  -2  -9  -3 1880.06   10.32   0
  -2  15   5  536.03    6.52   0
  -1 -30  -2   -0.84    3.61   0
  -1 -19  -3  669.22    6.92   0
  -1 -17  -3  581.70    6.73   0
  -1  17   8   64.00    4.15   0
   0 -32  -1   13.41    4.41   0
   0 -23  -2 1949.57    9.93   0
   0 -13  -2  118.75    4.85   0
   0 -12  -2   11.39    4.61   0
   0  13   6  551.72    5.22   0
   0  14   7  438.84    5.37   0
   0  16  10    1.93    3.90   0
   1 -30   0    4.13    3.65   0
   1 -22  -1   19.01    4.62   0
   1 -21  -1 1368.42    9.58   0
   1 -15  -1  106.04    5.30   0
   1 -14  -1 1787.69   12.03   0
   1  11   7    5.34    3.06   0
   1  13  10   72.90    3.95   0
   1  14  13   12.07    3.16   0
   2 -32   2    5.08    5.75   0
   2 -26   1    3.66    5.02   0
   2   9  10 1345.53    7.57   0
   2  10  12    2.36    3.19   0
   2  10  13   66.77    3.49   0
   3 -30   4    1.84    7.21   0
   3  -8   4  707.47    9.02   0
   3  -4   5   58.84    4.09   0
   3   0   7    3.36    3.95   0
   3   2   8 2039.87    8.99   0
   3   3   9    3.61    3.56   0
   3   4  11  540.24    5.71   0
   4 -18   7  295.18    8.07   0
   4 -17   7  194.01    6.92   0
   4 -16   7   13.27    5.60   0
   4 -10   8    2.43    4.42   0
   4  -8   9  110.99    5.08   0
   4  -6  10  539.41    5.99   0
   4  -5  12    1.95    4.05   0
  -6 -14  -3    1.68    3.63   0
  -6   1  -1    5.13    5.02   0
  -5  -8  -3    4.88    3.83   0
  -5  -7  -3   81.75    4.82   0
  -3 -31  -3    0.22    3.94   0
  -2 -29  -3    8.49    4.08   0
  -2  -8  -3 3460.08   13.30   0
  -2  -2  -2 4098.37   16.19   0
  -2  16   6  584.73    6.27   0
  -1 -23  -3   63.54    4.36   0
  -1 -22  -3 1389.64    8.43   0
  -1 -14  -3 4865.41   16.16   0
  -1  18  12    7.71    3.93   0
  -1  18  13    2.46    3.94   0
   0 -26  -2   12.99    4.48   0
   0  15   9   52.46    3.92   0
   0  16  11 1223.51    6.75   0
   0  16  13  553.29    5.99   0
   1 -31   0    4.18    4.31   0
   1 -24  -1  123.53    4.82   0
   1 -23  -1   35.83    4.58   0
   1   8   5  765.17    6.87   0
   1  12   9  191.43    4.13   0
   1  13  11   60.95    3.34   0
   1  13  12   51.19    3.89   0
   1  13  13   50.61    3.92   0
   2 -27   1   82.87    5.51   0
   2   3   5 2134.15   10.02   0
   2   5   6  134.75    3.84   0
   2   6   7  292.29    5.18   0
   2   7   8  125.58    4.21   0
   2   9  11  127.67    4.68   0
   2   9  12  458.93    5.41   0
   2   9  13  402.22    5.35   0
   3 -25   3    5.40    8.30   0
   3  -2   6    3.11    3.66   0
   3   1   8   -1.36    3.77   0
   3   2   9   10.03    3.61   0
   3   3  10  563.17    5.46   0
   3   3  11    9.64    4.06   0
   3   3  12  259.12    4.78   0
   4 -12   8   53.19    5.27   0
   4 -11   8   16.46    4.46   0
   4  -9   9    7.62    4.43   0
   4  -7  10   28.51    4.08   0
   4  -7  11  244.70    5.62   0
   4  -6  11   44.38    4.07   0
   4  -6  12   29.81    4.23   0
  -7  -8  -2    0.31    3.90   0
  -7  -2  -1   -2.11    4.56   0
  -7   2   0   -0.27    5.03   0
  -7   5   1   46.09    6.45   0
  -5  -6  -3  535.69    6.85   0
  -4 -24  -4    8.81    3.65   0
  -4 -21  -4   11.33    3.73   0
  -4 -20  -4    5.08    3.11   0
  -4 -15  -4   41.87    4.10   0
  -4  -5  -3  287.08    5.60   0
  -4   0  -2  598.03    7.06   0
  -4   7   0   53.61    8.67   0
  -4  19   9   21.29    4.60   0
  -3 -19  -4    3.21    2.89   0
  -3 -14  -4  136.06    4.68   0
  -3  14   4   29.10    4.91   0
  -2 -30  -3   22.92    3.98   0
  -1 -25  -3  330.37    5.31   0
  -1   0  -1    1.45    6.29   0
   0 -28  -2    2.21    4.29   0
   0  14   8  485.16    5.02   0
   0  15  10  447.01    5.26   0
   1 -26  -1   17.49    4.25   0
   1 -25  -1   27.11    4.36   0
   1   4   3  580.25    6.81   0
   1  10   7 2574.18    9.54   0
   1  11   8   35.15    3.54   0
   1  12  10  306.28    4.80   0
   1  12  14  141.65    4.36   0
   2 -28   1  782.88    9.63   0
   2  -2   3  422.53    6.98   0
   2   8  10  693.28    6.00   0
   2   8  13   49.63    4.05   0
   2   8  14  346.88    5.45   0
   3  -9   4  837.86   10.19   0
   3  -5   5  336.00    5.81   0
   3  -3   6 1379.93    9.03   0
   3   0   8    7.36    4.12   0
   3   1   9   87.50    3.96   0
   3   2  10  492.27    5.31   0
   4 -13   8  149.44    5.79   0
   4 -10   9  436.66    6.64   0
   4  -9  10  699.67    7.25   0
   4  -8  10  139.85    4.59   0
   4  -7  12    1.67    3.92   0
  -7  -6  -2    0.31    4.42   0
  -6  -8  -3    6.78    4.51   0
  -6   5   0  381.16    8.02   0
  -5 -22  -4   -1.32    3.89   0
  -5  -5  -3 1135.30    8.63   0
  -3  17   7    4.62    4.20   0
  -2 -32  -3    5.50    3.97   0
  -2 -18  -4    2.08    3.72   0
  -1 -11  -3 5148.61   16.25   0
  -1  10   3    1.79    3.77   0
  -1  16   9    8.31    3.72   0
  -1  17  13   36.15    4.08   0
   0  -4  -1  178.57    7.16   0
   0   9   4  660.57    6.65   0
   0  15  12  472.27    5.14   0
   0  15  13  408.62    4.97   0
   1 -33   0    6.16    4.61   0
   1 -27  -1   22.38    4.08   0
   1 -12  -1  761.23    8.82   0
   1  11   9   -0.93    3.43   0
   1  12  11 1048.57    6.21   0
   1  12  12  209.50    3.90   0
   1  12  13    7.89    3.18   0
   2 -29   1    6.75    5.28   0
   2   4   6 1055.66    6.96   0
   2   6   8  168.50    4.45   0
   2   7   9   20.88    3.14   0
   2   7  10    1.23    3.79   0
   2   7  14   10.95    4.15   0
   2   8  12    5.93    2.99   0
   3 -26   3  226.17   10.44   0
   3  -6   5   40.71    5.37   0
   3  -2   7    8.32    4.76   0
   3   2  12  617.68    5.49   0
   4 -22   8    4.14    6.27   0
   4 -16   8   68.37    5.78   0
   4 -15   8    5.82    5.09   0
   4 -14   8   66.76    5.40   0
   4 -12   9   15.25    5.19   0
   4 -11   9 1546.57   10.40   0
   4 -10  10   11.61    4.50   0
   4 -10  11  480.31    6.73   0
   4  -9  11   49.82    4.18   0
  -6   2  -1  546.01    7.88   0
  -5   0  -2 1561.57   10.51   0
  -4 -10  -4  430.32    6.17   0
  -4   1  -2  166.55    5.17   0
  -4  17   7    5.25    4.31   0
  -3  -4  -3    6.22    3.83   0
  -2  -6  -3    6.82    4.19   0
  -2  -1  -2  874.94    8.63   0
  -2  16   7  833.85    6.64   0
  -2  18  11   15.02    3.84   0
  -2  18  12   20.66    4.09   0
  -1 -10  -3 4400.23   15.35   0
  -1  -4  -2  166.49    4.69   0
  -1   8   2   45.84    4.75   0
  -1  15   8   23.05    4.08   0
  -1  16  10   31.39    3.86   0
   0  14  10   96.73    4.13   0
   0  14  12   76.95    4.36   0
   1 -28  -1    6.13    3.56   0
   1   8   6  178.03    4.19   0
   1  10   8 1077.04    6.45   0
   1  11  10   71.03    4.02   0
   1  11  14   17.79    3.15   0
   2  -6   2   45.98    6.80   0
   2   2   5   14.00    4.39   0
   2   6  14    7.53    4.04   0
   2   7  11    9.69    3.69   0
   2   7  12   82.38    4.07   0
   2   7  13   82.14    3.54   0
   3 -10   4   32.69    5.95   0
   3  -4   6   41.23    4.63   0
   3  -1   8    3.77    3.66   0
   3   0   9    4.76    3.64   0
   3   1  11   25.29    3.75   0
   3   1  12  138.02    4.35   0
   3   1  13   13.56    3.00   0
   4 -21   8   14.64    6.27   0
   4 -20   8   22.20    6.25   0
   4 -19   8  157.68    7.33   0
   4 -18   8  554.10    9.11   0
   4 -17   8    4.78    5.54   0
   4 -14   9  113.09    5.66   0
   4 -13   9    7.18    4.40   0
   4 -12  10  112.99    5.26   0
   4 -11  10   98.21    4.95   0
   4 -11  11   35.00    4.73   0
  -7   0  -1   -0.41    5.01   0
  -7   3   0   14.26    5.13   0
  -6 -19  -4  114.12    4.37   0
  -6  -1  -2  386.86    6.59   0
  -5  -4  -3   -5.45    4.04   0
  -5   4  -1   29.74    5.31   0
  -4  -3  -3  132.45    4.83   0
  -3 -30  -4    4.81    3.83   0
  -2 -13  -4    9.13    3.47   0
  -2  17  10   98.11    4.16   0
  -1  -9  -3   21.43    4.15   0
  -1  11   4  692.76    6.79   0
  -1  14   7    5.56    3.74   0
  -1  16  11  317.15    4.73   0
  -1  16  12    6.43    3.96   0
   0 -31  -2   11.46    3.64   0
   0  -9  -2 1088.40    8.76   0
   0  10   5 3039.78   11.03   0
   0  12   7 1787.49    8.04   0
   0  13  14   36.75    4.13   0
   1 -30  -1    5.17    4.33   0
   1 -11  -1 2641.63   15.27   0
   1  -2   1  341.49   10.93   0
   1  10   9   57.40    3.79   0
   2 -31   1    0.16    4.92   0
   2   3   6 4943.27   13.78   0
   2   4   7  217.42    4.57   0
   2   6  12    5.18    3.92   0
   2   6  13    1.61    3.83   0
   3 -27   3  254.99   10.86   0
   3  -7   5 6191.10   19.60   0
   3  -2   8 2060.68    9.60   0
   3   0  10  160.77    4.29   0
   3   0  13    1.90    3.84   0
   4 -16   9  393.33    7.69   0
   4 -15   9  119.70    5.78   0
   4 -14  10   30.93    5.24   0
   4 -13  10   68.96    5.01   0
   4 -13  11  302.27    6.50   0
   4 -12  11   38.58    4.96   0
  -7 -10  -3    5.96    3.99   0
  -7  -9  -3   25.11    4.59   0
  -6  -5  -3   73.64    4.91   0
  -6   3  -1   -3.52    5.45   0
  -6   8   1   89.85    9.83   0
  -5  -3  -3 1500.84    9.66   0
  -5   1  -2  943.95    8.53   0
  -3  -9  -4  848.00    6.20   0
  -3   1  -2 4150.44   16.78   0
  -2 -12  -4   36.52    3.05   0
  -2 -11  -4    6.67    3.52   0
  -2  -5  -3 4081.37   13.81   0
  -2  11   3  138.49    5.65   0
  -2  17  12    7.16    3.86   0
  -1  12   5   27.27    3.89   0
   0 -23  -3    6.61    3.73   0
   0 -22  -3  202.38    4.64   0
   0 -20  -3 4748.61   14.17   0
   0 -19  -3  750.86    7.38   0
   0  13  10   10.54    3.65   0
   0  13  11   41.30    3.99   0
   1   8   7  822.98    6.14   0
   1   9   8    3.90    3.76   0
   1  10  10  265.24    4.05   0
   1  10  11 1421.20    7.45   0
   1  10  12   24.66    3.56   0
   1  10  13  625.60    5.37   0
   2 -22   0  346.86    6.87   0
   2 -21   0  587.14    7.95   0
   2 -20   0  427.55    7.29   0
   2 -19   0  319.92    7.13   0
   2 -18   0   78.22    5.79   0
   2  -3   3  648.73    8.28   0
   2   5  14   12.36    4.08   0
   3 -11   4  184.14    7.43   0
   3  -5   6  957.58    8.13   0
   3  -1  10   69.49    3.93   0
   3  -1  11   31.35    3.74   0
   3  -1  13   16.53    3.80   0
   4 -20   9    4.74    5.60   0
   4 -19   9    2.09    5.75   0
   4 -18   9   12.90    5.77   0
   4 -17   9  167.01    6.34   0
   4 -16  10   45.82    5.54   0
   4 -15  10    2.37    5.15   0
   4 -14  11   18.04    4.89   0
  -7  -8  -3    1.48    4.41   0
  -7  -3  -2  101.02    5.16   0
  -7   1  -1   18.41    5.20   0
  -5   7   0  414.47   10.30   0
  -5  16   7    6.63    4.97   0
  -5  17   9   15.87    5.29   0
  -4 -26  -5    8.45    3.65   0
  -4 -24  -5    8.12    3.56   0
  -4 -21  -5   -2.27    2.99   0
  -4  -2  -3  145.89    4.66   0
  -4   2  -2 1007.14    9.18   0
  -3 -24  -5    6.88    3.63   0
  -3 -22  -5   -0.93    3.45   0
  -3 -18  -5   -2.94    3.59   0
  -3  -8  -4  722.45    5.85   0
  -2 -31  -4   -1.23    3.85   0
  -2 -10  -4   68.60    3.90   0
  -2   3  -1 1719.60   16.25   0
  -2  15   7  303.02    5.10   0
  -2  16   9  565.39    5.78   0
  -1 -26  -4   15.56    3.60   0
  -1 -25  -4    4.49    3.66   0
  -1 -23  -4  612.20    6.04   0
  -1 -19  -4  159.92    4.53   0
  -1  -3  -2 1280.97   10.54   0
  -1  15  10  133.40    3.41   0
  -1  15  12   67.72    4.06   0
  -1  15  13    3.65    3.08   0
   0 -25  -3 2667.58   11.53   0
   0 -17  -3  369.62    5.69   0
   0 -16  -3 1919.41    9.76   0
   0  -8  -2 5493.68   18.55   0
   0   8   4  165.41    4.76   0
   0  11   7 2436.94    9.64   0
   0  12   9 2871.49   10.07   0
   0  12  14   14.87    4.06   0
   1 -32  -1    1.31    4.27   0
   1 -10  -1  211.71    6.59   0
   1   7   6   10.53    2.94   0
   1   9  10  557.10    5.44   0
   1   9  13   75.84    4.08   0
   1   9  14   79.00    3.68   0
   2 -32   1    1.97    4.32   0
   2 -24   0   54.13    5.16   0
   2 -17   0  652.55    9.92   0
   2  -1   4   44.33    4.12   0
   2   2   6   23.53    4.13   0
   2   3   7  130.78    4.23   0
   2   4   8  229.90    4.57   0
   2   5  10   90.22    3.38   0
   2   5  11  415.54    5.13   0
   2   5  12  228.14    4.52   0
   3 -28   3  101.51    9.26   0
   3  -8   5  189.33    6.19   0
   3  -6   6 1190.05    8.78   0
   3  -4   7 1592.25    9.11   0
   3  -3   8    4.28    3.77   0
   3  -2   9   12.95    3.66   0
   3  -2  10  496.46    5.47   0
   3  -2  11  359.79    5.45   0
   3  -2  13   75.34    4.19   0
   4 -17  10  359.55    7.46   0
  -7   4   0  268.48    7.94   0
  -6   6   0   58.69    6.54   0
  -6  12   4   14.24    7.67   0
  -5  -2  -3  195.05    5.34   0
  -4 -13  -5   37.10    3.94   0
  -4  -6  -4   16.12    3.69   0
  -4   5  -1 1061.55   11.61   0
  -4  16   7   16.32    4.45   0
  -3 -28  -5    4.87    3.69   0
  -3  -2  -3  484.16    6.30   0
  -3  17  10   42.28    4.10   0
  -3  17  11    7.48    3.52   0
  -3  17  12    0.06    4.06   0
  -2  -9  -4  347.81    5.34   0
  -2   0  -2  100.64    4.94   0
  -2  14   6  891.29    6.91   0
  -2  16  10   30.56    3.85   0
  -2  16  11  397.38    5.11   0
  -1   9   3   34.61    4.08   0
  -1  13   7 1864.80    8.55   0
  -1  14   9  611.47    5.59   0
   0 -29  -3   92.45    4.86   0
   0 -28  -3 1708.43   10.22   0
   0 -14  -3 4971.05   15.72   0
   0   9   5   13.20    4.19   0
   0  10   6  957.47    7.03   0
   0  12  12   95.05    4.24   0
   0  12  13  139.71    3.73   0
   1 -25  -2  228.66    5.58   0
   1 -22  -2 1351.14    9.51   0
   1 -21  -2 2985.06   12.86   0
   1 -20  -2 1433.72    9.39   0
   1 -19  -2  241.89    5.61   0
   1 -18  -2    3.83    4.12   0
   1   4   4    7.10    4.06   0
   1   8   8 1017.67    6.76   0
   1   9  12  159.02    3.55   0
   2 -27   0  114.12    6.09   0
   2 -26   0  197.23    6.18   0
   2 -16   0 1786.04   14.71   0
   2   3  14   15.60    4.02   0
   2   4   9   19.24    4.27   0
   2   4  10  319.07    4.72   0
   2   4  11  429.64    5.18   0
   2   4  12    3.16    3.71   0
   2   4  13   23.01    3.82   0
   3 -29   3   28.19    8.15   0
   3  -5   7 1387.04    8.99   0
   3  -4   8  465.14    5.81   0
   3  -3   9    2.58    3.66   0
  -6 -17  -5   -0.75    3.99   0
  -5   2  -2 1043.49    9.31   0
  -5   5  -1 1412.05   12.75   0
  -4  -5  -4   85.46    4.53   0
  -3 -14  -5   16.58    3.12   0
  -3  -6  -4 1187.94    8.18   0
  -3  16   8    2.94    3.86   0
  -2 -24  -5   12.74    3.64   0
  -1 -31  -4    7.35    4.33   0
  -1 -13  -4 1632.33    9.27   0
  -1  -7  -3   13.44    3.36   0
  -1  10   4  280.44    5.71   0
  -1  12   6    6.88    3.71   0
  -1  14  10  309.29    4.76   0
  -1  14  11  102.24    4.10   0
   0   6   3 3008.90   13.52   0
   0  11   8  627.30    5.83   0
   0  11  14   -1.15    3.18   0
   1 -34  -1    2.55    4.55   0
   1 -27  -2  994.86    8.36   0
   1 -26  -2  375.02    6.10   0
   1   5   5    7.49    4.05   0
   1   7   7   17.08    3.60   0
   1   8   9 1620.80    7.76   0
   1   8  11    2.06    3.72   0
   1   8  12    7.58    3.50   0
   1   8  13   12.46    3.08   0
   2 -28   0  671.55    8.53   0
   2  -4   3 1442.14   11.97   0
   2   0   5   36.27    5.45   0
   2   1   6  144.89    4.59   0
   2   2  14  314.08    5.01   0
   2   3  13   12.44    3.73   0
   3  -9   5  638.76    8.37   0
   3  -7   6  121.83    5.67   0
   3  -4   9  570.00    6.11   0
   3  -4  12   50.83    4.51   0
   3  -4  13   29.46    3.92   0
   3  -3  10  585.18    5.58   0
   3  -3  11    8.96    3.97   0
  -7   2  -1   -0.43    5.09   0
  -6   4  -1   37.81    5.46   0
  -5  -5  -4  523.31    6.42   0
  -5  -1  -3  406.11    6.69   0
  -4 -10  -5 1984.53    9.46   0
  -4  13   4   25.59    5.70   0
  -3 -12  -5    4.78    3.77   0
  -3   2  -2  444.48    7.25   0
  -3  10   2  457.17    9.74   0
  -3  16  10   43.57    4.47   0
  -3  16  12   30.63    4.64   0
  -2 -28  -5   31.34    3.85   0
  -2 -27  -5    3.65    3.06   0
  -2  -8  -4  257.23    4.36   0
  -2  -3  -3  706.35    7.12   0
  -2   9   2   18.71    5.22   0
  -2  15  10  860.27    6.31   0
  -2  15  11   58.23    3.96   0
  -2  15  12    7.73    3.73   0
  -1 -32  -4    8.52    3.79   0
  -1 -12  -4  883.71    7.58   0
  -1  11   5   13.05    3.82   0
  -1  13  13   -1.24    4.00   0
   0  -3  -1  978.24   12.83   0
   0  10   7  304.25    4.88   0
   0  11   9 4978.23   12.56   0
   0  11  12   69.33    4.05   0
   1 -29  -2   19.67    4.58   0
   1 -16  -2 2451.44   12.04   0
   1   0   2  759.58    9.56   0
   1   2   3 2665.02   13.10   0
   2 -30   0   10.61    5.41   0
   2 -29   0   29.02    5.26   0
   2 -15   0  551.37   10.30   0
   2   2  13   39.90    4.00   0
   2   3  10 1530.13    7.68   0
   2   3  11   20.29    3.83   0
   2   3  12  843.45    5.73   0
   3  -6   7    1.31    4.70   0
   3  -5   8   71.71    4.17   0
   3  -5  13  490.70    5.94   0
   3  -4  10   28.06    3.62   0
   3  -4  11  522.02    5.59   0
  -7   7   1   74.72    9.77   0
  -6  -2  -3  306.82    6.04   0
  -5  16   9   -0.72    4.45   0
  -4 -22  -6    3.08    3.66   0
  -4  -9  -5    4.51    4.24   0
  -4  -4  -4  170.21    4.70   0
  -4   0  -3    5.34    4.39   0
  -4   3  -2    3.17    4.95   0
  -3 -11  -5    7.17    3.53   0
  -3 -10  -5 4801.21   14.13   0
  -3  -5  -4    6.11    3.77   0
  -3  -1  -3  802.19    7.51   0
  -2 -31  -5   14.88    4.05   0
  -2 -30  -5    2.57    3.06   0
  -2  -7  -4 1897.76    9.84   0
  -1  -2  -2  320.69    6.81   0
  -1  12   7 2738.26   10.05   0
  -1  13   9  403.72    5.00   0
  -1  13  10  442.62    5.18   0
  -1  13  11  218.92    4.44   0
  -1  13  12  104.31    4.12   0
   0 -33  -3   -1.07    3.90   0
   0   9   6 4494.81   13.01   0
   1 -15  -2 1531.26   10.27   0
   1   6   7  146.01    4.35   0
   1   6  14   13.30    3.81   0
   1   7  10  294.01    4.69   0
   1   7  12  141.23    4.04   0
   2   1   7   17.67    3.46   0
   2   1  14   75.57    3.56   0
   2   2   8 2317.73    9.00   0
   2   2   9  925.32    6.55   0
   2   2  11  608.21    5.64   0
   2   2  12  674.60    5.77   0
   3 -13   4 1661.41   14.84   0
   3 -10   5 4988.80   18.95   0
   3  -8   6 3508.95   14.22   0
   3  -6  13    0.07    3.89   0
   3  -5   9  231.59    4.78   0
   3  -5  10  378.25    5.04   0
   3  -5  11    6.29    3.65   0
   3  -5  12   18.10    3.66   0
  -7  -8  -4    8.31    4.62   0
  -7   5   0  126.84    8.27   0
  -6  -1  -3    1.74    4.37   0
  -6   2  -2  120.41    6.20   0
  -5 -22  -6   12.11    3.23   0
  -5  -9  -5    3.66    3.58   0
  -5   0  -3    8.63    5.04   0
  -4 -16  -6   40.37    4.00   0
  -4  -8  -5 1712.70    8.72   0
  -4  16  10    3.60    3.88   0
  -4  16  11   12.12    4.08   0
  -3 -26  -6    9.11    3.67   0
  -3 -22  -6    0.71    3.41   0
  -3  -9  -5  653.37    6.39   0
  -3   5  -1  903.46   12.67   0
  -2  13   6    3.87    3.75   0
  -2  14  12    5.24    3.73   0
  -2  14  13    7.57    3.84   0
  -1 -25  -5   -1.41    3.86   0
  -1 -24  -5    5.52    3.60   0
  -1 -23  -5  101.10    4.15   0
  -1 -21  -5   -2.89    3.89   0
  -1  11   6  150.88    4.26   0
  -1  12   8  348.17    4.95   0
   0 -11  -3 2657.23   11.64   0
   0   4   2 1605.61   12.27   0
   0   9  14    7.79    3.07   0
   0  10   9  517.84    5.73   0
   0  10  10  755.09    6.05   0
   0  10  12  207.46    3.97   0
   1 -14  -2 1310.85    9.59   0
   1   4   5  360.79    5.58   0
   1   5   6   76.30    4.18   0
   1   5  14   15.28    3.90   0
   1   6  13    2.76    2.85   0
   2   0   6 3655.96   12.50   0
   2   0  14   22.09    3.72   0
   2   1   8 1687.87    8.21   0
   2   1  12    2.87    3.70   0
   2   1  13  159.46    3.66   0
   2   2  10  229.70    4.09   0
   3 -31   3    1.91    7.50   0
   3  -7   7 1126.73    8.02   0
   3  -7  13   17.90    3.86   0
   3  -6   9  350.46    5.24   0
   3  -6  10    6.37    3.67   0
   3  -6  12    0.83    3.71   0
  -7  -7  -4   -0.87    4.58   0
  -7  -3  -3  198.89    5.87   0
  -5  -3  -4 2050.67   10.84   0
  -4  -3  -4  320.87    5.32   0
  -3 -17  -6    6.18    3.62   0
  -3  -4  -4  249.12    4.96   0
  -3  11   3  183.81    6.65   0
  -3  15  10   37.09    3.77   0
  -2  -2  -3  396.28    5.89   0
  -2   1  -2  908.25    9.41   0
  -2  12   5  546.36    6.04   0
  -2  14   9  133.44    4.02   0
  -1 -27  -5   22.42    3.70   0
  -1 -19  -5 2119.57    9.33   0
  -1 -10  -4   74.17    4.00   0
  -1  -5  -3 4042.11   15.20   0
  -1  10   5 1914.69    9.57   0
  -1  11  14   16.49    4.05   0
  -1  12   9   24.33    3.75   0
  -1  12  12    0.61    3.03   0
   0 -27  -4  459.02    6.43   0
   0   9   7   53.34    3.09   0
   0   9  13  320.61    4.31   0
   1   6   9 1151.89    6.97   0
   1   6  10 2898.46    9.64   0
   1   6  11   25.65    3.63   0
   2 -14   0  224.04    8.20   0
   2  -3   4 1797.68   10.82   0
   2  -1  14   75.78    4.08   0
   2   0   7    1.97    3.41   0
   2   0  13    1.76    3.70   0
   2   1   9  950.37    6.53   0
   2   1  10  799.28    6.12   0
   2   1  11  360.44    5.08   0
   3 -14   4  156.04    7.84   0
   3 -11   5   10.27    5.43   0
   3  -9   6 2854.38   13.33   0
   3  -9  13   66.57    4.13   0
   3  -8   7    6.76    4.56   0
   3  -8  12  152.57    5.04   0
   3  -8  13   23.72    3.86   0
   3  -7   8 1092.18    7.49   0
   3  -7   9   12.28    4.05   0
   3  -7  10   14.62    4.26   0
   3  -7  12   33.67    3.92   0
  -6  -4  -4    3.93    3.62   0
  -6   5  -1   63.00    6.27   0
  -6   7   0  215.97    9.70   0
  -5 -14  -6    1.89    3.57   0
  -5 -13  -6   15.30    3.69   0
  -4  -7  -5  401.59    5.41   0
  -4   1  -3   60.76    4.74   0
  -4  14   6   75.26    5.00   0
  -4  15   8   20.95    3.98   0
  -3 -14  -6    6.41    3.74   0
  -3   0  -3    9.07    4.21   0
  -3  12   4   42.09    4.45   0
  -2 -28  -6   18.79    3.94   0
  -2 -27  -6    2.38    3.83   0
  -2 -10  -5 2261.34   10.56   0
  -2  13  12   59.13    3.78   0
  -2  13  13   14.74    3.11   0
  -1  -9  -4 6474.63   17.60   0
  -1  10  14    3.97    3.99   0
  -1  11   7   68.92    3.98   0
   0 -31  -4   12.06    3.82   0
   0 -10  -3  104.35    4.49   0
   0   2   1 1057.04   14.29   0
   0   5   3   32.64    4.31   0
   0   8   6  964.56    6.50   0
   0   9   8    7.78    3.26   0
   0   9   9 1306.16    7.19   0
   0   9  11  710.67    5.75   0
   1 -13  -2   12.08    3.73   0
   1   1   3   76.30    4.85   0
   1   4  14  418.85    4.64   0
   1   5  12  453.94    5.05   0
   2  -2   5    7.67    4.30   0
   2  -2  14  327.84    5.15   0
   2  -1   6  142.61    4.61   0
   2  -1  13  162.41    4.36   0
   2   0  11    3.30    4.07   0
   2   0  12   90.76    3.30   0
   3  -9  12  174.68    5.22   0
   3  -8   8  466.74    6.27   0
  -7  -6  -4    4.79    4.03   0
  -7  -2  -3    2.39    4.52   0
  -6  -3  -4    8.10    4.40   0
  -6   0  -3    2.94    4.29   0
  -6   3  -2   94.75    6.17   0
  -5  -6  -5   15.34    4.16   0
  -4  -2  -4  913.51    7.39   0
  -4   6  -1  535.62   10.68   0
  -3  -3  -4 2514.63   11.06   0
  -3   3  -2   47.28    5.06   0
  -3  14   8 1834.37    8.84   0
  -3  14  11  244.69    4.77   0
  -2   7   1 2171.50   21.18   0
  -2  12   6  170.42    4.50   0
  -2  12  13  256.13    4.65   0
  -2  13   8   11.62    3.80   0
  -2  13   9   67.46    4.08   0
  -2  13  10  190.27    4.32   0
  -1 -32  -5    6.04    3.06   0
  -1 -15  -5   62.21    4.25   0
  -1  11   8  773.22    6.09   0
  -1  11   9   35.66    3.79   0
  -1  11  10  120.60    4.14   0
  -1  11  12   14.75    3.05   0
   0 -32  -4    3.26    3.57   0
   0 -15  -4 2930.75   12.08   0
   0   6  15   12.14    3.77   0
   0   7  14  203.10    3.92   0
   0   8   7 1205.34    7.03   0
   0   8  12   31.66    3.70   0
   1 -27  -3   22.12    4.37   0
   1 -25  -3    9.36    3.85   0
   1 -24  -3  403.76    6.00   0
   1 -23  -3 1085.62    7.93   0
   1 -22  -3 1312.57    8.64   0
   1 -21  -3 1533.04    9.29   0
   1  -8  -1   34.63    6.11   0
   1   2   4  677.91    6.88   0
   1   4  12  201.67    4.41   0
   1   5   9 3405.16   10.55   0
   2 -24  -1   32.51    4.40   0
   2 -22  -1   11.21    4.55   0
   2  -3  14   15.73    4.02   0
   2  -2  13   37.89    3.95   0
   2  -1   7    7.81    3.54   0
   2  -1  12    4.91    3.62   0
   2   0   9    3.28    3.79   0
   3 -12   5    9.48    5.29   0
   3 -10   6  285.62    6.32   0
   3  -9   7   34.30    4.59   0
   3  -9  11  284.68    5.65   0
   3  -8   9 1078.64    7.38   0
   3  -8  10   96.84    4.19   0
  -6  13   6  225.45    6.87   0
  -5 -11  -6   58.74    4.19   0
  -5  -5  -5  611.81    7.06   0
  -5   4  -2  422.56    7.85   0
  -5  10   2  172.84   10.57   0
  -4 -19  -7   57.22    4.14   0
  -4  -5  -5   83.91    4.56   0
  -4   4  -2 2182.67   13.88   0
  -4  13   5   98.07    5.36   0
  -3 -24  -7   12.95    3.70   0
  -3  -6  -5   27.73    4.52   0
  -3  14  10   12.72    3.62   0
  -2 -15  -6   29.19    3.82   0
  -2  -1  -3    5.08    4.29   0
  -2  11  14   32.28    4.20   0
  -2  12  12   86.18    3.87   0
  -1 -13  -5 4697.08   14.48   0
  -1  10   6  120.34    4.15   0
  -1  10  12    4.78    3.81   0
  -1  10  13  393.56    4.58   0
   0 -34  -4    6.08    3.94   0
   0 -14  -4 2294.91   10.75   0
   0  -9  -3   34.72    4.52   0
   0   7  13    4.54    3.65   0
   0   8   8  305.91    4.86   0
   0   8  10  352.74    5.24   0
   1 -30  -3   36.01    4.32   0
   1 -19  -3  442.82    5.75   0
   1 -12  -2  119.80    4.46   0
   1   3  13  196.98    4.46   0
   1   4   7 2866.53   10.43   0
   1   4  11   29.45    3.80   0
   2 -29  -1   12.00    4.85   0
   2 -28  -1    0.22    4.22   0
   2 -21  -1   40.94    4.30   0
   2 -20  -1   29.12    4.71   0
   2  -4   4 2296.38   12.53   0
   2  -4  14  341.71    5.23   0
   2  -2   6   17.04    4.60   0
   2  -2  12  654.66    5.85   0
   2  -1   8 1740.22    8.23   0
   2  -1   9  901.08    6.52   0
   2  -1  10  829.51    6.13   0
   2  -1  11  334.29    4.97   0
   3 -11   6   21.24    5.19   0
   3 -11  12   37.55    4.63   0
   3 -10   7  699.59    7.51   0
   3 -10  11 1213.78    8.41   0
   3  -9   9  523.56    6.58   0
   3  -9  10    5.11    3.77   0
  -7  -1  -3    2.28    4.49   0
  -7   4  -1    1.50    6.22   0
  -7   6   0    1.97    7.48   0
  -6   1  -3    4.29    4.84   0
  -5 -16  -7    8.03    3.87   0
  -5  12   4  458.65    8.64   0
  -4 -16  -7    8.42    3.70   0
  -4  -9  -6   55.52    3.93   0
  -4  -1  -4   58.31    5.21   0
  -4  10   2  374.61   10.23   0
  -4  12   4  212.29    6.54   0
  -4  14  11    9.32    4.03   0
  -3 -26  -7    4.12    3.01   0
  -3  -2  -4 1704.42    9.55   0
  -3   1  -3  901.24    8.35   0
  -3  13  12    3.90    3.73   0
  -2  -8  -5  162.64    4.39   0
  -2  -4  -4 2288.96   10.78   0
  -2  11   5  110.58    4.14   0
  -2  11  13    5.74    3.77   0
  -2  12   8  913.50    6.58   0
  -2  12  11   12.76    3.70   0
  -1 -12  -5 2657.19   11.31   0
  -1   9   5 1466.33    8.73   0
  -1   9  13   52.39    4.01   0
  -1  10   7 1327.99    7.40   0
   0 -13  -4 1050.40    7.92   0
   0  -5  -2 2845.56   15.07   0
   0   6  13  167.93    4.27   0
   0   7   6    6.40    3.31   0
   0   7  12   20.53    2.97   0
   1 -32  -3    4.67    4.43   0
   1 -18  -3  147.86    4.49   0
   1 -17  -3 2051.65   10.60   0
   1   1  14    8.73    3.82   0
   1   2  13    7.35    3.79   0
   1   4   8 1051.11    6.43   0
   1   4   9   71.80    4.33   0
   2 -30  -1  100.91    5.16   0
   2  -5  14   10.84    3.91   0
   2  -3   5 1905.65   10.44   0
   3 -27   2 1334.01   18.94   0
   3 -26   2  121.99    9.84   0
   3 -12  12  180.37    5.33   0
   3 -11  11   51.09    4.80   0
   3 -10   8 1335.68    8.75   0
   3 -10   9  651.24    6.79   0
   3 -10  10  510.51    6.30   0
  -6 -10  -6    3.91    3.68   0
  -5  -8  -6  436.25    6.00   0
  -5  -4  -5   28.16    4.06   0
  -5   2  -3  216.00    6.21   0
  -5  11   3  191.79    8.10   0
  -5  14  10   17.32    4.02   0
  -4 -15  -7    9.60    3.55   0
  -4 -14  -7   53.55    3.82   0
  -4  -8  -6   12.81    3.68   0
  -4  -4  -5 1619.91    8.85   0
  -4   2  -3  148.48    5.36   0
  -4  11   3    8.23    5.87   0
  -3 -18  -7    1.42    2.77   0
  -3 -10  -6  255.40    4.90   0
  -3  -5  -5  356.18    5.40   0
  -3  12   5   -0.50    4.23   0
  -3  12  13   72.58    4.31   0
  -3  13   8  383.36    5.41   0
  -3  13  10  196.47    4.33   0
  -2   4  -1   72.47    7.75   0
  -2  10   4   94.35    4.92   0
  -2  10  14  162.21    4.75   0
  -2  11  12   24.74    3.76   0
  -2  12  10   25.67    3.09   0
  -1 -30  -6   14.60    3.80   0
  -1 -29  -6   24.20    3.92   0
  -1 -27  -6    3.55    3.15   0
  -1   8   4 1299.72    8.98   0
  -1   8  14    4.63    3.08   0
  -1  10   8  387.67    5.09   0
  -1  10   9   70.89    3.98   0
  -1  10  10  220.86    3.86   0
   0 -27  -5   12.96    3.59   0
   0 -24  -5    5.20    3.52   0
   0 -23  -5   73.21    3.97   0
   0 -21  -5  309.84    4.97   0
   0   4  15   74.57    3.46   0
   0   5  14    5.08    3.10   0
   0   6   5   19.55    4.03   0
   0   7   7 1737.34    8.29   0
   0   7   8    2.77    3.61   0
   0   7   9    9.11    3.90   0
   0   7  10 1619.52    7.53   0
   1 -34  -3    7.74    4.31   0
   1 -16  -3 2646.46   11.93   0
   1   2   5 2749.02   11.42   0
   1   3   7  194.50    4.75   0
   1   3  10  216.43    4.64   0
   1   3  11   40.50    4.02   0
   2 -18  -1    3.30    4.75   0
   2  -6   3   12.94    5.41   0
   2  -6  14    5.47    3.76   0
   2  -4  13   23.14    3.83   0
   2  -3  12  849.58    6.32   0
   2  -2   7  112.84    4.04   0
   2  -2   9  989.71    6.66   0
   2  -2  10  236.15    4.87   0
   3 -29   2   14.65    8.39   0
   3 -28   2   77.02    9.15   0
   3 -13  12    2.08    3.88   0
   3 -12   6  268.74    6.13   0
   3 -12  11   26.17    4.66   0
   3 -11   7   22.21    4.34   0
   3 -11   9  212.44    5.25   0
   3 -11  10   72.23    4.69   0
  -7   0  -3    2.99    4.96   0
  -7  10   4    9.83    8.27   0
  -6  -1  -4  315.90    5.96   0
  -5 -13  -7    5.26    3.67   0
  -5  13   6   -0.49    4.56   0
  -4 -13  -7    4.92    3.84   0
  -4  13  12   -5.05    4.26   0
  -3  11   4  225.81    5.84   0
  -3  12  12   11.29    3.67   0
  -2 -28  -7    7.96    3.15   0
  -2 -22  -7   15.44    2.94   0
  -2 -21  -7   13.80    3.51   0
  -2  -7  -5 2051.05    9.04   0
  -2   8   2  697.57    9.80   0
  -2   9   3    4.73    4.45   0
  -2  10  13  481.78    5.56   0
  -2  11   6   94.07    3.90   0
  -2  11  11  727.06    5.87   0
  -1 -18  -6  482.45    5.42   0
  -1 -11  -5 2327.39   10.34   0
  -1   7   3 2557.60   13.16   0
  -1   7  14   19.58    3.75   0
  -1   9   6    8.82    3.75   0
  -1   9  11  674.84    5.92   0
   0 -20  -5    5.99    3.09   0
   0 -19  -5   11.29    3.70   0
   0 -12  -4 1852.84    9.44   0
   0  -2  -1 1101.44   14.46   0
   0   3  15  147.91    4.58   0
   0   4  14   93.33    4.02   0
   0   5  13  672.05    5.76   0
   0   6  11  349.60    4.80   0
   1 -15  -3   23.82    5.17   0
   1   0   3    7.02    4.23   0
   1   1  13   48.97    3.98   0
   1   2  12    7.51    2.90   0
   1   3   8   71.22    3.94   0
   1   3   9 1375.25    7.44   0
   2 -33  -1   43.01    5.09   0
   2 -17  -1  165.09    6.33   0
   2  -7  14   11.38    3.91   0
   2  -5  13  366.52    5.19   0
   2  -4  12    1.16    3.70   0
   2  -3   6 4570.13   14.25   0
   2  -3  10 1529.67    7.67   0
   2  -3  11   20.39    3.74   0
   3 -15  12    3.95    4.54   0
   3 -14  12   21.44    4.12   0
   3 -11   8   36.40    4.60   0
  -6 -13  -7    0.76    3.78   0
  -6   2  -3  390.04    7.11   0
  -6   4  -2  758.67    9.22   0
  -6   6  -1  121.70    7.59   0
  -5 -12  -7    0.34    3.61   0
  -5  -3  -5   15.65    3.66   0
  -5   0  -4   55.42    5.18   0
  -4 -22  -8    1.80    3.75   0
  -4 -21  -8   11.59    3.81   0
  -4  -7  -6  246.26    4.72   0
  -4   0  -4 5310.90   16.42   0
  -4  13   7  736.72    7.30   0
  -4  13  10   15.18    3.82   0
  -3  -4  -5   70.53    4.09   0
  -3  -1  -4  166.53    4.74   0
  -3   8   1  526.89   14.04   0
  -3  11  13  138.96    4.40   0
  -3  12   6    5.26    3.82   0
  -3  12  11   31.86    4.02   0
  -2 -11  -6    9.16    3.04   0
  -2  -6  -5   30.39    3.75   0
  -2   9  14   -1.46    3.18   0
  -2  10  12  153.29    4.25   0
  -2  11   7   59.20    3.89   0
  -2  11   8  895.25    6.52   0
  -2  11   9 1434.27    7.47   0
  -2  11  10   92.40    4.05   0
  -1 -10  -5  789.37    6.80   0
  -1   8  12    3.70    3.78   0
  -1   9   7   20.20    3.71   0
  -1   9   9  918.22    6.47   0
  -1   9  10  122.68    4.08   0
   0 -17  -5   27.14    3.72   0
   0 -11  -4 2743.38   11.48   0
   0   2  15   -0.01    4.00   0
   0   4   3 3229.70   14.33   0
   0   5  12   -0.21    3.47   0
   1 -26  -4    9.35    4.17   0
   1 -24  -4 1696.48    9.52   0
   1  -1  14    6.14    3.76   0
   1   0  13   -1.48    3.85   0
   1   1  12    3.36    3.51   0
   1   2  10 2279.89    8.94   0
   2  -8  14  345.35    5.44   0
   2  -6  13   -0.56    3.80   0
   2  -5   4  819.55    8.42   0
   2  -5  12  222.03    4.58   0
   2  -4   5 4363.09   15.11   0
   2  -4  11  419.62    4.95   0
   2  -3   7  118.74    4.22   0
   2  -3   8  297.93    4.94   0
   2  -3   9  331.13    4.97   0
   3 -31   2    2.60    8.10   0
   3 -16   4   32.00    6.73   0
   3 -14  11  124.99    5.21   0
   3 -13  10   45.00    4.63   0
   3 -12   7   57.77    4.44   0
   3 -12   8  428.32    6.14   0
   3 -12   9  380.22    5.77   0
  -7  -2  -4    0.68    4.55   0
  -7   3  -2  115.52    6.63   0
  -6 -12  -7    9.51    3.73   0
  -6  -7  -6    3.20    3.86   0
  -5  -6  -6    8.36    3.68   0
  -5   3  -3 1522.27   10.86   0
  -4  12  12  227.16    4.94   0
  -3 -25  -8   -0.46    3.06   0
  -3  -7  -6  109.79    4.55   0
  -3   4  -2 1787.21   13.57   0
  -3  10   3  371.54    7.26   0
  -3  11  12   79.18    3.99   0
  -3  12   7  797.12    6.62   0
  -3  12   9 1273.80    7.68   0
  -3  12  10    2.10    3.68   0
  -2   0  -3    2.38    3.77   0
  -2   8  14   49.96    3.79   0
  -2   9  13   14.68    3.97   0
  -2  10   5   84.83    4.18   0
  -2  10  11    2.71    3.70   0
  -1   5  15  333.79    4.63   0
  -1   6  14    5.01    3.86   0
  -1   7  13  331.03    4.37   0
   0 -16  -5   -1.29    4.72   0
   0  -7  -3  224.64    5.43   0
   0   5  11 2022.73    8.23   0
   0   6   7  115.41    3.41   0
   0   6   8   10.59    4.02   0
   0   6   9 1547.48    7.28   0
   1 -31  -4    3.29    4.27   0
   1 -30  -4    1.08    3.76   0
   1 -29  -4    6.94    3.76   0
   1 -28  -4   46.80    4.00   0
   1 -23  -4  431.29    5.81   0
   1 -22  -4  529.00    6.12   0
   1 -21  -4 1737.76    9.24   0
   1 -14  -3 7059.28   18.94   0
   1 -10  -2 2135.47   12.91   0
   1  -2  14  318.27    5.01   0
   1   1  11   29.28    3.98   0
   1   2   7   12.55    3.56   0
   1   2   8 2009.20    8.58   0
   1   2   9   37.56    4.35   0
   2 -28  -2  633.46    8.12   0
   2 -27  -2  238.55    6.05   0
   2 -26  -2   30.38    5.03   0
   2 -25  -2   19.63    4.87   0
   2 -24  -2  228.01    5.88   0
   2 -16  -1  780.58    9.83   0
   2  -9  14    6.35    4.00   0
   2  -7  13   88.38    4.21   0
   2  -6  12    8.01    3.70   0
   2  -5  11  400.23    4.95   0
   2  -4   6 1177.68    8.43   0
   2  -4  10  311.02    4.84   0
   3 -32   2    7.13    8.64   0
   3 -15  11  229.06    5.28   0
   3 -14  10   -0.95    4.35   0
   3 -13   7   95.82    4.88   0
   3 -13   8   94.41    4.76   0
   3 -13   9  336.74    5.71   0
  -7   1  -3    4.81    4.97   0
  -7   5  -1  105.21    7.57   0
  -5 -10  -7    5.36    3.67   0
  -5  -5  -6   34.34    4.48   0
  -5  -2  -5    8.87    3.78   0
  -4 -17  -8    2.49    3.24   0
  -4  -2  -5   70.14    4.16   0
  -4   3  -3  124.27    5.74   0
  -4   5  -2   15.24    6.36   0
  -4  12  11   10.02    3.95   0
  -3 -20  -8   -2.21    2.86   0
  -3 -11  -7   21.44    3.77   0
  -3  -3  -5  681.51    6.44   0
  -3   2  -3  471.92    6.90   0
  -3   9   2  592.62   10.06   0
  -3  10  13   65.95    4.02   0
  -3  11  11 1071.87    6.99   0
  -2  -9  -6  464.72    5.76   0
  -2  -5  -5 1950.08    9.50   0
  -2   9  12  533.03    5.38   0
  -2  10  10  405.10    5.10   0
  -1 -29  -7   16.98    3.93   0
  -1 -28  -7    0.87    3.56   0
  -1 -27  -7   17.95    3.68   0
  -1 -26  -7   15.86    3.68   0
  -1 -25  -7   28.99    3.74   0
  -1 -24  -7    3.64    3.64   0
  -1   5  14  272.64    4.67   0
  -1   6  13    6.18    3.72   0
  -1   8   6   19.74    3.80   0
   0 -28  -6   31.05    4.42   0
   0 -15  -5 6179.12   15.02   0
   0 -10  -4  618.87    6.54   0
   0   1  15   31.85    3.27   0
   0   2  14  529.14    5.57   0
   0   3  13    9.56    3.83   0
   0   4  12    8.89    3.75   0
   0   5   5  239.07    4.62   0
   1 -20  -4    1.00    3.93   0
   1 -19  -4   51.03    4.24   0
   1  -3  14    8.58    3.81   0
   1   0  12   35.27    3.03   0
   1   1  10  188.87    4.69   0
   2 -31  -2   18.37    5.07   0
   2 -30  -2  148.68    5.82   0
   2 -29  -2    0.61    4.35   0
   2  -5  10  107.16    4.05   0
   2  -4   8  224.96    4.36   0
   2  -4   9    9.68    4.16   0
   3 -17  11  152.91    5.34   0
   3 -16  11  878.11    7.90   0
   3 -15   5  429.30    8.38   0
   3 -15  10  397.54    6.16   0
   3 -14   6    6.24    4.88   0
   3 -14   9   60.38    4.66   0
  -6  -2  -5  184.92    5.28   0
  -5 -15  -8   20.71    3.19   0
  -5  -9  -7  232.05    4.88   0
  -5   1  -4 1310.66    9.30   0
  -5  12   6   21.43    5.04   0
  -4   1  -4   53.64    5.15   0
  -4  11  12   -1.14    4.00   0
  -4  12   7   38.35    4.32   0
  -3 -17  -8   -0.46    3.15   0
  -3 -16  -8   11.55    3.59   0
  -3   0  -4 3589.22   13.35   0
  -3  10  12  165.39    4.47   0
  -3  11  10  267.32    4.69   0
  -2 -25  -8    0.07    3.68   0
  -2 -24  -8  295.99    5.24   0
  -2  -8  -6  171.45    4.45   0
  -2   7  14    1.99    3.83   0
  -2   8  13  135.93    4.29   0
  -2   9   4  327.23    5.96   0
  -2  10   7  581.81    5.62   0
  -2  10   8   17.43    3.54   0
  -2  10   9  520.18    5.65   0
  -1 -20  -7    4.03    3.80   0
  -1  -8  -5  715.66    6.72   0
  -1  -5  -4 4559.28   14.52   0
  -1   0  -2  728.70    9.35   0
  -1   7   4  416.83    5.97   0
  -1   8   7  137.80    4.12   0
  -1   8   8 1578.64    7.93   0
  -1   8   9  700.86    5.85   0
   0 -31  -6    0.64    3.75   0
   0 -30  -6    3.41    3.67   0
   0 -24  -6  236.81    4.89   0
   0 -23  -6  160.00    4.22   0
   0 -22  -6  285.45    4.92   0
   0 -14  -5  202.89    4.99   0
   0   0  15   -2.08    3.83   0
   0   1  14  342.36    5.11   0
   0   4  11   31.49    4.11   0
   0   5   6  648.22    6.15   0
   0   5   7  189.70    4.22   0
   0   5   8 3343.27   10.63   0
   0   5   9 2206.15    8.82   0
   1 -18  -4  105.18    4.72   0
   1 -13  -3  907.59    7.81   0
   1  -2  13    8.42    3.87   0
   1  -1  12    2.29    3.58   0
   1   0  11    4.57    3.58   0
   1   1   6 1225.48    7.91   0
   1   1   7  255.47    4.73   0
   1   1   8  459.46    5.23   0
   1   1   9   42.26    4.04   0
   2 -33  -2    8.31    5.22   0
   2 -32  -2    1.49    4.83   0
   2 -21  -2  980.97    9.04   0
   2 -15  -1   66.22    6.29   0
   2  -9  13  381.72    5.33   0
   2  -7   3 3489.88   18.54   0
   2  -6   4 1768.64   11.55   0
   2  -6  11  175.28    4.30   0
   2  -5   5 1793.35   10.13   0
   3 -20   3  178.48   11.35   0
   3 -18  11  165.92    5.70   0
   3 -17   4  850.98   12.32   0
   3 -16  10   13.27    4.48   0
   3 -15   9  101.02    4.87   0
   3 -14   7 1397.40    9.74   0
   3 -14   8  121.97    4.87   0
  -6  -5  -6    2.46    3.88   0
  -6   1  -4  311.86    6.74   0
  -6   3  -3  135.98    6.21   0
  -6   5  -2   27.79    6.61   0
  -5  -1  -5  450.20    6.24   0
  -5   7  -1   32.73    7.92   0
  -5  11   4  779.33    9.83   0
  -5  12   7    0.92    4.23   0
  -4  -4  -6   61.05    4.02   0
  -4  -1  -5  273.97    5.72   0
  -4  12   8    0.25    3.65   0
  -3 -15  -8    1.73    3.51   0
  -3  -9  -7   27.07    3.95   0
  -3   9  13    2.67    3.75   0
  -3  11   6  236.32    5.33   0
  -3  11   9   33.84    3.92   0
  -2 -20  -8   11.23    3.59   0
  -2   8  12   16.67    3.71   0
  -2   9  11    5.30    2.85   0
  -1 -18  -7  494.03    5.46   0
  -1   4  14   93.47    4.15   0
  -1   6  12   36.36    3.64   0
  -1   7  10  101.89    4.14   0
   0 -20  -6 1282.02    7.68   0
   0 -13  -5 1755.47    8.94   0
   0  -9  -4  698.28    6.69   0
   0  -6  -3 3163.46   13.79   0
   0   2  13  133.60    3.55   0
   1 -17  -4  295.75    5.35   0
   1  -9  -2   96.80    5.29   0
   1  -3  13  191.39    4.59   0
   1  -2   2  282.84    7.70   0
   1  -2  12    9.83    3.51   0
   1  -1   3   63.76    4.74   0
   1  -1  11   24.78    3.81   0
   1   0  10 3281.36   10.42   0
   2 -10  13   78.25    4.30   0
   2  -8  12   -0.96    3.70   0
   2  -6  10  475.26    5.27   0
   2  -5   6  122.60    4.38   0
   2  -5   7 1725.73    8.91   0
   2  -5   8  116.53    3.98   0
   3 -19  11   31.82    4.50   0
   3 -18  10   62.76    4.87   0
   3 -17  10   56.31    4.16   0
   3 -16   5 3630.89   18.77   0
   3 -16   9  347.37    6.01   0
   3 -15   6 1238.50   10.30   0
   3 -15   8    8.44    4.23   0
  -7  -3  -5    9.27    4.20   0
  -7   0  -4  180.55    6.43   0
  -7   2  -3    0.56    5.25   0
  -7   4  -2   73.57    6.83   0
  -6  -8  -7    3.94    3.78   0
  -6  -1  -5   22.71    4.41   0
  -6  11   5   14.75    5.51   0
  -5 -11  -8   75.33    4.32   0
  -5  -7  -7   17.50    3.80   0
  -4 -20  -9    4.53    3.84   0
  -4 -19  -9   -1.72    3.75   0
  -4  -7  -7   12.60    3.76   0
  -4  10  12   54.23    4.25   0
  -3 -24  -9    2.49    3.80   0
  -3 -13  -8   76.40    4.00   0
  -3  -5  -6 1006.51    6.85   0
  -3  -2  -5 1418.92    8.23   0
  -3   6  -1  407.15   11.62   0
  -3   9  12   58.95    4.03   0
  -3  10  11  109.02    4.39   0
  -2 -17  -8    4.11    3.69   0
  -2  -7  -6  417.64    5.41   0
  -2  -4  -5 4859.55   14.12   0
  -2   1  -3    3.20    4.51   0
  -2   6  14   23.06    3.25   0
  -2   7  13   21.96    3.26   0
  -2   9  10   39.37    3.80   0
  -1  -4  -4    5.39    3.97   0
  -1   6   3 1101.49    9.53   0
  -1   7   9  190.43    4.64   0
   0 -18  -6  213.86    5.68   0
   0  -2  15    4.93    4.11   0
   0   1  13  515.73    5.23   0
   0   2  12   -2.08    3.64   0
   1 -26  -5   20.48    4.41   0
   1 -25  -5  333.39    5.77   0
   1 -16  -4   -3.32    4.40   0
   1 -12  -3 1227.16    8.78   0
   1  -5  14    7.78    3.17   0
   1  -4  13  360.50    4.87   0
   1   0   5    1.80    4.04   0
   1   0   9    5.81    3.96   0
   2 -19  -2   57.87    5.01   0
   2 -11  13  133.83    4.53   0
   2  -9  12  369.21    5.23   0
   2  -8  11  337.85    4.95   0
   2  -7  10    1.02    3.83   0
   2  -6   5   25.99    4.33   0
   2  -6   9  236.41    4.59   0
   3 -19  10   51.09    4.81   0
   3 -18   4  240.29    8.69   0
   3 -17   9  851.96    8.12   0
   3 -16   6  638.21    8.48   0
   3 -16   7  134.30    5.69   0
   3 -16   8   12.57    4.33   0
  -7  -2  -5   -0.33    4.59   0
  -6  -7  -7    1.13    3.95   0
  -6  11   6    6.85    5.58   0
  -5  -6  -7   13.43    3.78   0
  -5   2  -4   67.15    5.65   0
  -4 -18  -9   14.79    3.13   0
  -4  -3  -6 2048.17    9.57   0
  -4   2  -4  906.85    8.11   0
  -3 -19  -9    4.67    3.66   0
  -3  -8  -7    6.06    3.26   0
  -3  -4  -6   45.13    3.76   0
  -3   1  -4  171.93    5.22   0
  -2 -10  -7 2180.42   10.32   0
  -2  -1  -4   46.59    4.36   0
  -2   5  14  131.49    4.52   0
  -2   6  13  177.03    4.30   0
  -2   7  12   19.83    3.72   0
  -2   8   3 2532.36   13.84   0
  -2   8  11  115.92    4.11   0
  -2   9   6 5066.90   14.39   0
  -2   9   8   10.05    3.59   0
  -2   9   9 2515.93    9.13   0
  -1 -27  -8   10.04    3.66   0
  -1 -26  -8    4.47    3.83   0
  -1 -15  -7    6.62    3.70   0
  -1 -10  -6  753.23    6.37   0
  -1   2  -1  314.35   10.23   0
  -1   4  13  124.40    3.48   0
  -1   5  12  461.07    4.56   0
  -1   6  10  578.10    5.39   0
  -1   7   6  497.89    5.84   0
  -1   7   7  509.22    5.42   0
   0 -17  -6 4964.78   13.44   0
   0 -12  -5 1170.80    7.46   0
   0  -8  -4  147.67    4.75   0
   0  -3  15  147.94    4.58   0
   0   4   6  603.01    6.05   0
   0   4   7  110.90    3.90   0
   0   4   8 2351.08    9.21   0
   1 -31  -5   -0.23    3.75   0
   1 -24  -5   -0.75    3.80   0
   1 -22  -5  608.62    6.52   0
   1  -6  14   11.65    3.70   0
   1  -3  12  478.43    5.26   0
   1  -2  11 1958.67    8.40   0
   1   0   7    2.82    3.76   0
   2 -12  13   96.02    4.43   0
   2 -10  12    4.80    3.63   0
   2  -9  11  118.04    4.55   0
   2  -7   9   20.83    4.19   0
   2  -6   6 1709.46    9.56   0
   2  -6   7  297.24    5.23   0
   3 -28   1    7.98    7.74   0
   3 -27   1  222.34   10.37   0
   3 -21  10   73.65    5.56   0
   3 -20  10   52.22    4.84   0
   3 -18   9   28.64    4.68   0
   3 -17   5  523.44    8.94   0
   3 -17   8    7.34    4.66   0
  -6  -3  -6    6.22    4.45   0
  -6   2  -4   31.79    5.45   0
  -4 -10  -8    6.74    3.45   0
  -4  -6  -7   37.53    3.91   0
  -4   0  -5    4.41    4.60   0
  -4   4  -3 1777.95   12.05   0
  -4   7  -1   39.44    8.59   0
  -4   9  12  496.11    6.08   0
  -4  10   3   30.04    5.67   0
  -4  10  11   12.66    3.77   0
  -3  -1  -5  271.07    4.88   0
  -3   3  -3 1956.46   11.96   0
  -3   6  14   23.50    3.96   0
  -3   9  11  272.83    4.90   0
  -3  10   5  188.87    5.34   0
  -3  10   9   38.09    3.73   0
  -2  -3  -5 1948.16    9.96   0
  -2   3  -2   73.79    5.59   0
  -2   8  10  206.50    4.29   0
  -1 -22  -8   23.63    3.62   0
  -1 -14  -7  238.89    4.71   0
  -1   2  14  419.35    5.36   0
  -1   3  13  205.08    4.42   0
  -1   4  12   14.52    3.68   0
   0 -31  -7    5.27    3.74   0
   0 -29  -7    7.07    3.64   0
   0 -28  -7   18.66    3.77   0
   0 -25  -7   14.76    3.66   0
   0 -16  -6  162.89    4.85   0
   0 -11  -5 4554.03   13.68   0
   0   0  13    2.60    3.00   0
   0   1  12   91.17    3.79   0
   0   2  11  428.66    4.60   0
   1 -21  -5  463.46    5.53   0
   1 -15  -4 2125.44   10.16   0
   1  -7  14    6.81    3.67   0
   1  -4  12  207.75    4.44   0
   1  -3  11   35.79    4.12   0
   1  -1   4   97.19    4.71   0
   1  -1   9   24.85    4.01   0
   2 -30  -3    4.73    4.27   0
   2 -28  -3  282.55    6.00   0
   2 -27  -3   -1.81    4.28   0
   2 -26  -3  287.52    5.73   0
   2 -25  -3   35.04    4.57   0
   2 -14  13   13.83    4.41   0
   2 -13  13   16.39    3.83   0
   2 -11  12    8.53    3.81   0
   2  -8  10  610.88    6.06   0
   2  -7   4 1792.02   11.84   0
   2  -7   8  115.33    4.50   0
   3 -30   1    8.88    7.54   0
   3 -26   1   45.60    8.78   0
   3 -22  10   -0.77    4.79   0
   3 -21   3  177.07   11.13   0
   3 -20   9  241.46    6.37   0
   3 -19   4    1.67    6.71   0
   3 -19   9    8.27    4.39   0
   3 -18   5    1.75    5.70   0
   3 -18   8 1662.28   11.29   0
   3 -17   6    0.12    4.67   0
   3 -17   7  552.65    7.51   0
  -7   3  -3  215.00    7.37   0
  -7   6  -1   15.26    8.11   0
  -7   8   2   18.69   10.05   0
  -6   0  -5   -1.44    4.08   0
  -6   4  -3  221.49    6.53   0
  -6   7  -1   17.96    8.04   0
  -6   9   2  721.86   14.66   0
  -5 -14  -9    3.46    3.16   0
  -5 -13  -9    9.91    3.84   0
  -5  -2  -6  387.62    5.72   0
  -5   6  -2    8.51    6.27   0
  -5  10   3  375.59    8.95   0
  -5  11   7   86.90    5.33   0
  -5  11   8   10.89    4.33   0
  -4  -5  -7   27.88    3.67   0
  -4  -2  -6 3139.75   11.47   0
  -4  10  10  141.61    4.39   0
  -3 -10  -8 1144.81    7.60   0
  -3   7  13   11.84    3.23   0
  -3   9  10   28.29    3.65   0
  -3  10   7 1040.89    7.32   0
  -2 -20  -9    3.16    3.55   0
  -2   4  14  313.92    5.31   0
  -2   5  13    7.97    3.77   0
  -2   6  12   56.77    3.82   0
  -2   8   9   82.66    4.50   0
  -1 -20  -8    2.94    3.59   0
  -1   5   2 1613.13   12.85   0
  -1   6   4 3040.25   12.94   0
  -1   6   8 3200.31   10.65   0
  -1   6   9 1491.14    7.26   0
   0 -22  -7   18.70    3.99   0
   0  -5  -3   38.70    4.41   0
   0  -1  13  475.51    5.39   0
   0   2  10 2027.63    8.32   0
   0   3   4  330.12    5.83   0
   0   3   8 2223.31    8.84   0
   1 -20  -5  707.41    6.32   0
   1 -19  -5  905.59    6.78   0
   1 -14  -4  188.08    4.70   0
   1  -6  13    2.99    3.57   0
   2 -32  -3   10.68    4.51   0
   2 -24  -3  311.40    5.91   0
   2 -23  -3    6.98    4.21   0
   2 -17  -2   88.80    5.19   0
   2 -15  13   40.96    4.25   0
   2 -12  12  209.92    4.76   0
   2  -9  10 1222.81    7.67   0
   2  -8   9   90.88    4.08   0
   2  -7   5 1881.12   10.62   0
   2  -7   7 2618.48   11.26   0
   3 -31   1    8.89    7.44   0
   3 -25   1   31.19    9.14   0
   3 -21   9   24.00    5.02   0
   3 -19   8   12.56    4.79   0
   3 -18   6  241.02    6.60   0
   3 -18   7    5.12    4.77   0
  -7   9   4   50.50    7.80   0
  -5  -8  -8   77.00    4.12   0
  -5  -4  -7  495.19    6.76   0
  -5   1  -5  485.81    6.45   0
  -5   3  -4 2158.91   12.10   0
  -5  10  10    6.63    3.98   0
  -4 -12  -9    9.01    3.73   0
  -4   8  12   92.47    5.06   0
  -4   9  11   51.61    3.90   0
  -3  -9  -8   -4.12    3.65   0
  -3  -6  -7    2.47    3.30   0
  -3  -3  -6 1347.37    7.65   0
  -3   5  14   82.98    4.48   0
  -3   6  13    7.61    3.71   0
  -3   7  12   18.91    3.64   0
  -3   8  11  361.92    5.07   0
  -3   9   3  559.62    7.94   0
  -2 -19  -9   -1.31    3.66   0
  -2 -18  -9  118.25    4.03   0
  -2   7   2 1388.04   12.73   0
  -2   7  10   15.16    3.68   0
  -2   8   4  541.57    6.62   0
  -2   8   8  522.59    5.47   0
  -1 -18  -8  986.44    6.71   0
  -1 -12  -7  363.32    5.22   0
  -1  -8  -6  163.37    4.21   0
  -1  -1  -3   71.26    4.78   0
  -1   3  12  475.74    5.14   0
  -1   5  10   20.99    3.09   0
  -1   6   5  109.96    4.52   0
  -1   6   6 6736.66   16.19   0
  -1   6   7  151.35    4.16   0
   0 -20  -7   31.73    4.27   0
   0 -14  -6  436.47    5.42   0
   0 -10  -5 2871.83   11.04   0
   0  -7  -4  556.99    6.60   0
   0   1   1  159.78    8.17   0
   0   1  11   30.86    3.16   0
   0   3   5 3885.92   13.27   0
   0   3   6 4043.63   12.90   0
   1 -18  -5 1166.70    7.54   0
   1  -9  14   72.16    4.42   0
   1  -7  13   74.99    3.93   0
   1  -6  -1 1508.45   15.83   0
   1  -4  11   30.13    3.71   0
   1  -3  10  283.79    4.90   0
   1  -2   9   36.48    4.23   0
   1  -1   5 1342.54    8.67   0
   1  -1   6 1190.98    8.11   0
   2 -21  -3   52.72    4.89   0
   2 -11  11  609.11    6.04   0
   2 -10  10   12.47    4.56   0
   2  -8   8   61.53    4.24   0
   2  -7   6  386.45    5.48   0
   3 -32   1    4.91    7.58   0
   3 -24   9    1.12    5.02   0
   3 -23   9  113.35    5.89   0
   3 -22   9   38.60    4.94   0
   3 -20   8    0.65    5.01   0
   3 -19   7   33.52    4.87   0
  -7   5  -2  168.94    8.07   0
  -6  -8  -8    5.41    3.78   0
  -6  -4  -7   47.88    4.76   0
  -6   1  -5   26.47    4.69   0
  -6   6  -2  105.42    7.11   0
  -5  -1  -6   17.78    3.76   0
  -5   9  11  323.11    5.69   0
  -4  -7  -8   27.41    3.86   0
  -4   1  -5  270.21    5.75   0
  -4   3  -4  316.22    6.29   0
  -4   6  -2   13.42    6.61   0
  -4  10   4 2214.47   13.22   0
  -3  -5  -7 1276.67    7.87   0
  -3   0  -5    2.72    3.57   0
  -3   2  -4 1702.75   10.23   0
  -3   5  -2  613.36    9.76   0
  -2 -11  -8    8.61    3.82   0
  -2  -2  -5   12.57    4.25   0
  -2   5  12  106.71    4.04   0
  -2   6  11  306.18    4.78   0
  -2   8   5 3138.09   12.43   0
  -2   8   6  202.45    4.79   0
  -2   8   7   61.60    3.86   0
  -1 -16  -8    3.81    3.48   0
  -1 -11  -7    0.86    3.72   0
  -1  -5  -5    4.83    3.37   0
  -1  -2  15   26.11    3.98   0
  -1   1  13   42.23    3.81   0
  -1   5   9 1705.62    8.23   0
   0 -18  -7 4075.59   12.23   0
   0 -13  -6  542.54    5.57   0
   0  -4  14   62.33    4.09   0
   0  -1  12   90.05    3.84   0
   0   0  11    9.93    3.56   0
   0   1  10  195.72    4.47   0
   1 -31  -6    4.96    3.98   0
   1 -29  -6   18.80    4.04   0
   1 -26  -6  234.70    4.91   0
   1 -25  -6  435.78    5.62   0
   1 -24  -6   20.08    4.44   0
   1 -17  -5  134.35    4.30   0
   1 -13  -4  650.97    6.50   0
   1 -10  -3    0.79    3.72   0
   1 -10  14   21.99    4.04   0
   1  -8  13   12.89    3.79   0
   1  -6  12  126.82    4.20   0
   1  -2   3 2885.57   14.89   0
   1  -2   8 1938.26    8.50   0
   2 -20  -3 1246.16    9.57   0
   2 -16  -2  285.57    6.34   0
   2 -15  12  131.01    5.14   0
   2 -12  11  673.85    6.18   0
   2  -9   9  709.32    6.30   0
   2  -8   7  915.84    7.68   0
   3 -22   8    4.46    4.87   0
   3 -21   8  133.87    5.18   0
   3 -20   4   34.36    6.99   0
   3 -20   7   17.03    4.79   0
   3 -19   5  145.26    6.08   0
   3 -19   6   53.51    4.93   0
  -7   0  -5    1.60    4.79   0
  -7   2  -4    7.24    5.18   0
  -6  -7  -8    3.28    3.66   0
  -6   3  -4    7.98    4.39   0
  -6  10   5    4.87    5.28   0
  -6  10   6   37.85    5.51   0
  -5 -10  -9    4.10    3.95   0
  -5  -6  -8    2.04    3.59   0
  -5  -3  -7   98.14    4.64   0
  -5   5  -3 1093.61   10.37   0
  -5  10   8   30.14    4.33   0
  -4 -15 -10   -2.41    3.98   0
  -4 -10  -9  314.59    5.36   0
  -4  -1  -6   29.86    4.51   0
  -4   8  11  151.94    4.60   0
  -3  -2  -6    3.17    3.55   0
  -3   4  14  318.63    5.67   0
  -3   6  12  128.18    4.15   0
  -3   7  11   49.51    3.91   0
  -3   8  10  623.96    5.53   0
  -3   9   4  958.96    8.75   0
  -2 -15  -9    3.63    3.45   0
  -2 -10  -8  356.74    5.10   0
  -2  -4  -6 1052.14    7.46   0
  -2   2  -3  369.78    6.26   0
  -2   2  14   46.11    4.09   0
  -1 -22  -9   15.95    3.70   0
  -1 -15  -8  305.55    4.62   0
  -1  -7  -6   13.63    3.57   0
  -1   2  12    1.29    3.43   0
  -1   3  11  391.09    5.04   0
  -1   4  10  454.86    5.12   0
  -1   5   8  365.36    5.28   0
   0 -17  -7  258.12    5.09   0
   0 -12  -6  188.41    4.50   0
   0  -9  -5    9.52    4.27   0
   0  -5  14    3.30    3.87   0
   0  -3  13    2.35    3.95   0
   0   2   8  558.54    5.43   0
   1 -23  -6  434.64    5.75   0
   1 -22  -6  344.41    5.30   0
   1 -16  -5 1638.48    8.68   0
   1 -11  14   10.25    3.91   0
   1  -9  13   73.15    4.11   0
   1  -7  12  142.05    4.12   0
   1  -5  11  145.95    3.57   0
   1  -3   9 1244.44    7.26   0
   2 -16  12   24.42    4.76   0
   2 -13  11    8.18    3.62   0
   2 -11  10  329.45    5.10   0
   2 -10   9  305.11    4.98   0
   2  -9   8   12.07    3.57   0
   2  -8   4  281.87    6.22   0
   2  -8   5  139.09    4.81   0
   2  -8   6  180.11    5.06   0
   3 -23   8  150.89    6.15   0
   3 -20   6   20.33    5.11   0
  -7   4  -3   53.41    6.93   0
  -6   5  -3   74.48    6.67   0
  -5  -9  -9    5.98    3.55   0
  -5   0  -6   13.76    4.13   0
  -5   8  11   37.46    4.79   0
  -4  -9  -9    6.91    3.81   0
  -4  -6  -8   20.32    3.67   0
  -4   5  -3  409.73    7.97   0
  -4   9   2  389.34    9.00   0
  -4   9   9   55.23    3.84   0
  -3 -16 -10   14.27    3.90   0
  -3  -4  -7 1400.14    8.22   0
  -3   4  -3    9.37    4.81   0
  -3   8   9  211.62    4.45   0
  -3   9   5  292.70    5.60   0
  -3   9   6    2.00    4.13   0
  -2 -23 -10  138.81    4.04   0
  -2 -22 -10    6.84    3.75   0
  -2  -6  -7  267.84    5.28   0
  -2   3  13  196.46    3.91   0
  -2   4  12  288.12    4.84   0
  -2   5  11  420.96    5.16   0
  -2   6  10   48.15    3.18   0
  -1 -21  -9   -3.58    3.01   0
  -1  -4  -5  352.01    5.68   0
  -1  -2  -4  696.49    6.99   0
  -1   0  13   -1.30    3.66   0
  -1   4   9 1329.07    7.54   0
  -1   5   3  135.29    5.01   0
  -1   5   7   81.73    4.02   0
   0 -23  -8  122.00    4.18   0
   0 -16  -7  108.33    4.17   0
   0  -4  13  196.91    4.57   0
   0  -2  12    1.80    2.99   0
   0  -1  11   36.28    3.80   0
   0   0  10 1721.02    7.79   0
   0   1   9 5242.30   12.87   0
   0   2   7  899.41    6.66   0
   1 -20  -6 1851.78    9.29   0
   1 -15  -5   39.38    4.42   0
   1 -12  -4 1694.96    9.44   0
   1 -10  13  663.00    6.21   0
   1  -8  12    6.39    3.64   0
   1  -3   8   80.01    3.83   0
   1  -2   5 3122.20   12.45   0
   1  -2   6  580.04    6.29   0
   2 -31  -4   64.26    4.81   0
   2 -30  -4    4.31    4.31   0
   2 -29  -4    9.97    4.27   0
   2 -27  -4  160.01    5.20   0
   2 -26  -4  119.39    4.82   0
   2 -25  -4   19.25    4.20   0
   2 -19  -3   90.82    4.87   0
   2 -17  12  135.82    4.77   0
   2 -14  11   88.02    4.08   0
   2 -12  10    5.00    3.92   0
   2  -9   7  217.86    5.63   0
   3 -26   8   10.61    5.61   0
   3 -25   8    6.26    5.13   0
   3 -24   8  296.76    7.41   0
   3 -21   6  129.31    6.10   0
   3 -20   5    0.70    4.89   0
  -6  -5  -8   71.03    4.84   0
  -6   0  -6    7.20    4.50   0
  -6   2  -5  206.88    6.25   0
  -5  -2  -7   12.68    3.82   0
  -5   4  -4  437.73    8.63   0
  -5  10   5  735.95    8.27   0
  -4   0  -6 1268.02    8.06   0
  -4   2  -5   78.38    4.86   0
  -4   8  10  118.02    4.02   0
  -3  -1  -6  167.47    4.31   0
  -3   1  -5  276.57    5.38   0
  -3   4  13  513.20    6.12   0
  -3   5  12   40.54    3.87   0
  -3   7  10  187.73    4.50   0
  -2  -3  -6 4945.35   13.83   0
  -2  -1  -5 5822.36   16.26   0
  -2   2  13  354.83    5.47   0
  -2   6   9  126.68    4.38   0
  -1 -18  -9   17.63    3.63   0
  -1  -9  -7  253.98    4.80   0
  -1   1  12    3.92    2.98   0
  -1   2  11 1384.45    7.36   0
   0 -21  -8    2.39    4.03   0
   0 -20  -8  257.13    5.04   0
   0 -15  -7    3.90    3.09   0
   0 -11  -6  181.63    4.50   0
   0  -3  12 1374.84    7.44   0
   0   1   8   15.84    3.50   0
   0   2   4   44.73    4.56   0
   0   2   6 1594.67    8.27   0
   1 -11  13  890.02    6.96   0
   1  -9  -3   27.90    4.64   0
   1  -7  11  765.19    6.10   0
   1  -3   2 1193.69   12.56   0
   1  -3   7  169.79    4.57   0
   2 -24  -4  136.94    5.04   0
   2 -23  -4   23.36    4.28   0
   2 -19  12  491.95    7.12   0
   2 -18  -3    9.40    4.13   0
   2 -15  11   37.81    4.22   0
   2 -13  10   11.98    3.82   0
   2 -11   9 1650.87    8.66   0
   2 -10   8  364.73    5.30   0
   2  -9   6  444.91    6.30   0
   3 -31   0    6.05    7.03   0
   3 -30   0    9.60    6.71   0
   3 -29   0   45.67    7.32   0
   3 -27   0   32.44    7.30   0
   3 -24   7   15.28    5.37   0
   3 -22   6   -0.34    5.19   0
   3 -21   4  216.29    8.15   0
   3 -21   5   30.75    5.67   0
  -7   3  -4  333.01    8.14   0
  -6   4  -4    5.62    5.38   0
  -6   9   8  116.20    5.23   0
  -5  -4  -8  820.05    7.14   0
  -5   9   8   40.32    4.54   0
  -4  -8  -9   82.88    3.48   0
  -4  -2  -7  165.81    4.94   0
  -3 -14 -10    1.00    3.07   0
  -3 -13 -10   40.43    3.77   0
  -3  -6  -8  266.24    4.33   0
  -3   8   2 1014.19   11.60   0
  -2  -8  -8   73.96    4.01   0
  -2  -5  -7 1746.16    8.71   0
  -2   1  -4   43.50    4.17   0
  -2   3  12  330.99    4.91   0
  -2   4  11  590.98    5.80   0
  -2   5  10  339.84    4.77   0
  -2   6   1  443.78   11.11   0
  -2   7   4 3634.68   14.58   0
  -2   7   6  120.51    4.28   0
  -1 -26 -10    2.58    3.91   0
  -1 -17  -9  472.14    5.32   0
  -1   0  -3    2.13    4.48   0
  -1   0  12 1945.16    8.71   0
  -1   4   8 2571.03    9.65   0
   0 -19  -8  799.01    6.22   0
   0 -14  -7  372.07    5.23   0
   0 -10  -6  899.10    6.95   0
   0  -1  -1  168.65    7.39   0
   0  -1  10  183.20    4.57   0
   0   0   9    9.30    4.59   0
   1 -31  -7    9.52    3.78   0
   1 -30  -7   31.65    4.11   0
   1 -28  -7   15.88    4.02   0
   1 -25  -7  581.71    6.44   0
   1 -18  -6  588.12    5.69   0
   1 -12  13   -0.47    4.03   0
   1 -11  -4  675.53    6.68   0
   1  -7  -2 3297.26   17.33   0
   1  -6  10 2739.37   10.05   0
   1  -5   9 3084.60   10.50   0
   1  -4   8 1153.63    7.04   0
   2 -22  -4   93.73    4.86   0
   2 -12   9   16.37    4.05   0
   2 -11   8    6.75    4.64   0
   2 -10   7 2282.94   10.88   0
   3 -32   0   11.85    6.91   0
   3 -26   0  403.41   10.89   0
   3 -26   7    6.24    5.66   0
   3 -25   7  196.49    7.04   0
   3 -23   6   57.78    6.08   0
   3 -22   5    0.11    5.95   0
  -6   9   7   84.43    4.99   0
  -5  -1  -7   80.75    4.50   0
  -5   1  -6   22.84    4.41   0
  -5   3  -5    9.49    5.17   0
  -4   4  -4  145.34    5.26   0
  -4   8   9  265.87    5.09   0
  -4   9   7  228.13    4.69   0
  -3 -12 -10   24.02    3.80   0
  -3  -8  -9 1019.50    7.14   0
  -3   1  14    5.21    3.94   0
  -3   3  -4 2427.43   12.36   0
  -3   3  13   58.81    4.13   0
  -3   6  10  163.58    4.17   0
  -3   7   9    3.94    3.48   0
  -3   8   7   11.48    4.01   0
  -2 -16 -10    9.46    3.65   0
  -2   1  13    9.21    3.82   0
  -2   6   8  819.11    6.33   0
  -1 -25 -10   61.88    3.42   0
  -1 -23 -10  277.36    5.06   0
  -1 -11  -8   34.57    4.22   0
  -1  -2  13  133.03    4.29   0
  -1   2  10 4872.14   12.41   0
  -1   3   9 1830.22    7.95   0
  -1   4   7   13.59    3.54   0
   0 -28  -9    3.08    3.77   0
   0 -27  -9    3.97    3.75   0
   0 -13  -7 1994.09    8.85   0
   0  -9  14    5.55    3.54   0
   0  -7  -5 1079.47    7.79   0
   0  -5  -4 2631.15   11.93   0
   0  -3  11  376.97    4.90   0
   0   1   7 2758.64   10.05   0
   1 -23  -7    1.76    3.65   0
   1 -17  -6  277.76    4.72   0
   1 -10  12   22.05    3.81   0
   1  -8  11    2.84    3.83   0
   2 -21  -4  795.96    7.42   0
   2 -17  -3    1.73    4.28   0
   2 -17  11    3.88    3.94   0
   2 -15  10   22.90    4.41   0
   2 -13   9  343.65    5.53   0
   3 -27   7   16.87    5.59   0
   3 -24   6   95.60    6.35   0
   3 -22   4  105.64    7.55   0
  -7   2  -5    2.63    5.37   0
  -6  -1  -7    2.85    4.45   0
  -6   1  -6  239.69    5.96   0
  -6   3  -5    3.16    5.06   0
  -6   9   3  131.01    7.28   0
  -5  -3  -8  101.59    4.35   0
  -5   6  -3  498.16    9.90   0
  -5   7  -2  113.08    8.27   0
  -5   8   9   63.83    4.21   0
  -5   9   2  679.23   11.54   0
  -5   9   7 1352.66    9.11   0
  -4 -10 -10   10.24    3.83   0
  -4  -6  -9    1.43    3.69   0
  -4  -1  -7  441.89    5.68   0
  -4   1  -6   30.17    4.45   0
  -4   6  11    3.66    3.72   0
  -4   9   3  451.32    7.87   0
  -4   9   6 1064.14    7.72   0
  -3  -2  -7   10.61    3.99   0
  -3   0  -6  468.44    5.48   0
  -3   2  13    0.08    3.77   0
  -3   5  11    8.88    3.01   0
  -2 -21 -11    7.74    3.73   0
  -2 -15 -10   24.06    2.93   0
  -2  -4  -7  211.73    4.61   0
  -2  -2  -6   16.14    3.99   0
  -2   0  13   -1.23    3.58   0
  -2   2  12   69.01    3.41   0
  -2   3  11  694.45    6.06   0
  -2   4  -2  240.26    7.40   0
  -2   4  10  632.37    5.79   0
  -2   6   7  560.91    5.64   0
  -1 -21 -10   16.12    3.71   0
  -1 -20 -10    0.28    3.72   0
  -1  -1  12    2.82    3.73   0
   0 -23  -9  225.17    4.65   0
   0 -12  -7 1784.26    8.61   0
   0  -9  -6 4776.53   13.47   0
   0  -7  13    2.50    3.76   0
   0  -5  12    3.52    3.54   0
   0  -2  10 1774.52    8.12   0
   0  -1   9 5953.44   13.90   0
   0   0   8  293.17    4.07   0
   1 -22  -7  267.57    4.97   0
   1 -21  -7   10.76    3.71   0
   1 -16  -6  401.30    5.13   0
   1 -14  13   13.38    3.84   0
   1 -13  -5 3469.34   12.21   0
   1  -9  11  127.10    4.27   0
   1  -6   9 1125.43    7.13   0
   1  -5   8 1621.48    8.18   0
   1  -4   7 2779.73   10.78   0
   1  -3   3  460.01    7.12   0
   1  -3   4 2600.26   12.59   0
   2 -32  -5   10.50    4.64   0
   2 -31  -5    1.08    4.44   0
   2 -30  -5   28.40    4.55   0
   2 -29  -5   39.31    4.58   0
   2 -28  -5   83.51    4.83   0
   2 -27  -5  214.21    5.33   0
   2 -26  -5  268.23    5.69   0
   2 -20  -4  319.72    5.91   0
   2 -19  11    0.33    4.61   0
   2 -16  10   12.57    4.59   0
   2 -14   9  115.85    4.73   0
   2 -12   8 2039.60    9.58   0
   2 -11   7 2453.80   11.26   0
   2 -10   6  358.67    5.97   0
   3 -26   6   15.23    5.86   0
   3 -25   6  129.22    6.89   0
   3 -23   3 1022.08   17.09   0
   3 -23   5  326.59    8.40   0
  -7   6  -2    9.78    7.77   0
  -6   9   5   25.79    5.62   0
  -5  -8 -10    8.53    3.79   0
  -5  -5  -9  189.95    4.90   0
  -5   0  -7   -4.27    4.23   0
  -5   7  10  403.19    5.62   0
  -5   9   6 1219.47    9.32   0
  -4  -3  -8   98.49    4.46   0
  -4   3  -5  273.74    5.77   0
  -4   4  12  213.69    5.16   0
  -4   9   4  716.28    8.28   0
  -3  -4  -8  447.76    5.45   0
  -3   0  14    6.83    3.92   0
  -3   2  -5 1218.90    8.27   0
  -3   8   3 1260.75   10.54   0
  -3   8   4 1031.02    8.58   0
  -3   8   5 1120.84    8.35   0
  -2 -20 -11    2.31    2.96   0
  -2 -19 -11    0.30    3.68   0
  -2  -9  -9  713.53    6.15   0
  -2   3  -3  643.59    8.25   0
  -1 -13  -9  124.63    3.98   0
  -1  -6  14   10.62    3.69   0
  -1  -2  12    5.65    3.51   0
  -1   0  11   -0.99    2.91   0
  -1   3   8   12.89    3.23   0
  -1   4   6  371.24    4.78   0
   0 -21  -9  268.24    4.62   0
   0 -20  -9    3.98    3.67   0
   0 -15  -8  335.59    5.11   0
   0 -11  14   -0.47    3.96   0
   0  -4  11   28.38    4.04   0
   0  -3  -3  499.26    6.93   0
   0   0   7   18.36    4.11   0
   0   1   5 1092.74    8.02   0
   1 -12  -5   22.65    3.88   0
   1 -12  12  206.46    4.65   0
   1 -10  -4  236.29    5.06   0
   1 -10  11 1297.91    7.48   0
   1  -8  10 1832.14    8.43   0
   2 -25  -5  176.17    5.16   0
   2 -24  -5  225.89    5.29   0
   2 -21  11    9.31    4.46   0
   2 -20  11    2.38    3.82   0
   2 -19  -4   39.93    4.46   0
   2 -16  -3  180.65    5.24   0
   2 -12  -1  129.28    7.44   0
   2 -10   2  536.48   11.81   0
   2 -10   5 2166.97   11.64   0
   3 -29   6    6.45    6.55   0
   3 -28   6   85.84    7.30   0
   3 -27   6   31.39    6.13   0
   3 -24   0    9.59    8.59   0
   3 -24   5    5.36    6.14   0
   3 -23   4   54.56    7.45   0
  -7   5  -3   17.03    6.17   0
  -7   8   5  421.80    8.89   0
  -6   0  -7    0.25    4.46   0
  -6   6  -3  124.67    7.27   0
  -6   7   9   76.72    5.22   0
  -5  -2  -8    0.16    3.74   0
  -5   2  -6  372.57    5.65   0
  -5   5  -4  523.78    7.86   0
  -5   9   3  276.14    7.58   0
  -4   0  -7   -2.35    3.88   0
  -4   2  13  266.52    5.39   0
  -4   5  11   75.67    3.91   0
  -4   6  10  251.82    4.69   0
  -3  -6  -9  301.80    4.93   0
  -3  -1  14    7.15    3.84   0
  -3   1  13   12.18    3.78   0
  -3   7   7 5326.66   14.57   0
  -2 -17 -11    6.27    3.78   0
  -2 -12 -10    4.94    3.73   0
  -2  -3  -7  134.09    4.17   0
  -2   2  11    5.97    3.96   0
  -2   3  10   16.84    3.95   0
  -2   4   9  147.33    4.48   0
  -2   5  -1 1037.48   18.61   0
  -2   5   8 2955.06   10.03   0
  -1 -12  -9  154.53    4.06   0
  -1  -9  -8    2.98    3.79   0
  -1  -6  -7  138.04    4.47   0
  -1  -4  -6 2378.33   10.10   0
  -1  -1  11   19.15    3.78   0
  -1   3   7  688.06    5.98   0
  -1   4   4 3958.76   14.72   0
  -1   4   5    9.67    4.28   0
   0 -19  -9  119.90    4.19   0
   0 -14  -8  472.88    5.67   0
   0 -12  14   11.04    3.92   0
   0 -11  -7 1774.04    8.31   0
   0  -6  -5   16.25    4.06   0
   0  -5  11 1547.67    7.69   0
   0  -2   9 3313.79   11.17   0
   0  -1   8   16.52    3.61   0
   1 -29  -8    0.05    3.72   0
   1 -25  -8  656.81    6.72   0
   1 -19  -7   99.09    4.20   0
   1 -18  -7  713.82    6.10   0
   1 -17  13   13.19    3.99   0
   1 -13  12   47.31    3.90   0
   1  -7   9 1899.13    8.78   0
   1  -6   8 1021.39    6.95   0
   1  -5   7 6173.98   15.45   0
   1  -4   1   61.78    9.18   0
   2 -23  -5  314.48    5.87   0
   2 -22  -5  769.46    7.22   0
   2 -18  -4  150.11    5.07   0
   2 -18  10  401.75    6.04   0
   2 -15   9    5.81    3.54   0
   2 -13   8   55.34    4.02   0
   2 -12   7  149.31    5.11   0
   2 -11   6   14.76    4.38   0
   3 -32  -1   73.30    7.22   0
   3 -31  -1    7.72    6.46   0
   3 -30  -1    2.51    6.35   0
   3 -29  -1  469.25   10.06   0
   3 -28  -1  202.35    8.06   0
   3 -25   5  209.78    7.81   0
  -7   4  -4   21.33    6.02   0
  -6   2  -6  457.88    6.91   0
  -6   5  -4   90.11    6.08   0
  -6   7  -2    2.88    7.36   0
  -6   8   7   -1.21    4.43   0
  -5  -7 -10   53.88    4.11   0
  -5   4  -5   33.05    5.29   0
  -5   5  11  137.61    4.74   0
  -5   7   9  258.56    5.05   0
  -4  -7 -10   20.67    3.88   0
  -4  -4  -9  248.10    4.72   0
  -4  -2  -8    4.57    3.86   0
  -4   2  -6 2719.08   11.51   0
  -4   3  12    4.83    3.74   0
  -4   6  -3  722.28   10.20   0
  -4   7   8  828.09    7.15   0
  -3  -3  -8    3.16    3.66   0
  -3  -1  -7 2128.04    9.28   0
  -3   1  -6  159.78    4.51   0
  -3   2  12    8.38    3.88   0
  -2 -11 -10  351.32    5.27   0
  -2  -5  -8  141.76    4.27   0
  -2  -1  -6  137.44    3.93   0
  -2   0  12  561.19    5.94   0
  -2   5   7   54.55    3.79   0
  -2   6   5    7.30    3.82   0
  -1 -22 -11  204.42    4.93   0
  -1  -3  12  432.14    5.19   0
  -1  -2  -5 2933.61   11.50   0
  -1   0  10 2253.59    9.08   0
  -1   2   8  462.18    5.38   0
  -1   4   3 2067.57   12.30   0
   0 -25 -10    2.20    3.75   0
   0 -18  -9    7.92    3.70   0
   0 -13  -8  787.35    6.52   0
   0 -10  -7  308.07    4.96   0
   0 -10  13   80.31    4.14   0
   0  -7  12   16.99    3.12   0
   0  -4  10  412.41    5.29   0
   0   0   6 2983.39   11.20   0
   1 -24  -8   10.93    3.93   0
   1 -23  -8  790.98    6.66   0
   1 -17  -7   30.77    3.90   0
   1 -14  -6  188.82    4.44   0
   1 -14  12   21.55    3.79   0
   1 -11  -5   13.42    3.83   0
   1  -9  -4 2426.72   11.61   0
   1  -4   5  360.82    5.82   0
   2 -19  10  372.36    6.04   0
   2 -16   9   39.25    3.68   0
   2 -15  -3  449.08    6.68   0
   2 -14   8  465.57    6.10   0
   3 -27  -1   26.15    6.44   0
   3 -27   5    7.53    6.28   0
   3 -26  -1   11.32    6.69   0
   3 -26   5   61.46    6.80   0
   3 -24   4  708.92   11.97   0
   3 -23   0  957.59   17.39   0
  -7   3  -5   13.89    5.29   0
  -6   4  -5  172.05    6.17   0
  -6   7   8    6.00    4.47   0
  -5  -3  -9   16.01    4.54   0
  -5  -1  -8  305.06    5.31   0
  -5   1  -7   74.92    4.06   0
  -4   4  11  113.15    4.31   0
  -4   5  -4   76.19    5.28   0
  -4   5  10   68.55    3.90   0
  -4   6   9  227.03    5.12   0
  -4   8   6 1722.83    9.71   0
  -3 -11 -11   38.20    4.10   0
  -3  -2  14    2.58    3.23   0
  -3   3  11  121.74    4.12   0
  -3   4  -4  212.98    5.48   0
  -3   4  10 2137.31    9.40   0
  -3   5   9  141.15    4.03   0
  -3   6  -2  259.94    8.58   0
  -3   7   6  332.59    5.17   0
  -2 -10 -10    7.08    3.87   0
  -2  -7  -9   18.44    3.89   0
  -2   1  11  187.87    4.36   0
  -2   4   8  393.02    5.27   0
  -2   6   4 2551.74   12.29   0
  -1 -20 -11    7.41    3.76   0
  -1 -11  -9    0.51    2.78   0
  -1  -8  14    4.02    3.08   0
  -1  -6  13    6.64    3.75   0
  -1  -5  -7 6321.79   14.98   0
  -1  -4  12   16.90    3.59   0
  -1  -2  11 1368.24    7.81   0
  -1   1  -3   69.49    4.88   0
  -1   3   6  149.26    4.37   0
   0 -23 -10  357.30    5.30   0
   0 -22 -10    8.96    3.80   0
   0 -16  -9    0.51    3.64   0
   0 -14  14   51.31    4.21   0
   0 -11  13   21.95    3.95   0
   0  -7  -6    6.21    3.97   0
   0  -6  11  355.32    5.13   0
   1 -22  -8 1209.33    7.50   0
   1 -16  -7 2009.39    8.87   0
   1 -15  12   11.72    3.76   0
   1 -13  -6  868.63    6.63   0
   1 -10  10  314.50    4.84   0
   1  -5   6   80.54    4.33   0
   1  -4   4    6.24    4.66   0
   2 -31  -6    0.63    3.98   0
   2 -30  -6    5.04    3.84   0
   2 -29  -6  166.87    5.05   0
   2 -28  -6  345.27    5.81   0
   2 -27  -6    5.88    4.58   0
   2 -26  -6  389.89    6.17   0
   2 -21  10   13.69    4.19   0
   2 -20  -5   92.65    4.63   0
   2 -17  -4  167.61    5.20   0
   2 -17   9  485.03    6.25   0
   2 -15   8  256.99    5.30   0
   2 -13   7  102.01    4.77   0
   2 -12   6  124.56    4.91   0
   3 -30   5    9.72    6.92   0
   3 -28   5    5.13    6.39   0
   3 -25   4  445.79   10.64   0
   3 -24   3  232.86   10.81   0
  -6  -1  -8    1.31    3.92   0
  -6   1  -7    5.15    4.44   0
  -6   6   9  151.43    5.44   0
  -5  -5 -10   37.69    4.70   0
  -5   3  -6  732.38    7.71   0
  -5   5  10  290.19    5.73   0
  -5   6   9  129.43    5.22   0
  -4  -6 -10  475.13    5.14   0
  -4  -1  -8  654.50    6.35   0
  -4   1  -7  424.39    5.65   0
  -4   4  -5 1686.59   10.38   0
  -4   8   5   82.67    4.85   0
  -3 -15 -12    4.93    3.78   0
  -3  -7 -10   16.15    3.79   0
  -3  -4  -9  561.80    5.50   0
  -3  -3  14  247.13    5.59   0
  -3  -1  13    7.96    3.87   0
  -3   0  -7    0.39    3.80   0
  -3   3  -5  624.65    6.91   0
  -2 -18 -12    9.89    3.77   0
  -2 -13 -11    4.35    3.75   0
  -2  -4  -8  223.12    4.61   0
  -2  -2  -7  114.23    4.02   0
  -2   0  -6 3941.74   13.09   0
  -2   5   6  831.94    7.12   0
  -1 -19 -11   20.29    3.20   0
  -1  -1  10   74.30    4.46   0
  -1   0   9    1.68    3.95   0
  -1   2  -2  285.43    7.71   0
  -1   2   7  276.01    4.65   0
   0 -21 -10   85.74    4.05   0
   0  -9  -7   53.31    3.88   0
   0  -5  -5  248.48    5.23   0
   0  -5  10  744.10    6.07   0
   0   0   5   13.55    4.11   0
   1 -20  -8   62.89    3.94   0
   1 -17  12   18.02    4.37   0
   1 -11  10   73.69    4.00   0
   1 -10  -5 1829.38    9.65   0
   1  -7  -3 2609.72   13.22   0
   2 -25  -6   21.00    3.73   0
   2 -22  10    1.21    4.39   0
   2 -19  -5  293.35    5.57   0
   2 -18   9  133.93    4.93   0
   2 -16  -4   23.15    4.69   0
   2 -14  -3 1954.59   11.82   0
   3 -26   4  136.38    8.22   0
  -6   3  -6    3.96    4.76   0
  -5  -2  -9  239.48    5.49   0
  -5   0  -8   66.40    4.77   0
  -5   2  -7   10.27    4.41   0
  -4  -5 -10   -2.61    3.73   0
  -4   0  13    5.16    3.91   0
  -4   3  -6 2042.24   10.67   0
  -4   3  11  130.64    4.48   0
  -4   7   7 1261.65    8.01   0
  -4   8   1  267.10    9.73   0
  -3 -14 -12   10.85    3.08   0
  -3 -13 -12    1.08    3.84   0
  -3  -9 -11  249.12    4.93   0
  -3  -6 -10    1.73    3.88   0
  -3   2  -6    5.24    4.13   0
  -3   3  10    9.01    4.01   0
  -3   5   8    7.39    3.61   0
  -3   6   7    8.82    3.83   0
  -3   7   5 2332.39   10.90   0
  -2  -6  -9  209.52    4.08   0
  -2   0  11    2.94    2.85   0
  -1 -17 -11   12.49    3.91   0
  -1 -12 -10  251.63    4.73   0
  -1 -10  14    4.44    3.82   0
  -1  -9  -9   70.62    4.10   0
  -1   3   5  547.70    6.38   0
   0 -19 -10  198.19    4.33   0
   0 -14  -9  394.44    5.16   0
   0 -13  13  472.97    6.13   0
   0 -11  -8  641.99    5.84   0
   0 -10  12  218.86    4.62   0
   0  -4   9   12.11    4.23   0
   0  -1   6   92.77    4.26   0
   1 -27  -9   64.83    4.34   0
   1 -26  -9   30.46    3.89   0
   1 -24  -9   27.09    4.46   0
   1 -19  -8  150.84    4.73   0
   1 -18  -8 2259.50    9.63   0
   1 -15  -7  527.95    5.57   0
   1 -14  11  120.87    4.40   0
   1 -12  -6    4.20    3.68   0
   1  -5   5    7.47    4.80   0
   1  -4   2  135.22    6.54   0
   2 -23  -6   12.94    3.71   0
   2 -23  10  165.77    5.15   0
   2 -22  -6   22.65    4.39   0
   2 -19   9    5.11    4.19   0
   2 -18  -5    5.02    4.33   0
   2 -16   8    1.60    4.08   0
   2 -14   7  612.52    6.69   0
   2 -11   4    7.28    4.45   0
   3 -32  -2    2.26    6.12   0
   3 -31  -2    2.62    5.99   0
   3 -30  -2   17.25    6.01   0
   3 -29  -2   64.68    6.57   0
   3 -28  -2  660.09   10.22   0
  -7   5  -4    7.86    6.62   0
  -7   7   5   40.46    5.78   0
  -6   0  -8    2.74    4.40   0
  -6   2  -7  183.25    5.94   0
  -6   6   8   28.81    4.64   0
  -6   8   1   92.52    8.97   0
  -5  -4 -10   -1.56    3.86   0
  -5   5  -5  661.95    8.28   0
  -5   6  -4  702.68    9.32   0
  -5   8   5 2427.42   12.60   0
  -4  -4 -10  167.03    5.19   0
  -4  -2  -9    6.19    3.60   0
  -4  -1  13  106.19    4.63   0
  -4   0  -8  720.21    6.35   0
  -4   1  12   -3.06    3.62   0
  -4   4  10   83.58    4.02   0
  -4   8   4   83.99    5.04   0
  -3  -3  -9    6.64    3.53   0
  -3  -2  13    5.98    2.95   0
  -3  -1  -8   -0.55    3.75   0
  -3   7   4  559.52    6.92   0
  -2 -15 -12  123.30    4.45   0
  -2  -7  14    5.02    3.68   0
  -2  -5  -9 1791.60    8.58   0
  -2  -3  -8  297.30    5.13   0
  -2  -1  -7   14.82    3.54   0
  -2   2   9 1326.17    7.52   0
  -2   3  -4 1748.60   10.95   0
  -2   3   8  370.61    5.09   0
  -2   5   5   45.17    4.03   0
  -1 -21 -12    2.28    3.82   0
  -1 -11  14   18.38    3.97   0
  -1  -8  13   10.25    3.74   0
  -1  -6  12   30.39    3.75   0
  -1  -2  -6  591.01    6.18   0
   0 -14  13    6.62    3.78   0
   0 -10  -8  910.81    6.61   0
   0  -6  -6 7102.74   16.54   0
   0  -3  -4  292.73    5.79   0
   0  -2   7  957.48    6.91   0
   0   0   4  726.17    7.07   0
   1 -23  -9   78.75    4.08   0
   1 -14  -7    3.50    3.67   0
   1 -12  10  240.61    4.58   0
   1 -10   9   56.10    3.74   0
   1  -7   7   23.73    3.91   0
   1  -6   6  164.98    4.52   0
   2 -30  -7  285.32    6.28   0
   2 -29  -7  176.94    5.47   0
   2 -28  -7   28.62    4.58   0
   2 -21  -6  877.89    7.58   0
   2 -20   9    2.50    4.29   0
   2 -17   8    6.85    4.10   0
   2 -15  -4 4324.56   15.26   0
   2 -15   7   67.00    4.55   0
   2 -13   6  127.65    4.96   0
   2 -12  -2  557.78    8.67   0
   2 -12   5 1854.51   10.97   0
   2 -11  -1   39.91    6.65   0
   3 -28   4  121.24    8.42   0
   3 -27  -2  379.58    8.77   0
   3 -26  -2  487.60    9.12   0
   3 -25   3    9.06    7.86   0
   3 -23  -1   30.46    7.27   0
  -7   6  -3   42.30    7.62   0
  -6   5   9   37.59    4.09   0
  -5  -1  -9    0.52    4.30   0
  -5   1  -8  341.07    5.76   0
  -5   4  -6  150.24    6.43   0
  -5   4  10   45.55    4.01   0
  -5   5   9   88.55    4.15   0
  -5   6   8  507.18    5.89   0
  -5   7  -3   94.62    7.09   0
  -4   2  -7  159.14    4.80   0
  -4   2  11   81.85    4.06   0
  -4   7   6 1053.08    7.71   0
  -4   8   2  631.41    9.90   0
  -4   8   3 1383.88   11.14   0
  -3 -11 -12   35.59    3.97   0
  -3  -5  14   82.47    3.75   0
  -3  -1  12   12.74    3.83   0
  -3   1  -7 1972.06    9.25   0
  -3   6   6  476.03    5.64   0
  -3   7   3 1203.85   10.34   0
  -2  -7 -10    5.56    3.83   0
  -2  -5  13    7.47    2.96   0
  -2   2  -5   11.91    4.20   0
  -2   4  -3 1496.44   12.08   0
  -1 -20 -12    8.32    3.94   0
  -1 -14 -11  121.97    4.18   0
  -1  -8  -9 1409.96    7.22   0
  -1  -1   9   10.86    3.20   0
  -1   1   7    9.90    3.45   0
  -1   2   6  722.72    5.97   0
  -1   3   4 2938.48   12.89   0
   0 -23 -11   16.62    3.14   0
   0 -21 -11    3.12    3.71   0
   0 -16 -10    4.60    3.75   0
   0  -7  10 1269.07    7.41   0
   0  -5   9 2103.02    9.32   0
   0  -4  -5 1555.94    8.94   0
   0   0   3   30.02    4.91   0
   1 -21  -9   28.65    3.87   0
   1 -20  12    1.77    3.94   0
   1 -16  11 1336.40    7.99   0
   1 -13  -7 1709.27    8.28   0
   1 -11  -6  148.44    4.25   0
   1 -11   9    2.53    3.47   0
   1  -9   8    5.66    3.77   0
   2 -27  -7  254.73    5.24   0
   2 -26  -7  121.50    4.96   0
   2 -25  -7   60.84    4.55   0
   2 -22   9  187.39    5.54   0
   2 -20  -6  498.53    6.59   0
   2 -18   8  217.23    5.13   0
   2 -17  -5  852.30    7.55   0
   2 -13  -3   15.64    5.15   0
   2 -11   3   26.70    5.37   0
   3 -30   4    5.79    6.82   0
   3 -29   4   35.74    7.15   0
   3 -25  -2  141.61    6.91   0
  -6   1  -8    4.82    4.55   0
  -6   4  -6  362.52    6.95   0
  -6   5  -5  172.94    6.35   0
  -6   6  -4  312.41    7.66   0
  -6   7   6  100.00    4.99   0
  -6   8   2  117.61    7.68   0
  -5   2  11   -0.44    3.76   0
  -5   8   4    5.96    4.97   0
  -4  -3 -10 1490.43    8.24   0
  -4  -2  13  263.17    4.80   0
  -4   0  12   67.56    3.53   0
  -4   1  -8  713.82    6.95   0
  -4   4   9   32.31    3.71   0
  -4   5  -5   79.10    5.34   0
  -4   5   8 1633.24    8.97   0
  -4   6   7  879.74    6.99   0
  -3  -6  14   23.23    3.29   0
  -3  -2  -9    8.77    3.56   0
  -3   0  -8    4.91    4.12   0
  -3   0  11   -1.44    3.76   0
  -3   3   9  592.77    5.73   0
  -3   4  -5   61.89    4.59   0
  -3   4   8   24.71    3.53   0
  -3   5   7   59.79    3.81   0
  -3   7   2  435.33    8.43   0
  -2  -4  -9   11.52    4.43   0
  -2  -4  12  222.92    4.60   0
  -2  -2  -8 2546.17    9.87   0
  -2   1  -6  129.82    4.52   0
  -2   1   9   63.92    4.09   0
  -2   4   6  897.09    6.94   0
  -2   5   4 4817.80   16.39   0
  -1  -7  -9 1941.50    8.53   0
  -1  -3  -7  225.61    4.75   0
  -1   3   3  483.78    7.61   0
   0 -20 -11  173.37    4.56   0
   0 -15 -10  408.83    5.12   0
   0  -9  -8    9.91    3.81   0
   0  -5  -6  654.47    6.21   0
   0  -4   8 2269.40    9.40   0
   0  -1   5 1056.12    8.05   0
   1 -20  -9  330.87    4.91   0
   1 -19  -9  373.19    5.34   0
   1 -17  11   10.49    3.93   0
   1 -15  -8   18.95    3.82   0
   1 -14  10  212.06    4.55   0
   1  -8   7  878.37    6.78   0
   1  -6  -3 1039.56    9.41   0
   2 -24  -7    1.62    3.69   0
   2 -23  -7   17.41    4.47   0
   2 -23   9   70.83    4.86   0
   2 -19  -6 2696.30   11.24   0
   2 -19   8  117.13    4.63   0
   2 -16  -5   26.89    4.66   0
   2 -16   7  220.62    5.23   0
   2 -14   6  858.87    7.79   0
   3 -31  -3   11.13    5.46   0
   3 -30  -3   33.29    5.89   0
   3 -29  -3   12.93    5.42   0
   3 -28  -3   34.94    5.53   0
   3 -26   3  229.13   10.17   0
   3 -24  -2   19.59    6.22   0
   3 -22  -1  119.47    8.18   0
  -7   7   1   86.80    9.09   0
  -7   7   3  222.22    8.10   0
  -6   7  -3   21.34    6.93   0
  -5  -2 -10    3.35    4.72   0
  -5   0  -9    2.93    4.34   0
  -5   3  -7  110.94    5.13   0
  -5   4   9   15.86    4.33   0
  -5   8   3   33.46    5.69   0
  -4  -8 -12  216.32    4.95   0
  -4   1  11    5.58    3.48   0
  -4   4  -6   53.91    4.84   0
  -4   6  -4   13.05    4.83   0
  -4   7   5  122.67    5.07   0
  -3  -9 -12  147.47    4.51   0
  -3  -6 -11  341.65    5.06   0
  -3  -4 -10   25.09    2.79   0
  -3  -2  12    9.55    3.02   0
  -3   5  -4   10.25    4.20   0
  -3   6   5    7.79    4.22   0
  -2  -7  13   18.27    3.66   0
  -2  -6 -10  433.25    4.63   0
  -2   0  -7   -0.95    3.54   0
  -2   2   8  482.44    5.31   0
  -2   3   7  306.74    4.87   0
  -1 -17 -12   16.31    3.08   0
  -1 -12 -11 1048.65    6.96   0
  -1  -9 -10  535.89    5.68   0
  -1  -2   9  118.97    3.72   0
  -1   0  -5    3.57    4.13   0
  -1   1  -4   87.69    4.59   0
   0 -18 -11   45.81    3.99   0
   0 -14 -10   96.80    4.03   0
   0 -13  12  494.53    5.21   0
   0 -11  -9 4932.44   12.84   0
   0  -3   7  157.44    3.65   0
   0  -2   6 1299.93    7.69   0
   1 -25 -10   23.79    3.89   0
   1 -24 -10   12.18    3.80   0
   1 -23 -10    4.87    3.54   0
   1 -18  -9 1329.00    7.67   0
   1 -15  10  359.51    5.23   0
   1 -12  -7 2770.35   10.03   0
   1 -12   9  162.58    4.34   0
   1 -10  -6  109.09    4.08   0
   1 -10   8 1044.89    6.98   0
   1  -7  -4  426.17    6.05   0
   1  -7   6   15.13    3.79   0
   1  -6   5 1819.11   10.19   0
   2 -25   9  134.10    5.53   0
   2 -24   9  110.91    4.70   0
   2 -22  -7  380.78    5.40   0
   2 -20   8    9.71    4.35   0
   2 -18  -6   81.84    4.97   0
   2 -17   7  241.65    5.36   0
   2 -13   5 1845.24   11.17   0
   2 -12   4   48.91    4.38   0
   3 -27  -3   -1.28    5.34   0
   3 -27   3  272.73   10.65   0
   3 -25   2   50.31   10.04   0
  -7   7   2   11.98    7.00   0
  -5   2  -8    3.64    4.42   0
  -5   8   2   46.27    6.81   0
  -4  -7 -12    4.33    3.82   0
  -4  -4 -11   23.19    3.96   0
  -4  -2 -10   30.43    4.05   0
  -4   0  -9    1.81    3.60   0
  -4   3  -7  466.53    5.87   0
  -4   6   6   21.99    4.95   0
  -3  -8 -12  148.25    4.31   0
  -3  -3 -10  576.98    5.53   0
  -3  -1  -9   85.58    3.99   0
  -3  -1  11  139.17    4.30   0
  -3   2  -7   12.83    4.08   0
  -3   2   9  216.42    4.82   0
  -3   5   6  312.90    5.34   0
  -3   6  -3  248.44    7.16   0
  -2 -11 -12   11.16    3.72   0
  -2  -5 -10  102.99    4.12   0
  -2  -3  11  597.24    6.01   0
  -2  -1  -8 1743.93    8.34   0
  -2   0   9    1.94    3.78   0
  -2   5   3  336.73    6.48   0
  -1 -15 -12   14.47    3.50   0
  -1 -11 -11   40.05    3.91   0
  -1  -8 -10 1822.11    8.16   0
  -1  -1  -6 1176.45    7.42   0
  -1   0   7    6.21    3.50   0
  -1   2  -3 3002.33   15.09   0
  -1   3   2  334.12    8.08   0
   0 -17 -11    9.28    3.85   0
   0 -13 -10    7.85    3.61   0
   0  -8  -8  266.32    4.26   0
   0  -6  -7  113.89    3.99   0
   0  -5   8 3149.96   10.96   0
   0  -2  -4   45.63    4.53   0
   1 -22 -10    9.23    3.60   0
   1 -20  11    7.06    3.89   0
   1 -17  -9  195.36    4.39   0
   1 -16  10   37.34    3.94   0
   1 -14  -8  465.99    5.43   0
   1 -13   9  130.45    4.20   0
   1 -11  -7   64.29    3.93   0
   1  -9   7  218.95    4.76   0
   1  -5  -2 1417.68   12.22   0
   2 -28  -8   24.00    4.02   0
   2 -26  -8   10.48    4.44   0
   2 -21  -7    5.08    3.72   0
   2 -21   8  225.97    5.39   0
   2 -17  -6   62.30    4.85   0
   2 -15  -5  492.87    6.37   0
   2 -15   6   29.69    4.54   0
   2 -12  -3 4559.85   17.86   0
   3 -29   3   29.55    8.11   0
   3 -28   3  110.67    9.31   0
   3 -26  -3    7.86    5.55   0
   3 -23  -2   55.63    5.94   0
  -7   6   5   16.75    5.28   0
  -6   2  -8  218.02    5.96   0
  -6   3   9  128.45    5.24   0
  -6   6   6    9.13    4.70   0
  -5  -1 -10  333.96    5.56   0
  -5   1  -9    5.05    4.40   0
  -5   2  10   64.32    4.26   0
  -5   7   5  521.25    7.20   0
  -4  -6 -12   29.48    3.89   0
  -4  -2  12   65.95    4.18   0
  -4   0  11    1.07    2.88   0
  -4   2  -8    3.84    3.91   0
  -4   4   8   98.93    4.47   0
  -4   5   7    5.56    3.79   0
  -4   7   4 3758.45   15.36   0
  -3  -6  13    4.49    3.72   0
  -3  -5 -11   -3.46    3.73   0
  -3   1  -8    0.84    3.78   0
  -3   3   8  224.66    4.50   0
  -3   4   7  523.18    5.45   0
  -3   6   4 2197.25   11.58   0
  -2 -14 -13   15.44    3.14   0
  -2 -10 -12   10.55    3.75   0
  -2  -7 -11    7.28    3.78   0
  -2   1   8    6.79    3.49   0
  -2   2  -6   22.14    3.95   0
  -2   4   5  310.20    5.25   0
  -2   5  -2 1843.92   16.21   0
  -1 -14 -12   23.84    3.69   0
  -1 -13  13    4.34    3.89   0
  -1 -10 -11 1315.86    7.46   0
  -1 -10  12    3.62    3.84   0
  -1  -7  11   -1.03    3.83   0
  -1  -5  -9 3347.79   10.61   0
  -1  -5  10   21.06    3.65   0
  -1  -3   9 1771.49    8.40   0
  -1  -2  -7   12.18    3.21   0
   0 -20 -12    5.00    3.91   0
   0 -12 -10   58.14    3.88   0
   0  -7  -8    3.50    3.74   0
   0  -4  -6  535.35    6.12   0
   0  -4   7  107.30    4.12   0
   0   0   1    1.75    5.13   0
   1 -22  11  191.70    5.13   0
   1 -20 -10  234.44    4.58   0
   1 -17  10  149.32    4.39   0
   1 -16  -9    9.63    3.65   0
   1  -9  -6    5.81    3.82   0
   1  -8   6  157.69    4.99   0
   2 -25  -8  403.21    5.68   0
   2 -24  -8  644.58    6.42   0
   2 -22   8   57.72    4.61   0
   2 -20  -7   33.33    3.85   0
   2 -18   7  332.49    5.76   0
   2 -16   6   45.50    4.67   0
   2 -14   5 1002.96    8.77   0
   2 -13  -4   80.28    4.61   0
   2 -11  -2  120.17    5.88   0
   3 -31  -4   18.59    5.63   0
   3 -31   3    3.61    7.95   0
   3 -30  -4  145.85    6.82   0
   3 -30   3   30.53    8.13   0
   3 -29  -4   85.28    6.08   0
   3 -25  -3  724.35    9.53   0
  -7   5   6    4.24    5.32   0
  -6   4   8  102.10    4.87   0
  -6   7   4  376.21    7.31   0
  -5   0  11   -0.62    3.91   0
  -5   4  -7  545.99    7.23   0
  -4  -5  13   -0.99    3.16   0
  -4  -3 -11    3.93    3.65   0
  -4  -1 -10   -2.08    3.57   0
  -4  -1  11    8.84    3.65   0
  -4   1  -9   10.50    3.76   0
  -3  -7  13    7.80    3.76   0
  -3  -4 -11  475.06    5.57   0
  -3  -2 -10  442.70    5.29   0
  -3   0  -9    0.62    3.55   0
  -3   1   9    5.54    3.81   0
  -2  -9 -12  362.10    5.22   0
  -2  -7  12   17.03    3.55   0
  -2  -6 -11  187.70    4.49   0
  -2  -2  -9  914.14    6.65   0
  -2   1  -7   10.95    3.53   0
  -2   2   7  235.50    4.58   0
  -2   3   6  149.62    3.86   0
  -2   4  -4 2318.91   12.43   0
  -1 -11  12    5.70    3.64   0
  -1  -2   8  451.24    5.37   0
  -1   3   1  286.65    9.69   0
   0 -15 -11   13.77    3.03   0
   0 -11 -10   43.00    3.78   0
   0  -9  -9 1100.83    6.49   0
   0  -8   9   23.34    4.12   0
   0  -6   8    8.17    3.97   0
   0  -5  -7  224.20    4.40   0
   0  -3   6 3761.19   12.44   0
   0  -1  -3 1041.70    8.93   0
   1 -24 -11  307.90    5.53   0
   1 -23  11    8.16    3.95   0
   1 -19 -10    5.60    3.52   0
   1 -18  10   60.75    3.77   0
   1 -15  -9  413.87    4.93   0
   1 -12  -8  348.47    5.11   0
   1 -12   8 2487.56   10.01   0
   1 -10  -7 1288.47    7.32   0
   1 -10   7 2278.97    9.81   0
   1  -7  -5 3616.26   12.93   0
   1  -6  -4 3197.08   13.24   0
   2 -24   8  363.52    6.47   0
   2 -23  -8  158.16    4.48   0
   2 -23   8    7.35    4.34   0
   2 -22  -8  144.63    4.87   0
   2 -19  -7  516.18    5.83   0
   2 -19   7 1004.89    8.12   0
   2 -16  -6  524.41    5.98   0
   2 -14  -5  753.79    6.89   0
   2 -13   4   12.80    4.76   0
   2 -12   3  365.96    7.83   0
   3 -28  -4    3.15    5.10   0
   3 -27  -4  549.67    8.21   0
   3 -24  -3  136.43    5.87   0
   3 -22  -2   66.49    6.09   0
   3 -21  -1  118.24    8.51   0
  -7   6  -4   10.19    6.48   0
  -7   6   4  327.56    8.24   0
  -6   4  -7   60.91    4.85   0
  -6   6  -5  451.65    7.95   0
  -5  -1  11   56.07    4.31   0
  -5   0 -10    9.73    4.02   0
  -5   3  -8  107.35    4.30   0
  -5   7  -4  238.98    7.16   0
  -4  -5 -12    5.46    3.68   0
  -4   4  -7  250.59    5.47   0
  -4   5  -6  117.87    5.18   0
  -4   6   5  307.36    5.86   0
  -3  -6 -12    0.82    3.70   0
  -3   2   8   78.62    4.20   0
  -3   3  -7  461.91    5.83   0
  -3   4  -6   45.33    4.11   0
  -3   5  -5  334.16    6.15   0
  -3   5   5   38.30    4.26   0
  -2 -11 -13  130.70    4.50   0
  -2 -11  13    1.49    3.62   0
  -2  -8 -12    0.70    3.68   0
  -2  -3  10   14.59    3.93   0
  -2  -1   9   60.83    3.42   0
  -2   0  -8  344.69    5.10   0
  -1 -15 -13   90.89    4.21   0
  -1 -15  13    0.99    3.13   0
  -1 -12  12    7.12    3.59   0
  -1  -9 -11  118.57    3.61   0
  -1  -6 -10 2839.93    9.74   0
  -1  -4  -9   77.30    4.43   0
  -1  -1  -7  288.77    4.89   0
  -1  -1   7    9.66    2.85   0
  -1   1  -5 1365.63    8.69   0
   0 -18 -12    5.81    3.12   0
   0 -18  12    5.19    3.88   0
   0 -14  11   47.87    3.97   0
   0 -13 -11   38.63    3.89   0
   0 -11  10   43.99    3.80   0
   0  -8  -9   34.98    4.04   0
   0  -6  -8   13.19    4.41   0
   0  -5   7  213.14    4.67   0
   1 -23 -11    4.55    3.90   0
   1 -22 -11  266.46    5.10   0
   1 -19  10   57.53    3.86   0
   1 -17 -10   40.55    3.91   0
   1 -14  -9  592.30    5.54   0
   1  -8  -6   21.79    3.96   0
   1  -5  -3  138.47    5.72   0
   2 -27  -9   48.55    4.40   0
   2 -26  -9  144.38    5.19   0
   2 -26   8   17.71    4.39   0
   2 -25   8    1.96    4.41   0
   2 -21  -8  885.70    6.91   0
   2 -20   7   48.77    4.53   0
   2 -18  -7  316.82    5.22   0
   2 -17   6 1359.95    9.30   0
   2 -15  -6  283.90    5.41   0
   2 -15   5   96.61    5.26   0
   2 -12  -4  251.33    5.47   0
   3 -26  -4  302.22    7.12   0
   3 -25  -4   42.41    5.25   0
   3 -23  -3   46.01    5.26   0
  -6   2   9    5.75    3.85   0
  -6   3  -8  106.36    5.23   0
  -6   7   3  786.63    9.94   0
  -5   2  -9  215.88    4.89   0
  -4  -4 -12   39.13    4.24   0
  -4   0 -10  306.42    4.88   0
  -4   3  -8  116.92    4.44   0
  -4   4   7  111.38    4.41   0
  -4   7   3 1846.53   12.18   0
  -3  -9  13    3.91    3.60   0
  -3  -5 -12   16.45    3.75   0
  -3  -3 -11    6.83    3.99   0
  -3  -1 -10   60.66    3.90   0
  -3   2  -8 1990.67    9.02   0
  -3   4   6  136.82    4.23   0
  -3   6   3 1366.58   10.60   0
  -2  -7 -12   79.56    4.09   0
  -2  -5 -11  347.49    4.40   0
  -2  -3 -10 1483.66    7.15   0
  -2  -1  -9  944.46    6.66   0
  -2   0   8  746.47    5.67   0
  -2   4   4  721.55    7.23   0
  -1 -14 -13   14.38    3.77   0
  -1  -8 -11    4.15    3.10   0
  -1  -3   8   18.18    3.74   0
  -1  -2  -8 2033.85    8.70   0
  -1   2  -4  639.83    6.99   0
   0 -20  12   10.63    3.91   0
   0 -16 -12  200.10    4.85   0
   0 -15  11   12.84    3.80   0
   0 -12 -11  284.01    4.63   0
   0 -10 -10  591.61    5.34   0
   0  -7   8    3.55    3.59   0
   0  -4  -7  110.56    4.03   0
   0  -4   6  494.34    5.99   0
   0  -3  -6 3687.19   12.07   0
   0  -1   3 1049.69    9.43   0
   1 -21 -11  228.89    4.83   0
   1 -21  10   19.03    3.78   0
   1 -20 -11    1.69    3.75   0
   1 -20  10    5.17    3.70   0
   1 -16 -10   31.91    3.74   0
   1 -16   9   11.32    3.91   0
   1 -13  -9  401.39    5.07   0
   1 -13   8  480.37    5.57   0
   1 -11  -8  728.67    6.04   0
   1 -11   7    5.51    3.73   0
   1  -9  -7   17.57    3.77   0
   1  -9   6  171.38    4.45   0
   1  -5   2 2797.21   18.69   0
   2 -28   8   14.48    4.87   0
   2 -25  -9   53.92    4.17   0
   2 -24  -9   25.63    3.96   0
   2 -21   7   16.25    4.16   0
   2 -20  -8  415.98    5.65   0
   2 -19  -8  644.90    6.56   0
   2 -17  -7  705.59    6.32   0
   2 -13  -5  483.65    5.81   0
   2 -11  -3  120.69    5.28   0
   3 -29  -5    3.03    5.10   0
   3 -28  -5  165.45    6.23   0
   3 -27  -5  123.46    5.79   0
   3 -26   2  141.25   10.51   0
   3 -24  -4   31.23    4.91   0
   3 -22  -3    1.78    5.50   0
   3 -21  -2  158.84    7.03   0
  -7   4   6    0.56    5.20   0
  -7   5   5    7.62    5.26   0
  -5   0  10   74.57    4.28   0
  -5   1 -10  336.39    6.03   0
  -5   3   8   85.09    4.24   0
  -5   4  -8  793.05    7.64   0
  -5   4   7    5.34    4.19   0
  -5   5   6   55.88    4.94   0
  -5   6  -6   14.34    4.88   0
  -5   6   5   12.78    4.57   0
  -4  -5  12   69.66    4.36   0
  -4  -3 -12  599.38    6.94   0
  -4  -1 -11   64.70    4.04   0
  -4   1   9 1698.08    8.81   0
  -4   2  -9    7.27    3.68   0
  -4   7  -4   36.43    5.47   0
  -3  -4  11  324.97    5.16   0
  -3  -2  10   56.92    4.11   0
  -3   0   9    3.72    3.64   0
  -3   6  -4 1146.94    9.64   0
  -2 -13  13   10.16    3.95   0
  -2  -9 -13  357.20    5.27   0
  -2  -4 -11  412.59    5.20   0
  -2  -4  10  546.31    5.02   0
  -2  -2 -10  237.62    4.84   0
  -2   1  -8 1747.47    8.32   0
  -2   1   7 1246.11    7.03   0
  -2   2  -7  113.43    4.10   0
  -2   2   6 1803.10    8.93   0
  -2   3  -6 4686.69   14.38   0
  -2   5  -3 3845.60   18.57   0
  -1 -18  13    2.16    3.07   0
  -1 -13 -13   42.50    3.88   0
  -1  -7 -11  808.67    6.19   0
  -1  -3  -9 1433.01    7.61   0
  -1  -2   7  260.00    4.60   0
  -1   3  -2 1236.11   12.76   0
   0 -21  12   11.75    3.15   0
   0 -15 -12  462.56    5.30   0
   0 -11 -11  234.52    4.49   0
   0 -10   9  529.14    5.95   0
   0  -9 -10 2893.01    9.75   0
   0  -7  -9    7.93    3.23   0
   0  -3   5 3872.39   13.58   0
   0  -2   4   42.27    4.82   0
   0   0  -1    1.94    6.13   0
   1 -23  10  266.76    5.73   0
   1 -19 -11    0.97    3.55   0
   1 -17   9  487.63    5.65   0
   1 -15 -10  137.07    4.35   0
   1 -14   8   81.27    3.93   0
   1 -12  -9   27.04    3.74   0
   1 -10  -8  380.63    5.13   0
   1  -8   5  680.26    7.44   0
   1  -7  -6  479.26    5.90   0
   2 -23  -9  156.97    4.53   0
   2 -22  -9    2.56    3.67   0
   2 -22   7   18.62    4.29   0
   2 -18  -8  817.60    7.03   0
   2 -18   6  217.61    5.29   0
   2 -16  -7  839.56    6.61   0
   2 -16   5 1323.46   10.00   0
   2 -14  -6  849.37    6.72   0
   2 -14   4  656.87    7.92   0
   3 -27   2 1448.79   19.90   0
   3 -26  -5   93.69    5.73   0
   3 -23  -4    9.45    4.63   0
   3 -20  -1    4.27    8.53   0
  -7   6   3    3.25    5.54   0
  -6   4  -8   27.91    5.31   0
  -6   5  -7  215.06    6.47   0
  -5   1   9   40.57    3.87   0
  -5   3  -9   21.21    4.76   0
  -4  -3  11  125.60    3.88   0
  -4   1 -10    3.28    3.69   0
  -4   2   8  925.61    7.06   0
  -4   4  -8 1905.21   10.08   0
  -4   5  -7   36.72    4.45   0
  -3  -6 -13   -1.75    3.72   0
  -3  -5  11   11.56    3.80   0
  -3  -4 -12   42.49    3.90   0
  -3   0 -10  156.74    4.22   0
  -3   3  -8    6.55    4.29   0
  -3   4  -7 1656.38    9.05   0
  -3   5  -6  967.67    7.91   0
  -2 -14  13    3.20    3.75   0
  -2  -8 -13   46.11    3.97   0
  -2  -6 -12    3.07    3.11   0
  -2  -1   8    7.01    3.71   0
  -2   0  -9    3.36    3.76   0
  -2   4  -5 4602.45   15.49   0
  -2   5   1  666.70   11.86   0
  -1 -12 -13    1.45    3.76   0
  -1  -9 -12  136.50    4.15   0
  -1  -4   8 2333.33    9.73   0
  -1  -1  -8  472.50    5.34   0
  -1  -1   6  846.38    7.01   0
  -1   0  -7    3.31    3.63   0
  -1   1  -6 1235.74    8.13   0
   0 -17  11    4.33    3.86   0
   0 -14 -12   68.24    3.37   0
   0  -8 -10  351.68    5.19   0
   0  -8   8  235.24    4.70   0
   0  -6  -9 1740.03    8.08   0
   0  -6   7  136.69    4.30   0
   1 -25  10   69.73    4.84   0
   1 -15   8  302.73    5.32   0
   1 -14 -10  311.59    4.79   0
   1 -12   7  407.34    5.23   0
   1 -10   6  751.56    7.02   0
   1  -8  -7  146.20    4.20   0
   1  -6   3 1445.05   11.42   0
   2 -24   7  253.17    6.36   0
   2 -23   7  184.30    5.40   0
   2 -21  -9   28.63    3.91   0
   2 -19   6  218.15    5.35   0
   2 -17  -8  319.91    5.63   0
   2 -15  -7  287.36    5.02   0
   2 -13   3 1067.22   11.15   0
   2 -12  -5  510.61    6.32   0
   2 -11  -4 1011.73    8.29   0
   3 -29  -6   12.47    5.35   0
   3 -25  -5 1332.45   10.41   0
   3 -22  -4   -0.34    4.96   0
   3 -21  -3 1480.47   12.20   0
  -6   6  -6  121.25    5.75   0
  -6   7   2  131.70    6.84   0
  -5  -1  10   85.05    4.14   0
  -5   0 -11    4.73    3.87   0
  -5   2 -10    9.22    4.62   0
  -5   7  -5   23.49    5.14   0
  -5   8  -3    8.53    6.91   0
  -4  -4  11  110.79    4.29   0
  -4  -2 -12  168.14    4.80   0
  -4   0 -11    1.55    3.77   0
  -4   3   7 2778.15   10.68   0
  -4   6  -6  968.98    8.27   0
  -4   7   2  433.88    8.21   0
  -3  -3 -12  248.49    4.83   0
  -3  -1 -11   33.40    3.71   0
  -3  -1   9    1.61    3.91   0
  -3   2  -9   11.70    3.62   0
  -3   7  -2 1408.69   16.96   0
  -2  -8  11  104.23    3.95   0
  -2  -5 -12  224.09    4.54   0
  -2  -3 -11   22.08    3.91   0
  -2  -1 -10  844.51    6.24   0
  -2   0   7    8.72    3.80   0
  -1 -16  12   14.14    3.83   0
  -1 -11 -13  801.86    6.52   0
  -1  -8 -12    5.56    3.48   0
  -1  -6 -11   22.67    3.11   0
  -1  -4 -10  577.32    5.05   0
  -1   0   5    6.58    3.98   0
  -1   1   4  753.44    7.58   0
  -1   2  -5 3133.83   12.44   0
   0 -16 -13  427.10    5.80   0
   0 -13 -12  503.45    5.16   0
   0  -5   6  641.12    6.29   0
   0  -2  -6 1291.70    7.67   0
   1 -26  10    0.81    3.95   0
   1 -21 -12  105.58    4.28   0
   1 -20   9  272.21    5.43   0
   1 -16 -11  315.60    4.70   0
   1 -13 -10  440.07    5.16   0
   1 -11  -9   42.32    3.19   0
   1  -9  -8 1167.43    7.16   0
   2 -25 -10  114.76    4.56   0
   2 -25   7   45.56    4.67   0
   2 -24 -10  239.95    5.08   0
   2 -20  -9  865.48    6.53   0
   2 -20   6    7.87    4.66   0
   2 -19  -9  125.98    4.27   0
   2 -17   5  954.42    8.77   0
   2 -13  -6    3.87    3.79   0
   3 -28  -6  109.60    5.34   0
   3 -28   2   84.15    9.58   0
   3 -27  -6   89.78    5.11   0
   3 -26  -6  655.15    8.06   0
   3 -23  -5   20.71    4.87   0
  -7   5   4   63.09    5.59   0
  -7   6   2   29.66    6.69   0
  -6   0   9    3.55    3.79   0
  -6   3   7  453.60    6.43   0
  -6   5   5   21.56    4.88   0
  -5   0   9   -1.34    3.71   0
  -5   6   4  208.26    6.01   0
  -4  -7  12   12.49    3.20   0
  -4   2 -10   45.37    3.97   0
  -4   4   6 2419.03   10.67   0
  -4   7  -5  419.55    7.13   0
  -4   8  -2 1457.94   21.70   0
  -3  -9  12   48.21    3.91   0
  -3  -6  11    2.95    3.64   0
  -3  -5 -13  438.80    5.15   0
  -3   1 -10   64.20    3.89   0
  -3   4   5   14.95    3.74   0
  -3   6   2   67.31    5.39   0
  -2  -9  11    1.75    3.48   0
  -2  -7 -13   76.42    3.33   0
  -2  -4 -12   -2.24    3.63   0
  -2  -2   8  422.71    5.34   0
  -2   1   6   20.37    3.85   0
  -2   3  -7  130.31    4.31   0
  -1 -18  12    8.17    3.82   0
  -1  -5 -11  167.54    4.36   0
  -1  -5   8  317.78    5.35   0
  -1  -3   7  669.69    5.96   0
  -1   3  -3  494.26    7.32   0
   0 -21  11    3.57    3.88   0
   0 -12   9 2713.24   10.53   0
   0  -9 -11  675.00    5.60   0
   0  -9   8    6.55    3.65   0
   0  -7 -10 1289.70    6.68   0
   0  -7   7 1619.34    8.66   0
   0  -5  -9 2390.80    9.12   0
   0  -1  -5  937.41    7.13   0
   0   0  -3   28.19    4.79   0
   1 -21   9   -2.43    4.05   0
   1 -19 -12  421.12    5.46   0
   1 -18 -12    9.03    3.90   0
   1 -16   8    3.24    3.60   0
   1 -13   7 1093.53    7.44   0
   1 -12 -10  403.59    5.08   0
   1  -9   5   28.49    4.63   0
   1  -7  -7  524.81    5.52   0
   2 -28   7    8.70    4.67   0
   2 -22 -10    4.23    3.66   0
   2 -21   6   65.34    5.31   0
   2 -18  -9  764.52    6.29   0
   2 -16  -8   76.43    4.27   0
   2 -15   4  122.80    5.38   0
   2 -14  -7  367.82    5.27   0
   2 -12  -6  183.21    4.90   0
   2 -11  -5  118.59    4.78   0
   2 -10  -3 2714.01   14.17   0
   3 -32   2    5.64    8.17   0
   3 -29   2   16.98    8.17   0
   3 -25  -6   -0.49    4.48   0
   3 -22  -5   86.50    5.34   0
   3 -21  -4  690.69    8.30   0
   3 -20  -3  608.20    9.16   0
  -7   4   5   75.79    5.36   0
  -5  -5  11  153.07    4.87   0
  -5   4   6  256.35    5.40   0
  -5   6  -7    9.41    4.74   0
  -4  -1 -12    3.82    3.86   0
  -3  -4 -13   23.19    4.00   0
  -3  -2 -12  564.18    5.76   0
  -3   0 -11    5.85    3.55   0
  -3   3  -9    5.66    4.17   0
  -3   4  -8  500.32    5.48   0
  -2  -7  10    9.79    3.60   0
  -2  -6 -13    0.59    3.87   0
  -2  -2 -11  572.24    5.02   0
  -2   0 -10  130.37    4.10   0
  -2   1  -9  947.26    6.17   0
  -2   2   5   40.74    4.01   0
  -2   3   4 2119.40   11.07   0
  -2   4  -6 1100.26    7.88   0
  -1  -2   6  680.72    6.44   0
  -1  -1  -9   42.63    4.25   0
  -1   0  -8  389.76    5.06   0
  -1   1  -7  284.85    4.93   0
   0 -23  11   19.29    3.99   0
   0 -16  10    6.75    3.50   0
   0 -14 -13    7.78    3.28   0
   0 -11 -12   54.94    3.29   0
   0 -10   8  912.85    6.65   0
   0  -8 -11   96.28    4.10   0
   0  -4   5 1432.45    8.75   0
   0  -3  -8 2291.26    9.02   0
   1 -22   9   12.58    3.75   0
   1 -17 -12  452.42    5.67   0
   1 -17   8  241.50    4.82   0
   1 -14 -11  104.32    4.02   0
   1 -14   7  260.14    5.25   0
   1 -11 -10  126.88    4.17   0
   1  -8  -8 1409.00    7.32   0
   1  -4  -3 1949.28   12.02   0
   2 -22   6  471.31    7.08   0
   2 -21 -10  138.59    4.36   0
   2 -20 -10    4.95    3.68   0
   2 -18   5    6.88    4.79   0
   2 -17  -9  119.97    4.07   0
   2 -15  -8  896.49    6.64   0
   2 -13  -7 3585.02   11.70   0
   2 -10  -4   91.57    4.88   0
   3 -31   2    0.38    7.49   0
   3 -28  -7   61.37    4.84   0
   3 -27  -7    4.82    4.51   0
   3 -24  -6   69.60    5.14   0
   3 -23  -6  255.90    6.35   0
   3 -21  -5   89.42    5.34   0
   3 -20  -4   14.75    5.12   0
   3 -19  -3 1161.11   11.34   0
   3 -19  -2   69.00    6.94   0
  -6   2   7   77.71    5.05   0
  -6   5  -8   89.47    5.19   0
  -6   6  -7   12.78    5.51   0
  -5  -3  10   10.37    3.85   0
  -5  -1   9   42.23    3.91   0
  -5   1   8 1056.70    7.84   0
  -5   3 -10  233.33    5.22   0
  -5   7  -6  216.67    5.90   0
  -4   0 -12  125.19    4.97   0
  -4   3 -10 1583.13    9.04   0
  -4   4  -9  267.33    4.89   0
  -4   5  -8 1438.09    8.83   0
  -4   6   3  579.72    7.72   0
  -3  -3 -13   34.84    4.07   0
  -3  -1 -12  147.18    4.38   0
  -3   1   7   56.12    3.99   0
  -3   5  -7 1373.78    8.49   0
  -3   7  -3  887.76   10.88   0
  -2 -14  12   -0.60    2.96   0
  -2 -10  11    0.41    2.94   0
  -2  -8 -14  295.66    4.55   0
  -2  -5 -13  367.09    5.32   0
  -2  -5   9  809.87    6.72   0
  -2  -3 -12  918.20    6.54   0
  -2  -1 -11  368.03    5.14   0
  -2  -1   7 1361.20    7.60   0
  -1 -11 -14   14.64    3.76   0
  -1  -8 -13   16.07    3.63   0
  -1  -6 -12  115.19    3.52   0
  -1  -6   8 2999.58   11.18   0
  -1  -4 -11   22.51    3.14   0
  -1  -4   7   13.61    3.52   0
  -1   2  -6  608.94    5.89   0
  -1   2   2 1738.06   13.51   0
  -1   3  -4 2520.83   12.46   0
   0 -13 -13  489.44    5.14   0
   0 -10 -12  212.09    3.88   0
   0  -8   7 1084.19    7.29   0
   0  -4  -9    4.84    4.11   0
   0  -3   4  318.61    5.42   0
   0  -1  -6  106.03    4.47   0
   1 -25   9    2.50    4.32   0
   1 -24   9   47.34    3.98   0
   1 -18   8 1140.85    7.73   0
   1 -16 -12   13.32    3.90   0
   1 -13 -11  212.88    4.46   0
   1  -9  -9  904.20    6.06   0
   1  -8   4 3041.25   13.86   0
   1  -7  -8   53.65    4.16   0
   1  -4  -4 4140.11   15.13   0
   2 -23 -11   67.74    4.16   0
   2 -23   6  171.43    5.82   0
   2 -19 -10   83.03    3.98   0
   2 -16  -9  540.52    5.67   0
   2 -14  -8 1053.42    7.09   0
   3 -26  -7   64.97    4.79   0
   3 -25  -7  187.52    5.46   0
   3 -22  -6 1671.58   10.20   0
   3 -19  -1 2667.06   26.93   0
  -7   5   3   23.02    5.94   0
  -7   7  -4    2.43    8.64   0
  -6   0   8  203.70    5.33   0
  -6   3   6   86.33    4.60   0
  -6   7  -6    9.13    5.65   0
  -4  -2   9   12.19    3.90   0
  -4   5   4  513.14    6.84   0
  -4   7  -6  277.72    6.26   0
  -4   7   1   10.96    6.13   0
  -4   8  -3 1020.48   13.30   0
  -3 -12  12    6.53    3.67   0
  -3   1 -11   29.53    3.67   0
  -3   5   3    5.18    4.34   0
  -3   6  -6 1221.48    8.87   0
  -3   7  -4  283.70    7.22   0
  -2 -15  12    3.64    2.97   0
  -2  -7 -14    8.49    3.33   0
  -2   0   6 4710.93   13.97   0
  -2   1 -10  824.49    6.13   0
  -2   2  -9  968.64    6.65   0
  -2   3  -8  285.20    4.82   0
  -2   5  -5 1911.80   10.36   0
  -1 -10 -14   23.96    3.86   0
  -1  -5 -12  452.12    5.11   0
  -1  -3 -11   37.39    4.16   0
  -1  -1   5   49.79    3.73   0
  -1   1  -8  465.84    5.30   0
  -1   3  -5 1631.23    9.55   0
   0 -11 -13   17.53    3.87   0
   0  -9 -12  801.53    5.83   0
   0  -5 -10  766.21    5.95   0
   0   0  -5   15.46    4.26   0
   1 -26   9   92.09    4.63   0
   1 -19   8   14.40    3.80   0
   1 -18 -13    2.40    3.86   0
   1 -15 -12   70.10    4.08   0
   1 -15   7    8.05    3.60   0
   1 -12 -11   29.26    3.85   0
   1 -12   6 2433.65   10.74   0
   1 -10   5  839.59    7.38   0
   1  -8  -9  763.06    6.14   0
   2 -24   6   10.99    4.32   0
   2 -22 -11  137.60    4.52   0
   2 -19   5   73.27    4.55   0
   2 -18 -10   63.62    3.91   0
   2 -16   4   21.47    4.45   0
   2 -15  -9  242.12    4.47   0
   2 -14   3 1382.48   12.03   0
   2 -13  -8   10.59    3.81   0
   2 -12  -7 1764.41    8.64   0
   2 -10  -5   79.17    4.30   0
   3 -27  -8    4.62    4.45   0
   3 -24  -7    1.78    4.42   0
   3 -23  -7  142.66    5.19   0
   3 -21  -6  159.08    5.41   0
   3 -20  -5  235.68    5.70   0
   3 -19  -4  509.48    7.56   0
  -7   3   5  121.90    5.64   0
  -7   4   4   36.92    5.40   0
  -7   6   1   11.17    6.07   0
  -6   8  -4   50.16    8.13   0
  -5  -7  11    6.05    3.98   0
  -5   5  -9  207.93    5.45   0
  -5   6  -8    3.68    4.38   0
  -5   6   3 1287.63   10.25   0
  -4 -11  12   -2.55    3.96   0
  -4   1 -12    3.35    3.95   0
  -4   5  -9  557.47    6.52   0
  -4   8  -4  292.62    7.71   0
  -3  -2 -13   73.26    4.22   0
  -3   0 -12    3.29    3.67   0
  -3   0   7   -1.62    3.64   0
  -3   3 -10  624.42    5.74   0
  -3   4   4   32.87    4.14   0
  -2 -17  12    4.20    3.88   0
  -2 -12  11    7.22    2.86   0
  -2  -6 -14    8.52    3.84   0
  -2  -2 -12  596.88    5.15   0
  -2  -2   7  208.50    4.55   0
  -2   0 -11    6.33    4.13   0
  -2   4   2    3.95    5.64   0
  -1  -7   8   54.44    4.25   0
  -1  -6 -13    5.46    3.59   0
  -1  -4 -12  207.09    4.40   0
  -1  -3   6  142.88    4.43   0
  -1   0  -9    4.81    3.21   0
  -1   1   3 1935.10   11.94   0
  -1   2  -7    7.68    3.82   0
   0 -10 -13   83.76    4.02   0
   0  -9   7   57.90    3.91   0
   0  -8 -12   30.27    3.57   0
   0  -6 -11  409.07    5.00   0
   0  -5   5  255.11    5.34   0
   0  -3  -9  626.51    6.06   0
   0  -2  -8  508.20    4.92   0
   1 -20   8    3.17    3.61   0
   1 -17 -13   30.80    4.11   0
   1 -16   7  839.97    6.98   0
   1 -14 -12   96.42    3.43   0
   1 -11 -11  104.88    4.31   0
   1  -9 -10  132.24    4.15   0
   1  -7   3   14.81    4.17   0
   1  -6  -8 3433.65   10.93   0
   1  -5  -7   81.80    4.07   0
   1  -4  -5    4.92    3.64   0
   2 -25   6  198.52    5.46   0
   2 -20   5   90.77    5.26   0
   2 -17 -10   97.02    4.06   0
   2 -14  -9  113.76    4.14   0
   2 -11  -7   59.17    3.84   0
   2 -10  -6   34.50    4.53   0
   2  -9  -3    3.49    4.48   0
   2  -9  -2   16.17    5.31   0
   3 -25  -8  118.09    5.16   0
   3 -25   1   33.92    9.33   0
   3 -22  -7  869.94    7.80   0
   3 -20  -6   48.81    4.55   0
   3 -19  -5  803.74    7.90   0
   3 -18  -4  144.38    5.66   0
   3 -18  -3   77.83    5.90   0
   3 -18  -2  519.46   10.14   0
  -6  -3   9  122.53    4.51   0
  -6   6  -8   93.56    5.96   0
  -5   1   7    1.35    4.29   0
  -5   4   5  236.10    5.40   0
  -5   7  -7   21.09    4.51   0
  -4   1   7 2944.13   10.95   0
  -4   3 -11    1.77    4.53   0
  -4   4 -10  201.49    4.93   0
  -4   6  -8   17.26    4.58   0
  -3  -2   8   97.70    3.70   0
  -3  -1 -13   19.12    3.86   0
  -3   6  -7    4.57    4.73   0
  -3   6   1  528.55   10.12   0
  -3   7  -5 6228.25   19.53   0
  -2 -18  12   16.03    3.28   0
  -2  -5 -14   10.01    3.91   0
  -2  -3 -13    7.40    3.93   0
  -2  -1 -12    1.40    3.66   0
  -2   1   5   32.10    3.84   0
  -2   5  -6  130.96    4.38   0
  -1  -8 -14  448.97    5.52   0
  -1  -5   7   73.95    3.19   0
   0 -22  10   13.07    3.81   0
   0 -16   9    2.57    3.63   0
   0 -12 -14   12.29    3.88   0
   0  -7   6    4.60    3.61   0
   0  -4 -10  410.22    4.48   0
   0   0  -6 3148.48   11.42   0
   1 -22   8   24.94    4.37   0
   1 -16 -13  249.30    4.94   0
   1 -13 -12   93.11    3.48   0
   1 -13   6  688.54    6.53   0
   1 -10 -11 1484.71    7.57   0
   1  -7  -9  174.03    4.57   0
   1  -6   2  585.45    9.89   0
   2 -30   6   53.93    5.56   0
   2 -29   6   22.41    5.06   0
   2 -28   6   23.28    4.55   0
   2 -27   6    5.33    4.46   0
   2 -21   5  166.09    5.53   0
   2 -19 -11   29.35    3.99   0
   2 -18 -11   15.61    3.71   0
   2 -17   4  202.64    5.95   0
   2 -16 -10   24.41    3.78   0
   3 -24  -8   33.06    4.59   0
   3 -23  -8  200.82    5.40   0
   3 -21  -7  256.84    5.73   0
   3 -19  -6  237.59    5.52   0
   3 -18  -5  716.42    7.97   0
  -7   1   6  108.14    5.53   0
  -6   6   2  128.93    6.36   0
  -6   7  -7   -0.98    5.67   0
  -5  -3   9   21.75    3.78   0
  -5   7   1  955.89   11.63   0
  -4 -13  12   -3.33    3.12   0
  -4  -6  10  226.31    4.25   0
  -4   2 -12  194.55    4.72   0
  -4   2   6 1502.30    8.51   0
  -4   7  -7   16.96    4.45   0
  -4   8  -5 1732.26   12.43   0
  -2  -4 -14  315.33    5.26   0
  -2  -2 -13   39.97    3.93   0
  -2  -1   6   24.20    3.97   0
  -2   2 -10  241.43    4.78   0
  -2   3   3   26.11    4.24   0
  -2   4  -8  215.48    4.36   0
  -2   6  -3   14.85    5.35   0
  -1 -20  11    7.21    2.96   0
  -1 -11   9   42.66    3.69   0
  -1  -7 -14   11.10    3.79   0
  -1  -5 -13   73.33    3.87   0
  -1   0 -10 3595.94   10.74   0
  -1   1  -9   29.50    4.16   0
  -1   2  -8 2136.24    8.85   0
   0 -25  10    0.79    3.74   0
   0 -17   9   15.24    3.43   0
   0 -11 -14    5.32    3.83   0
   0 -10   7  293.87    5.06   0
   0  -9 -13  321.88    4.36   0
   0  -5 -11 1766.78    7.48   0
   0  -2  -9 3375.77   10.93   0
   1 -24   8    9.76    4.27   0
   1 -23   8   22.84    3.77   0
   1 -17   7   51.43    3.96   0
   1 -15 -13    3.64    3.04   0
   1 -14 -13   38.17    3.91   0
   1 -14   6  404.61    5.98   0
   1 -12 -12    5.16    2.94   0
   1 -11   5 2840.63   12.08   0
   1  -8 -10  224.07    3.81   0
   1  -5  -8  360.70    5.25   0
   1  -3  -4 2880.53   12.81   0
   1  -3  -3  484.94    7.09   0
   2 -20 -12   42.46    4.13   0
   2 -15 -10  851.22    6.24   0
   2 -15   3   43.11    5.75   0
   2 -13  -9   74.34    3.91   0
   2 -13   2  459.45    9.97   0
   2 -11  -8  828.69    6.44   0
   2 -10  -7  562.03    5.61   0
   3 -25  -9    7.83    4.50   0
   3 -22  -8   80.11    4.79   0
   3 -20  -7 1786.46    9.87   0
   3 -17  -4  283.36    6.64   0
   3 -17  -3  204.30    7.09   0
  -7   2   5    1.58    4.44   0
  -6   0   7    8.49    3.86   0
  -6   3   5   58.28    4.53   0
  -6   7   0  222.28    9.26   0
  -6   8  -5  106.24    7.33   0
  -5 -10  11    4.54    3.98   0
  -5  -4   9   14.83    3.84   0
  -5   5 -10   49.97    4.82   0
  -5   6  -9  134.14    5.28   0
  -4   5 -10    3.56    4.47   0
  -4   6  -9    2.73    4.48   0
  -4   6   2 1627.66   12.24   0
  -3  -3   8  205.83    4.04   0
  -3   0 -13    3.58    3.78   0
  -3   2   5 4903.76   14.72   0
  -3   4 -10   24.46    3.71   0
  -3   7  -6  139.13    5.56   0
  -2  -3   7  293.72    4.79   0
  -2   5  -7 1710.20    8.81   0
  -2   6  -4 1958.16   12.08   0
  -1 -23  11    1.89    4.05   0
  -1 -12   9   24.88    3.59   0
  -1  -6 -14    5.00    3.84   0
  -1  -4   6  398.62    5.57   0
  -1  -2 -12    7.57    3.64   0
  -1  -1 -11   23.90    3.15   0
  -1   3  -7  218.42    5.03   0
  -1   4  -4    8.74    4.69   0
  -1   4  -3  569.54    8.11   0
   0 -18   9    5.74    3.51   0
   0 -14   8  465.86    5.72   0
   0 -10 -14  356.98    5.01   0
   0  -8   6  998.74    7.48   0
   0  -6   5   13.55    4.22   0
   0  -4 -11   29.06    3.95   0
   0   1  -5 1091.70    8.02   0
   1 -27   8    7.13    4.24   0
   1 -26   8    9.26    4.42   0
   1 -25   8  316.15    5.76   0
   1 -18   7  540.05    6.05   0
   1 -13 -13    1.48    3.97   0
   1 -11 -12    8.70    3.07   0
   1  -9 -11  552.93    5.10   0
   1  -7 -10  110.48    4.04   0
   1  -6  -9 1493.87    7.30   0
   1  -4  -7   16.54    3.71   0
   1  -3  -5  562.52    6.43   0
   1  -3  -2  346.33    7.92   0
   2 -23   5  173.99    5.83   0
   2 -22   5    2.74    4.40   0
   2 -19 -12  235.90    4.93   0
   2 -18   4    0.79    4.57   0
   2 -14 -10   94.84    4.06   0
   2  -9  -1  703.65   13.03   0
   3 -26   1   45.98    8.93   0
   3 -24  -9    6.52    3.86   0
   3 -23  -9    0.62    4.30   0
   3 -21  -8  224.25    4.82   0
   3 -19  -7  251.09    5.60   0
   3 -18  -6   19.48    4.43   0
   3 -17  -5  209.15    5.43   0
  -7   3   4   13.00    4.56   0
  -6  -5   9   35.46    4.02   0
  -6   4   4  773.81    8.02   0
  -5   0   7    4.73    3.56   0
  -5   3   5   23.60    4.31   0
  -4   3 -12  679.99    7.18   0
  -4   4 -11   35.99    3.99   0
  -4   5   3    3.07    4.45   0
  -4   7  -8   37.86    4.60   0
  -4   8  -6   19.56    4.95   0
  -3 -13  11   14.58    3.15   0
  -3   2 -12  652.71    5.95   0
  -3   3   4  267.83    5.61   0
  -2  -3 -14   10.14    3.76   0
  -2  -1 -13  174.37    4.37   0
  -2   0   5    4.76    3.71   0
  -2   3 -10 1562.01    7.69   0
  -2   6  -5   30.04    4.49   0
  -1 -17  10   35.42    3.93   0
  -1  -5 -14   15.54    3.80   0
  -1  -1   4  779.37    7.68   0
  -1   2  -9   38.66    4.61   0
  -1   4  -5  369.49    5.82   0
   0 -20   9    2.42    3.50   0
   0 -15   8  355.22    5.41   0
   0  -9 -14    4.49    3.75   0
   0  -5 -12    3.08    3.46   0
   0  -3   3  517.25    7.42   0
   0  -2 -10 2044.02    8.29   0
   0   1  -6   99.68    4.29   0
   1 -28   8   11.10    3.98   0
   1 -19   7  755.98    6.77   0
   1 -15   6   66.32    4.13   0
   1 -12   5 2893.11   12.30   0
   1 -10 -12    3.40    3.89   0
   1  -5  -9 1660.67    8.10   0
   2 -24   5   10.15    4.80   0
   2 -17 -12    5.35    3.65   0
   2 -15 -11   60.47    3.86   0
   2 -11  -9 1446.56    7.65   0
   2 -10  -8   14.72    3.75   0
   2  -9  -7  176.40    4.25   0
   2  -8  -5 3186.85   12.49   0
   2  -8  -4  516.43    6.58   0
   2  -8  -3 2685.29   14.17   0
   3 -22  -9   91.59    4.79   0
   3 -20  -8  112.79    4.45   0
   3 -17  -6 1098.08    8.36   0
  -6  -3   8   16.98    4.01   0
  -6  -1   7  105.81    4.47   0
  -6   7  -8    7.20    5.32   0
  -6   8  -6   27.19    6.24   0
  -5   4   4  312.80    5.79   0
  -5   6   2 2655.00   14.94   0
  -5   8  -7   23.12    5.25   0
  -4  -3   8   15.49    4.04   0
  -3 -10  10   59.32    3.25   0
  -3  -4   8   19.69    3.23   0
  -3  -2   7 3285.24   11.30   0
  -3   1 -13   14.28    4.00   0
  -2  -4   7  778.87    6.58   0
  -2  -2 -14  325.54    5.06   0
  -2  -2   6 1723.88    9.02   0
  -2   1 -12   -0.04    3.68   0
  -2   5  -8  119.72    4.12   0
  -1 -19  10   -3.24    3.60   0
  -1  -3 -13  165.49    3.79   0
  -1  -1 -12    4.80    3.67   0
  -1   0 -11   -2.97    2.97   0
  -1   3  -8   77.23    3.98   0
  -1   4  -6 2507.83   10.79   0
  -1   4  -2  164.85    7.27   0
   0 -22   9   74.63    3.94   0
   0 -12   7 1757.72    8.59   0
   0  -9   6 4660.76   14.09   0
   0  -8 -14  215.07    4.50   0
   0  -6 -13  178.41    4.31   0
   0  -4 -12    5.79    3.68   0
   0  -3 -11  398.30    4.51   0
   0   0  -8  301.29    4.11   0
   1 -20   7    3.83    3.79   0
   1 -16   6   67.12    4.59   0
   1 -10   4   82.12    5.32   0
   1  -7 -11    4.92    3.77   0
   1  -6 -10  626.81    5.16   0
   1  -4  -8 2301.60    8.87   0
   1  -3  -7  769.45    6.29   0
   2 -25   5    8.70    4.79   0
   2 -19   4  284.02    6.49   0
   2 -16 -12   89.12    4.17   0
   2 -16   3   21.24    5.47   0
   2 -14 -11   58.15    3.95   0
   3 -27   1  232.79   10.75   0
   3 -21  -9   18.73    3.93   0
   3 -19  -8  274.72    5.27   0
   3 -16  -5  175.15    5.04   0
   3 -16  -4 1062.79    9.52   0
   3 -16  -3 1196.73   11.32   0
  -7   1   5    3.64    4.48   0
  -7   5   1   54.69    6.77   0
  -6   2   5   52.15    4.54   0
  -5  -3   8   76.49    4.15   0
  -5  -1   7    0.04    3.67   0
  -5   1   6   27.58    3.83   0
  -5   6 -10   98.30    5.05   0
  -5   7  -9   31.56    4.71   0
  -4 -14  11    0.96    3.84   0
  -4  -6   9  191.62    4.59   0
  -4   7   0   54.77    8.53   0
  -4   8  -7 1244.20    9.13   0
  -3 -16  11   10.51    3.59   0
  -3   3 -12  257.14    4.87   0
  -3   6  -9  353.87    5.02   0
  -2 -21  11    2.72    3.93   0
  -2 -10   9  395.15    4.80   0
  -2   0 -13   -1.46    3.00   0
  -2   3 -11   21.37    3.93   0
  -1 -15   9  279.11    4.95   0
  -1  -5   6 4339.23   13.39   0
  -1  -4 -14  425.00    5.08   0
  -1  -2 -13    6.94    3.78   0
  -1   0   3    4.25    4.47   0
  -1   1 -11   29.34    3.90   0
  -1   2 -10 2147.17    8.71   0
   0 -17   8  563.75    6.08   0
   0  -7 -14  206.38    4.46   0
   0  -7   5 1080.26    8.09   0
   0  -5 -13  671.31    5.60   0
   0  -5   4 2669.57   12.45   0
   0  -2 -11  450.29    5.00   0
   0  -1 -10  198.55    4.47   0
   0   1  -7 2807.79   10.36   0
   1 -22   7  409.83    6.11   0
   1 -13 -14  160.34    4.54   0
   1 -13   5 4871.23   15.51   0
   1  -5 -10   25.55    3.83   0
   2 -28   5   32.49    5.19   0
   2 -27   5    4.08    4.66   0
   2 -26   5   25.70    4.44   0
   2 -15 -12    6.59    3.78   0
   2 -11 -10   89.77    3.96   0
   2 -10  -9  518.76    5.69   0
   2  -9  -8   10.60    3.83   0
   2  -8  -7   60.59    3.89   0
   2  -8  -2  712.39   10.20   0
   3 -18  -8 1185.82    7.73   0
   3 -16  -6  303.17    5.79   0
  -7   2   4   15.84    4.71   0
  -7   3   3  122.71    6.11   0
  -7   4   2  258.31    8.01   0
  -6   3   4  183.97    5.74   0
  -6   6   1  526.37    9.13   0
  -5 -10  10   -0.32    3.81   0
  -5  -4   8   80.91    3.99   0
  -5   2   5   16.71    4.25   0
  -4  -2   7   98.83    4.94   0
  -4   7  -9  222.30    4.87   0
  -3 -17  11    4.32    3.65   0
  -3 -12  10    0.33    3.58   0
  -3  -1   6  319.53    5.46   0
  -3   1   5   12.85    3.98   0
  -3   7  -8 1177.68    7.62   0
  -3   8  -4  700.17    8.91   0
  -2  -5   7   54.06    3.87   0
  -2  -1 -14   74.38    3.52   0
  -2   1 -13  174.67    4.36   0
  -2   2 -12  602.65    5.70   0
  -2   5  -9 1789.88    8.47   0
  -1 -23  10    3.56    3.72   0
  -1 -22  10    6.68    3.66   0
  -1  -8   7  120.70    3.63   0
  -1  -3 -14   12.43    3.84   0
  -1   3  -9 1347.59    7.59   0
   0 -28   9    7.00    3.76   0
   0 -27   9    4.97    3.77   0
   0 -26   9   27.90    3.92   0
   0 -25   9   49.32    3.94   0
   0 -18   8  164.53    4.56   0
   0 -10   6  943.09    7.20   0
   0   1  -8   20.92    3.62   0
   1 -24   7    3.81    4.28   0
   1 -17   6   52.31    4.02   0
   1 -12 -14   19.78    3.29   0
   1  -9 -13   47.38    3.89   0
   1  -7 -12   84.95    3.89   0
   1  -6 -11 1152.17    6.32   0
   2 -31   5    8.65    4.69   0
   2 -30   5   -0.12    4.34   0
   2 -29   5  171.07    5.87   0
   2 -20   4 1165.98    9.69   0
   2 -14 -12    4.00    3.62   0
   2 -12 -11    8.81    3.66   0
   2 -10 -10  408.73    4.98   0
   2  -9  -9 2544.27    9.57   0
   2  -8  -8  539.02    5.71   0
   2  -7  -5 1900.78    9.89   0
   2  -7  -4 3653.87   14.63   0
   3 -32   1    3.91    7.59   0
   3 -28   1    6.23    7.82   0
   3 -21 -10  357.65    5.47   0
   3 -18  -9   58.62    4.62   0
   3 -17  -8    6.97    3.83   0
   3 -16  -7  260.19    4.83   0
   3 -15  -6  183.67    5.12   0
   3 -15  -5  130.12    5.11   0
   3 -15  -4  793.74    8.66   0
  -7   0   5    5.49    4.51   0
  -6   5   2   55.77    5.75   0
  -6   8  -7    3.71    5.37   0
  -5   7   0  455.36   10.58   0
  -5   8  -8  102.97    5.05   0
  -5   9  -5    1.38    5.70   0
  -5   9  -4  668.61   11.79   0
  -4 -16  11    9.70    3.10   0
  -4   6 -11   44.33    4.66   0
  -4   8  -8  217.85    5.34   0
  -3  -6   8 1671.73    8.72   0
  -3   2   4  440.86    6.27   0
  -3   4 -12   50.87    4.11   0
  -3   5 -11   -1.02    3.66   0
  -3   6 -10    2.51    3.79   0
  -3   8  -6 3755.25   14.42   0
  -3   8  -3  103.91    6.93   0
  -2 -12   9   55.66    3.96   0
  -2  -3   6  156.13    3.79   0
  -2   2   3 2977.89   13.70   0
  -2   6  -8  161.17    4.52   0
  -1  -6   6 6885.07   17.47   0
  -1  -1 -13   45.35    3.20   0
  -1   2 -11 1985.96    8.30   0
  -1   2   1  767.72   12.50   0
  -1   4  -8 1114.90    7.06   0
   0 -19   8  757.30    6.52   0
   0 -14   7  406.92    5.19   0
   0  -4 -13  191.49    4.38   0
   0  -1 -11   37.57    3.78   0
   0  -1   1  161.18    7.53   0
   0   2  -6 1813.98    9.08   0
   0   2  -5 1743.57    9.21   0
   0   2  -4   45.78    4.88   0
   1 -28   7    3.16    4.17   0
   1 -27   7   17.98    4.32   0
   1 -26   7   15.28    4.44   0
   1 -18   6  514.23    6.02   0
   1 -14   5  384.03    6.11   0
   1 -11 -14   23.04    3.33   0
   1 -11   4 4926.74   16.99   0
   1  -8 -13   10.79    3.88   0
   1  -4 -10  502.78    5.18   0
   1  -2  -7  295.44    4.76   0
   2 -21   4  608.48    7.66   0
   2 -16 -13  113.53    3.65   0
   2 -15 -13  151.38    4.69   0
   2 -14   2   76.60    6.85   0
   2 -13 -12   60.42    3.88   0
   3 -31   1    9.56    7.15   0
   3 -30   1    8.32    7.60   0
   3 -29   1  192.62   10.00   0
   3 -19 -10  123.19    4.40   0
   3 -17  -9  149.50    5.12   0
   3 -16  -8    2.69    3.74   0
   3 -16  -2  181.57    7.75   0
   3 -15  -3    4.15    5.82   0
  -6   1   5    5.14    4.26   0
  -6   7  -1   27.77    8.26   0
  -5   7 -10   74.79    4.52   0
  -5   9  -6  434.04    8.08   0
  -4   5 -12    8.82    4.12   0
  -4   7 -10   29.93    4.00   0
  -3 -14  10    6.73    2.97   0
  -3 -10   9   28.75    3.75   0
  -3   7  -9    8.92    3.57   0
  -3   8  -7    4.41    4.60   0
  -2 -13   9   53.42    3.97   0
  -2  -9   8   11.22    3.74   0
  -2  -6   7  544.07    6.16   0
  -2   2 -13   35.84    3.82   0
  -2   3 -12  943.56    6.07   0
  -2   3   2  177.17    6.12   0
  -2   4   1  111.96    7.15   0
  -2   5 -10   99.12    4.19   0
  -1  -2 -14  308.92    4.20   0
  -1   0 -13   -2.27    3.76   0
  -1   1 -12    2.99    2.92   0
  -1   3 -10  254.51    4.27   0
  -1   4  -9   71.75    4.37   0
  -1   5  -5    9.64    4.23   0
   0 -20   8  273.75    5.09   0
   0 -15   7    4.62    3.64   0
   0 -11   6  184.80    4.67   0
   0  -5 -14    9.37    3.67   0
   0  -4   3 3236.05   15.06   0
   0  -3 -13    3.96    3.80   0
   0   2  -7  767.14    6.07   0
   1 -19   6   27.35    3.73   0
   1 -10 -14    2.88    3.29   0
   1  -9   3   19.79    4.73   0
   1  -2  -8  467.12    5.48   0
   2 -14 -13    5.46    3.82   0
   2 -12 -12   94.28    3.97   0
   2 -10 -11    3.90    3.64   0
   2  -9 -10   32.27    3.65   0
   2  -8  -9   88.48    4.44   0
   3 -20 -11   65.05    4.26   0
   3 -18 -10  227.18    4.76   0
   3 -16  -9  938.57    7.37   0
   3 -15  -8   80.62    4.86   0
   3 -14  -6  186.96    5.15   0
   3 -14  -5 3162.00   13.51   0
   3 -14  -4   31.42    5.45   0
  -6   8  -8    1.89    5.26   0
  -5  -3   7    3.86    3.49   0
  -5  -1   6   33.75    4.46   0
  -5   1   5    3.30    4.20   0
  -5   4   3 1490.60    9.97   0
  -4   5   2  811.51    8.93   0
  -4   6   1  293.82    7.91   0
  -4   9  -6   58.90    4.80   0
  -4   9  -4   26.64    5.78   0
  -3 -11   9   26.38    4.02   0
  -3   0   5    4.61    3.98   0
  -3   3   3 5273.64   17.52   0
  -3   5 -12   14.02    3.81   0
  -3   8  -8  501.17    6.44   0
  -2 -14   9   97.90    4.14   0
  -2 -10   8    8.98    3.65   0
  -2  -4   6  845.85    7.04   0
  -2   0   4 6235.87   17.64   0
  -2   1 -14   70.72    3.47   0
  -2   6  -9  251.45    4.71   0
  -2   7  -4 1955.23   12.24   0
  -1  -1 -14    3.52    3.74   0
  -1   2 -12    8.10    3.66   0
  -1   5  -7 6224.92   15.41   0
   0 -23   8   99.06    4.73   0
   0  -6 -15   11.26    3.76   0
   0  -4 -14   98.34    3.93   0
   0   0 -11   10.63    3.72   0
   1 -20   6   39.74    3.85   0
   1 -15   5   68.84    4.34   0
   1  -9 -14  382.50    4.64   0
   1  -7 -13  342.53    4.30   0
   1  -4 -11  104.85    3.47   0
   1  -3 -10   46.83    3.51   0
   1  -3  -1  267.72    9.42   0
   1  -2  -9  143.48    4.59   0
   1  -1  -7    9.63    3.52   0
   2 -18   3   54.64    5.77   0
   2  -9 -11    2.39    3.75   0
   2  -8 -10  206.30    4.33   0
   2  -7  -9 1448.96    7.63   0
   2  -6  -7  565.49    5.64   0
   2  -6  -5    9.71    3.91   0
   3 -17 -10   46.03    3.97   0
   3 -15  -9  227.02    5.34   0
   3 -14  -8 1874.14    9.40   0
  -7  -3   6    8.13    3.95   0
  -7  -1   5    2.71    3.88   0
  -7   2   3   71.07    5.54   0
  -6  -7   8    3.63    3.75   0
  -6  -2   6   54.27    4.57   0
  -6   0   5   -2.81    4.31   0
  -5 -14  10   12.64    4.01   0
  -5 -10   9   17.43    3.94   0
  -5   5   2  621.62    8.34   0
  -5   6   1   95.96    6.13   0
  -4   6 -12   35.18    4.13   0
  -3  -5   7   59.98    4.14   0
  -3   7 -10   19.15    3.65   0
  -2 -22  10    6.24    3.68   0
  -2 -15   9  214.92    4.74   0
  -2  -2   5   40.70    3.94   0
  -2   3 -13   17.65    3.82   0
  -2   4 -12   -1.24    3.08   0
  -2   5 -11  399.88    4.56   0
  -1 -15   8   21.73    3.87   0
  -1  -1   3 1778.82   11.09   0
  -1   0 -14   43.79    3.89   0
  -1   1 -13   48.08    3.82   0
  -1   4 -10  586.47    5.76   0
  -1   5  -8 1645.08    8.26   0
   0 -25   8   17.05    3.82   0
   0 -12   6  189.53    4.68   0
   0  -9   5    5.58    4.39   0
   0  -3 -14  110.29    4.11   0
   0  -2 -13  133.37    3.61   0
   1 -22   6  534.32    6.86   0
   1 -12   4 1018.76    8.23   0
   1  -8 -14    3.54    2.98   0
   1  -6 -13    0.20    3.80   0
   1  -3 -11  387.10    4.99   0
   1  -1  -4  799.94    7.77   0
   2 -25   4   24.92    5.13   0
   2 -24   4  698.93    8.23   0
   2 -10 -12  174.33    4.23   0
   3 -16 -10   41.13    3.86   0
   3 -14  -9 1171.45    7.69   0
   3 -13  -7  149.60    4.86   0
   3 -13  -6  482.16    6.29   0
   3 -13  -5   73.94    5.01   0
  -7  -4   6    6.47    4.46   0
  -7   3   2  191.58    6.52   0
  -6  -8   8    0.75    3.91   0
  -6   3   3  383.85    6.64   0
  -6   9  -7  424.97    9.03   0
  -6   9  -6   95.79    7.25   0
  -6   9  -5    8.95    8.01   0
  -5  -4   7    0.52    3.53   0
  -5   8 -10    3.03    4.44   0
  -5   9  -8   10.23    4.46   0
  -4 -16  10   -1.09    3.70   0
  -4   2   4  476.64    6.03   0
  -4   9  -8   67.52    4.78   0
  -3   1   4  607.51    6.75   0
  -3   4   2 1158.43   10.51   0
  -3   6 -12    1.73    3.74   0
  -3   7 -11  423.32    5.90   0
  -3   8  -9 1205.66    7.58   0
  -2   5 -12  212.61    4.49   0
  -1 -24   9   24.51    3.85   0
  -1  -8   6   17.33    3.69   0
  -1  -5   5 5330.08   15.82   0
  -1  -3   4 2839.63   12.58   0
  -1   2 -13    8.56    3.74   0
   0 -13   6  481.10    5.59   0
   0  -4 -15   77.83    4.22   0
   0   0 -12   46.57    3.68   0
   0   1  -1  162.04    8.29   0
   0   2 -10 2005.36    8.34   0
   0   3  -8 2338.66    9.26   0
   0   3  -7  157.46    3.68   0
   1 -23   6 1096.60    8.45   0
   1  -7 -14   20.38    3.10   0
   1  -5 -13   96.28    4.02   0
   1  -4 -12   16.57    2.95   0
   1  -2  -2 1753.09   13.52   0
   2 -31   4    2.44    5.20   0
   2 -30   4   14.82    5.15   0
   2 -29   4   55.33    5.85   0
   2 -28   4 1822.50   13.70   0
   2 -26   4   53.67    5.46   0
   2 -15   2 1547.48   14.05   0
   2 -11 -13    4.02    3.71   0
   2  -7 -10   12.28    3.66   0
   2  -5  -7   56.82    3.86   0
   2  -5  -6  802.49    6.71   0
   3 -23   0 1082.44   18.36   0
   3 -16 -11   14.07    3.71   0
   3 -15 -10   36.82    3.78   0
   3 -14  -3 1473.02   12.16   0
   3 -13  -8  386.72    5.47   0
   3 -13  -4  154.25    5.56   0
  -6  -3   6   79.32    4.53   0
  -6   1   4  213.76    5.67   0
  -5  -2   6   58.77    4.03   0
  -5   0   5    3.47    3.62   0
  -5   9  -9    5.90    4.47   0
  -4 -18  10    3.50    3.67   0
  -4   7 -12    6.20    3.83   0
  -4   8 -11   41.42    4.79   0
  -4   9  -9   11.87    4.54   0
  -3 -22  10   16.50    3.94   0
  -3 -20  10   13.71    3.13   0
  -3  -1   5   13.12    4.14   0
  -3   5   1 1802.25   14.67   0
  -3   9  -6 3155.24   13.69   0
  -2   1   3 1151.66    8.95   0
  -2   3 -14   16.66    4.10   0
  -2   4 -13   24.30    3.15   0
  -1 -17   8   50.16    4.20   0
  -1   1 -14    6.32    3.77   0
  -1   6  -7  148.11    4.66   0
  -1   6  -6  181.24    4.57   0
  -1   6  -5 1854.66   10.54   0
   0 -19   7 1415.68    8.86   0
   0 -10   5 2639.75   11.42   0
   0   1 -12   92.64    3.84   0
   1 -27   6    2.56    4.40   0
   1 -26   6  277.54    6.13   0
   1 -25   6  511.96    6.81   0
   1 -17   5  255.21    5.16   0
   1 -13   4 1648.38   10.14   0
   1 -10   3 4576.76   18.10   0
   1  -6 -14    7.29    3.71   0
   1  -4 -13  139.23    4.11   0
   1  -1 -10   81.94    4.45   0
   1  -1  -3 1675.25   11.12   0
   1   0  -7    1.13    3.53   0
   2  -8 -12   17.23    3.74   0
   2  -7  -2 1354.18   12.55   0
   2  -6  -3 2341.10   13.20   0
   2  -5  -8 3163.41   10.44   0
   2  -5  -5   53.85    4.08   0
   3 -17 -12    2.62    3.88   0
   3 -15 -11  216.26    4.66   0
   3 -15  -2   94.02    7.19   0
   3 -14 -10   13.51    3.56   0
   3 -13  -9  345.97    5.23   0
   3 -12  -8   63.27    4.12   0
   3 -12  -7  806.99    6.61   0
   3 -12  -6    5.30    3.81   0
   3 -12  -5    0.66    4.35   0
  -7  -5   6   -0.48    3.95   0
  -7   1   3   12.98    5.14   0
  -6  -1   5    7.90    3.78   0
  -6   5   1  156.18    6.42   0
  -5   3   3   19.83    4.64   0
  -4  -3   6   69.89    4.44   0
  -4   3   3 2884.34   12.86   0
  -3   7 -12   37.14    3.89   0
  -3   9  -8   -0.10    4.29   0
  -2 -13   8   10.76    3.81   0
  -2  -3   5  416.71    4.94   0
  -2   7 -10    1.77    3.84   0
  -2   8  -8   74.78    4.29   0
  -2   8  -5  173.33    5.09   0
  -1 -19   8  134.76    4.73   0
  -1 -13   7 1628.07    8.62   0
  -1  -9   6   11.74    3.65   0
  -1  -6   5  105.68    4.65   0
  -1   2 -14  318.79    4.70   0
  -1   6  -9 1119.15    7.15   0
  -1   6  -8 1087.84    7.04   0
   0 -20   7   39.68    4.38   0
   0 -14   6  456.03    5.82   0
   0  -5   3   42.30    4.83   0
   0  -3 -15  146.70    3.76   0
   0   0 -13    2.57    3.01   0
   0   2 -11  426.99    4.46   0
   0   3 -10  285.71    4.99   0
   1 -30   6   11.16    4.51   0
   1 -29   6   23.46    4.61   0
   1 -18   5  757.84    7.53   0
   1   0  -9    1.21    3.95   0
   1   0  -8 3033.60   10.13   0
   1   0  -5    2.67    3.23   0
   2 -11 -14   30.41    4.09   0
   2  -9 -13   15.54    3.86   0
   2  -6 -11  294.82    4.75   0
   3 -16 -12   27.44    3.99   0
   3 -14 -11  255.12    4.70   0
   3 -12  -9 1346.76    7.80   0
   3 -11  -7   51.84    4.56   0
  -7  -1   4   85.05    4.96   0
  -6   2   3   10.91    5.18   0
  -5  -6   7   28.81    4.13   0
  -5  -3   6    8.69    4.04   0
  -5  -1   5    4.37    4.24   0
  -4 -10   8    7.64    3.80   0
  -4  -6   7  801.06    6.91   0
  -4  -1   5  399.56    5.33   0
  -4  10  -6   67.73    5.36   0
  -3   9  -4  884.26   10.32   0
  -2 -22   9    1.75    3.96   0
  -2   4 -14  351.58    4.47   0
  -2   7 -11   13.32    3.56   0
  -1   5 -11  162.61    3.54   0
   0 -15   6 1141.58    7.34   0
   0  -2 -15    4.31    2.96   0
   0   1 -13  518.96    5.32   0
   0   2 -12    4.44    3.68   0
   0   4  -7  102.03    3.47   0
   1 -19   5 2044.61   11.02   0
   1 -14   4   87.26    4.75   0
   1  -3 -13  221.61    3.86   0
   1  -2 -12    2.00    2.84   0
   1  -1 -11   14.08    3.26   0
   1   0 -10 2388.11    8.89   0
   2 -16   2  525.42    9.47   0
   2 -10 -14  165.76    4.03   0
   2  -8 -13  147.51    4.26   0
   2  -7 -12   19.79    3.03   0
   3 -14 -12   62.08    4.10   0
   3 -13  -3  230.48    7.06   0
   3 -12 -10    3.17    3.64   0
   3 -12  -4   40.65    4.45   0
   3 -11  -9   30.75    3.87   0
   3 -11  -6  232.22    4.83   0
   4 -27  -6  166.57    6.80   0
   4 -26  -6  577.25    9.36   0
   4 -25  -7   82.72    5.75   0
  -7   2   2    6.50    5.07   0
  -6  -8   7    0.81    3.86   0
  -6   0   4  359.27    6.19   0
  -5 -16   9    4.77    3.90   0
  -5 -15   9    1.31    3.26   0
  -4   9 -11   49.31    4.71   0
  -4  10  -9  462.47    7.04   0
  -4  10  -8    3.62    4.35   0
  -4  10  -5 2264.58   15.02   0
  -3 -18   9   40.67    3.88   0
  -3   0   4  178.27    4.70   0
  -3   9 -10    3.39    4.39   0
  -2 -24   9   21.04    3.93   0
  -2  -4   5  278.84    5.05   0
  -2   5 -14    6.25    3.79   0
  -2   6 -13    3.10    3.80   0
  -2   8 -10  751.14    6.26   0
  -1 -21   8   99.00    4.33   0
  -1 -10   6  102.68    4.31   0
  -1  -4   4 4113.05   14.36   0
  -1   3 -14   12.80    3.90   0
  -1   6 -10 2624.86    9.34   0
  -1   7  -7   24.46    4.60   0
   0 -31   7    0.00    4.27   0
   0 -25   7   18.63    3.66   0
   0 -24   7   29.16    4.07   0
   0 -16   6  145.11    4.85   0
   0   0 -14  183.68    3.84   0
   0   3 -11  379.48    4.39   0
   0   3  -3  531.35    7.41   0
   0   4  -9    8.39    3.43   0
   1 -20   5  433.49    6.80   0
   1  -5 -15  388.53    5.24   0
   1  -3 -14  382.94    5.02   0
   1  -1 -12    6.26    3.83   0
   1   0 -11    7.31    3.69   0
   1   1  -9    7.44    3.95   0
   1   1  -8 3784.94   11.26   0
   1   1  -7    7.76    2.94   0
   2  -9 -14    0.72    3.02   0
   2  -7 -13   18.70    3.84   0
   2  -6 -12   53.31    3.80   0
   2  -4  -9  141.18    3.74   0
   2  -4  -5  318.46    5.28   0
   3 -13 -12    3.74    3.76   0
   3 -12 -11   35.74    3.85   0
   3 -11 -10  272.75    4.78   0
   3 -11  -5  508.88    6.17   0
   3 -10  -8  818.13    6.62   0
   3 -10  -7 1021.85    7.36   0
   4 -28  -5   29.80    6.59   0
   4 -27  -5   44.38    6.50   0
   4 -26  -5   12.62    6.41   0
   4 -25  -6    1.29    5.29   0
   4 -24  -8    2.59    4.57   0
   4 -24  -7    2.94    4.61   0
   4 -24  -6  122.58    5.88   0
   4 -23  -8    8.83    4.51   0
   4 -23  -7  401.88    7.49   0
  -7  -2   4   19.38    4.53   0
  -7   0   3    2.62    4.37   0
  -7   3   1  135.28    6.18   0
  -5 -17   9   10.26    3.88   0
  -5  10  -9    3.02    5.12   0
  -4 -18   9   24.04    3.65   0
  -3 -20   9   20.17    3.80   0
  -3   8 -12  180.04    4.57   0
  -3   9 -11  295.48    5.61   0
  -3  10  -7  790.15    7.84   0
  -2 -11   7   40.90    4.04   0
  -2   8 -11  339.32    5.60   0
  -1 -29   8    1.30    3.87   0
  -1 -24   8    7.92    4.00   0
  -1   5  -2 3093.90   19.48   0
  -1   7  -8 1446.03    7.94   0
  -1   7  -6   16.32    3.83   0
   0 -30   7    7.66    3.97   0
   0 -28   7   15.28    3.81   0
   0 -12   5 1298.59    8.35   0
   0   2 -13  148.58    4.30   0
   0   4 -10  435.31    4.87   0
   1 -21   5    1.94    4.32   0
   1 -15   4 1038.56    8.41   0
   1  -4 -15   17.93    3.96   0
   1  -1 -13   48.33    3.81   0
   2 -22   3  752.72    8.74   0
   2  -8 -14   48.62    3.23   0
   2  -5 -12  110.86    4.02   0
   2  -4 -11  601.39    5.60   0
   3 -14  -2  510.35   10.85   0
   3 -12 -12    8.23    3.81   0
   3 -11 -11 1089.13    6.94   0
   3 -11  -4  229.44    5.83   0
   3 -10 -10   88.88    3.93   0
   3 -10  -9   37.63    3.13   0
   4 -25  -5   20.75    5.98   0
   4 -24  -5   30.91    6.09   0
   4 -23  -6   36.58    5.27   0
   4 -22  -8  139.19    5.34   0
   4 -22  -7  215.10    5.93   0
   4 -22  -6    8.31    5.61   0
   4 -21  -8  110.06    5.48   0
  -7  -5   5    3.87    4.48   0
  -7   4   0  294.56    7.99   0
  -5  -8   7   62.76    4.75   0
  -4 -19   9   16.39    3.13   0
  -4  -8   7    0.88    3.11   0
  -4  10 -10    7.17    4.49   0
  -3 -24   9    7.18    3.81   0
  -3 -23   9   -0.63    3.73   0
  -2   0   3    1.23    3.99   0
  -2   6 -14    8.76    3.82   0
  -2   9  -8   14.79    3.63   0
  -2   9  -6  524.73    6.54   0
  -1   4 -14  437.76    5.16   0
  -1   5 -13   81.17    3.82   0
   0   2 -14  494.13    5.36   0
   0   4 -11   26.42    3.39   0
   0   5  -8 3522.70   11.05   0
   0   5  -6  640.86    6.28   0
   1 -23   5   96.65    4.68   0
   1 -22   5   79.35    4.16   0
   1  -2 -14  461.53    4.70   0
   1   2  -7  289.86    4.59   0
   2 -24   3    3.03    5.09   0
   2 -23   3   84.05    5.64   0
   2  -7 -14   -0.55    3.19   0
   2  -5  -3  330.38    6.04   0
   2  -4 -12  282.59    4.53   0
   2  -4  -4  688.29    6.98   0
   2  -3  -6  156.93    3.99   0
   3 -24   0   11.17    8.58   0
   3 -12  -3  859.60    9.84   0
   3 -11 -12   76.30    3.93   0
   3 -10 -11  108.67    4.30   0
   3 -10  -5  187.55    4.83   0
   3  -9 -10   25.92    3.54   0
   3  -9  -6    2.68    4.23   0
   4 -28  -4  138.84   12.32   0
   4 -23  -5    7.72    5.65   0
   4 -21  -9   19.54    4.71   0
   4 -21  -7  172.20    5.57   0
   4 -21  -6  608.62    8.37   0
   4 -20  -8   65.02    4.86   0
   4 -20  -7   16.92    5.21   0
  -7   5  -1   96.77    7.10   0
  -6 -10   7   16.56    3.78   0
  -6   1   3   19.44    3.97   0
  -6   4   1   33.69    5.04   0
  -5   6   0  148.73    7.04   0
  -4   5   1 1054.90   10.49   0
  -4  10  -4  630.06   11.27   0
  -3 -16   8    2.69    3.59   0
  -3  -1   4  545.34    6.15   0
  -3   3   2 1706.40   11.46   0
  -2  -5   5   54.36    3.28   0
  -2   8 -12    4.12    3.70   0
  -1 -18   7  624.02    6.25   0
  -1 -12   6    8.41    3.67   0
  -1   6  -3 1671.34   12.05   0
   0 -19   6 1753.43    8.92   0
   0 -13   5 1764.02    9.24   0
   0  -9   4  718.80    7.07   0
   0   1 -15   38.06    4.13   0
   0   5 -10  803.02    6.13   0
   1 -32   5    3.10    4.55   0
   1 -27   5   23.75    4.47   0
   1 -25   5   -0.79    4.08   0
   1 -24   5    6.04    3.67   0
   1 -16   4  104.51    4.82   0
   1   0 -13   -1.50    3.58   0
   1   1 -12    6.34    3.73   0
   1   2  -9  117.90    3.73   0
   2 -32   3    2.17    4.60   0
   2 -30   3   22.74    5.16   0
   2 -29   3   13.12    5.39   0
   2 -28   3  921.49   10.25   0
   2 -27   3   11.17    5.25   0
   2 -26   3   17.89    4.87   0
   2 -25   3   38.68    5.27   0
   2 -17   2  261.80    7.21   0
   2  -2  -9 1394.90    7.48   0
   2  -2  -7  247.05    4.58   0
   3 -11 -13  140.66    4.17   0
   3 -10 -12  175.05    4.34   0
   3  -9 -11  273.73    4.83   0
   3  -8  -8    2.77    3.77   0
   3  -8  -7    3.82    4.63   0
   4 -27  -4  314.94   11.98   0
   4 -22  -5  266.36    7.40   0
   4 -20 -10   37.32    4.71   0
   4 -20  -6    6.55    5.42   0
   4 -19  -9   17.90    4.54   0
   4 -19  -8  489.59    6.56   0
  -7  -1   3   13.89    4.00   0
  -6  -4   5   18.02    3.83   0
  -6  10  -6    6.04    8.00   0
  -5 -10   7   30.12    4.00   0
  -5  -3   5   21.08    3.93   0
  -5   7  -1   37.74    7.53   0
  -4 -15   8   17.30    3.70   0
  -4  -3   5  840.57    6.60   0
  -4  11  -9 1650.25   10.60   0
  -4  11  -8   18.84    4.36   0
  -3 -17   8    9.06    3.78   0
  -3 -11   7   50.57    3.90   0
  -3  -4   5   11.94    3.76   0
  -3   1   3  155.05    4.87   0
  -3   9  -3    7.31    7.32   0
  -2  -9   6 4250.12   13.64   0
  -2   7 -14    9.65    3.91   0
  -2   8 -13   41.29    3.86   0
  -2   9  -5   65.33    4.51   0
  -1 -19   7   75.99    4.12   0
  -1 -13   6  783.91    6.59   0
  -1   8  -8 1004.55    6.99   0
   0 -21   6  271.90    5.26   0
   0   2 -15    4.48    4.07   0
   0   3 -14  111.76    4.35   0
   0   4 -13  215.70    4.48   0
   0   5 -11 1729.73    7.90   0
   1 -17   4   86.79    4.73   0
   1   0 -14   72.33    3.88   0
   1   1 -13   48.06    3.82   0
   1   1  -4  750.05    7.37   0
   2  -5 -14  146.78    4.50   0
   2  -4 -13   98.14    4.14   0
   2  -2 -11    7.22    3.87   0
   2  -2 -10 1796.68    7.55   0
   3 -31   0    1.65    6.66   0
   3 -25   0  944.75   15.94   0
   3 -10 -13   66.05    3.98   0
   3 -10  -4  209.27    5.76   0
   3  -9 -12   63.28    3.89   0
   3  -9  -5  288.83    5.72   0
   4 -21  -5   34.52    6.13   0
   4 -19 -10   96.89    4.43   0
   4 -18 -10    1.54    4.49   0
   4 -18  -7  109.27    5.57   0
  -7   2   1    9.34    4.87   0
  -6  -5   5   20.96    4.33   0
  -6   0   3    2.60    4.37   0
  -6   5   0  389.54    7.93   0
  -5  -4   5  226.69    5.21   0
  -5  -1   4  875.02    7.46   0
  -4 -11   7   -1.13    3.83   0
  -4  -1   4 1572.48    9.07   0
  -4   3   2   16.31    4.85   0
  -4   6   0 1624.12   15.31   0
  -4  11 -10  110.12    5.01   0
  -3 -12   7  633.18    5.83   0
  -2 -26   8    6.28    3.80   0
  -2  -3   4 2131.33   10.21   0
  -2  10  -8  424.67    5.85   0
  -1 -23   7    1.80    3.65   0
  -1 -21   7   12.86    3.87   0
  -1  -9   5 1536.00    9.03   0
  -1  -3   3  501.67    6.69   0
  -1   6 -14   10.71    3.76   0
  -1   8 -10 1790.88    7.84   0
   0 -31   6    3.84    4.48   0
   0 -23   6  138.79    4.55   0
   0 -10   4  608.25    6.67   0
   0  -4   2 1519.16   12.41   0
   0   5 -12    2.65    3.69   0
   0   6 -10  213.71    4.87   0
   0   6  -8    9.37    3.28   0
   1  -9   2  819.61   10.20   0
   1  -1 -15  511.02    5.06   0
   1   2 -12    3.31    3.58   0
   1   3  -8   14.18    3.17   0
   2  -3 -13  238.16    4.72   0
   2  -2 -12   73.77    3.98   0
   2  -1 -10  185.75    4.43   0
   2  -1  -9   84.15    4.30   0
   2  -1  -8    4.48    3.72   0
   3 -30   0    3.31    6.35   0
   3 -29   0   45.06    7.31   0
   3 -27   0   29.38    7.37   0
   3 -26   0  406.05   11.24   0
   3  -9 -13   -1.13    3.67   0
   3  -8 -12   56.30    3.82   0
   3  -7 -10  212.12    4.32   0
   3  -7  -9    8.01    3.53   0
   4 -24  -4    1.11    7.03   0
   4 -17  -9  430.77    6.26   0
   4 -17  -8   42.13    4.54   0
   4 -17  -7    5.24    4.71   0
  -7  -2   3   68.49    4.32   0
  -7   7  -4    1.01    9.41   0
  -6  -9   6    1.86    3.64   0
  -6   6  -1  114.18    7.30   0
  -5 -20   8    9.44    3.74   0
  -5 -19   8    8.19    3.77   0
  -5 -12   7    0.11    3.68   0
  -5  11  -6   98.90    7.23   0
  -4   1   3 1603.74    9.37   0
  -4  11 -11   39.14    4.77   0
  -3 -13   7  126.87    4.03   0
  -3  -5   5   35.51    3.76   0
  -3  10 -12    2.40    3.99   0
  -3  11  -8   41.33    4.65   0
  -3  11  -7   26.29    4.26   0
  -2  -1   3 1231.23    8.80   0
  -2   8 -14  375.83    5.41   0
  -2  10  -7 2543.10   10.97   0
  -1 -24   7    2.35    3.82   0
  -1   7 -13   75.98    3.35   0
  -1   8 -12    6.14    3.62   0
   0 -30   6    3.71    3.80   0
   0 -27   6   10.86    3.84   0
   0 -15   5 5529.49   16.64   0
   0   3 -15  154.21    3.92   0
   0   4 -14   68.05    3.41   0
   0   5 -13  707.86    6.05   0
   0   6 -11  383.43    4.99   0
   1 -18   4  744.98    7.15   0
   1 -13   3  745.59    8.17   0
   1   0 -15    0.14    3.85   0
   1   1 -14  107.44    4.10   0
   1   2 -13  156.20    4.18   0
   1   3 -11  375.67    4.51   0
   2  -3 -14  188.79    4.54   0
   2  -3  -4 2077.32   10.82   0
   2  -2 -13  405.07    5.14   0
   2  -1  -7 1380.07    7.26   0
   3 -11  -3  189.14    6.71   0
   3  -8 -13   24.03    3.82   0
   3  -8  -5 1141.69    8.39   0
   3  -6  -9  259.02    4.60   0
   4 -23  -4   91.44    7.59   0
   4 -20  -5  133.81    6.39   0
   4 -18  -6   12.90    4.86   0
   4 -16 -10    0.70    4.37   0
  -7  -5   4   42.94    4.39   0
  -5   4   1   72.77    5.94   0
  -4 -23   8    2.70    3.62   0
  -4  -8   6 1523.34    8.40   0
  -3   4   1 1645.92   12.88   0
  -3  11 -11   61.89    4.77   0
  -2  -7   5 1687.26    9.54   0
  -2   1   2  634.45    8.26   0
  -2   9 -13  408.06    5.25   0
  -2  10 -11 1120.83    7.17   0
  -1 -16   6  379.79    5.46   0
  -1   7 -14   11.50    3.86   0
  -1   8 -13   11.38    3.73   0
  -1   8  -5  786.42    7.73   0
  -1   9 -10  604.92    5.78   0
  -1   9  -9   71.37    4.22   0
   0 -16   5   -5.69    3.95   0
   0 -11   4 2410.82   11.23   0
   0  -7   3  228.77    5.56   0
   0   4  -3 3443.91   15.32   0
   0   5 -14    4.99    3.89   0
   0   6 -12   59.28    3.84   0
   0   7 -10 1471.14    7.62   0
   0   7  -9    7.78    4.02   0
   0   7  -8    3.39    3.67   0
   1 -19   4  162.99    4.71   0
   1   1 -15  510.37    5.84   0
   1   2 -14  448.77    5.20   0
   1   3 -12  403.71    4.38   0
   1   4 -10  497.45    5.07   0
   2 -19   2  170.30    6.66   0
   2  -1 -12  703.45    5.84   0
   2   0  -9   -0.03    3.82   0
   3 -13  -2  406.86   10.26   0
   3  -9  -4  962.35    8.52   0
   3  -7 -12   21.30    3.02   0
   3  -6 -11    0.73    3.51   0
   3  -6  -7    5.79    3.98   0
   4 -19  -5  401.69    7.58   0
   4 -17  -6  405.15    6.77   0
   4 -16 -11    8.22    3.87   0
   4 -15  -9   35.79    3.93   0
   4 -15  -8   23.96    4.34   0
  -7   4  -1    0.76    6.36   0
  -6 -11   6    7.36    3.70   0
  -6   3   1   57.57    4.70   0
  -5   0   3  -11.36    5.99   0
  -5   2   2  671.46    7.97   0
  -4 -24   8    0.28    3.02   0
  -4   7  -1   42.97    9.03   0
  -4  11  -5  174.39    7.38   0
  -4  12  -9   18.34    5.30   0
  -3  -6   5   -0.28    3.64   0
  -3   0   3   11.86    4.20   0
  -3  11 -12   42.86    4.54   0
  -2 -20   7   31.40    4.03   0
  -2  -4   4  712.43    6.26   0
  -2  10 -12    4.10    3.72   0
  -2  11  -9 1952.68    9.54   0
  -1 -11   5   11.79    3.67   0
  -1   9 -12  166.79    4.21   0
  -1   9 -11  132.09    4.34   0
  -1   9  -7  236.15    4.93   0
   0  -2   1 1101.17   14.76   0
   0   6 -13  162.46    4.40   0
   0   6  -5   19.09    4.08   0
   0   7 -11  154.43    4.33   0
   1 -32   4    5.01    4.36   0
   1   1  -3 1890.23   11.29   0
   1   3 -13  209.61    3.84   0
   1   3  -5  529.86    6.14   0
   1   4 -12   21.83    3.55   0
   1   4 -11   78.96    3.29   0
   2 -20   2  588.95    9.16   0
   2  -2 -14   52.82    3.31   0
   2  -1 -13    8.11    3.77   0
   2   0  -7    9.52    3.72   0
   3  -7 -13   11.53    3.15   0
   3  -5 -11   12.13    3.69   0
   3  -5 -10   11.57    3.81   0
   3  -5  -8    0.81    3.63   0
   4 -22  -4  133.86    7.93   0
   4 -18  -5   60.63    5.54   0
   4 -15  -7   89.28    4.62   0
   4 -14 -11    8.33    4.49   0
   4 -14 -10   50.75    3.93   0
   4 -14  -9  135.63    4.30   0
  -7  -4   3    7.82    4.50   0
  -7   5  -2  161.01    8.69   0
  -5 -16   7    5.58    3.76   0
  -5 -10   6   44.75    3.98   0
  -5  -3   4   45.25    3.96   0
  -4 -16   7   12.89    3.59   0
  -4 -10   6   10.56    3.90   0
  -4  12 -11   38.56    4.86   0
  -3  -3   4  258.60    5.01   0
  -2 -24   7   -2.89    3.56   0
  -2 -13   6    1.04    3.52   0
  -2  10 -13   87.84    4.14   0
  -2  11 -10  385.88    5.18   0
  -2  11  -8   12.91    4.09   0
  -1   8 -14  439.66    5.53   0
  -1   9  -6  195.02    4.53   0
   0 -19   5   10.35    4.08   0
   0 -12   4 1782.74    9.67   0
   0   5 -15  241.77    4.90   0
   0   6 -14  170.50    4.50   0
   0   7 -12   20.72    2.99   0
   1 -31   4    6.57    4.30   0
   1 -24   4  569.42    7.10   0
   1 -22   4  466.87    6.36   0
   1 -14   3 5669.57   18.31   0
   1   2 -15   27.57    3.28   0
   1   3 -14  387.77    5.05   0
   1   4 -13  138.04    4.09   0
   1   4  -6  410.82    5.51   0
   1   5 -10   25.35    3.70   0
   1   5  -9 1710.55    8.29   0
   2 -32   2    4.25    5.02   0
   2 -21   2 3870.85   18.01   0
   2  -2  -4 5694.39   17.04   0
   2  -1 -14  217.44    4.58   0
   2  -1  -5   29.40    3.94   0
   2   1 -11  204.86    4.50   0
   2   1 -10  155.50    4.59   0
   2   1  -9   70.92    4.23   0
   2   1  -8    4.06    3.74   0
   3  -7  -5 2529.63   11.53   0
   3  -6 -13   10.45    3.77   0
   3  -6  -6  514.67    5.76   0
   3  -5  -7   63.20    3.77   0
   3  -4 -10 2146.26    8.69   0
   4 -21  -4  843.21   12.20   0
   4 -13 -10   14.12    3.72   0
   4 -13  -9  307.49    5.04   0
  -7  -2   2    0.73    4.54   0
  -7   2   0    0.91    5.41   0
  -7   6  -3   37.60    7.52   0
  -6  -9   5   19.03    4.20   0
  -5  12  -9  197.30    6.60   0
  -4 -17   7    0.27    2.86   0
  -4  -3   4  184.96    4.76   0
  -3 -12   6    5.18    3.57   0
  -3  11  -5   18.72    5.67   0
  -3  12 -11   29.42    4.10   0
  -2  -5   4 4623.17   14.79   0
  -2  -2   3 2696.03   12.27   0
  -2  10  -5 2582.05   12.40   0
  -2  11 -12   10.48    3.71   0
  -2  11  -7 2672.24   11.15   0
  -1 -21   6  280.24    5.31   0
  -1 -12   5   24.75    3.32   0
  -1   9 -13   76.71    3.49   0
  -1  10 -10  311.83    4.87   0
  -1  10  -9   54.37    3.92   0
   0 -20   5    8.02    3.50   0
   0   6 -15   10.65    3.96   0
   0   7 -13    4.39    3.05   0
   0   7  -6    7.27    3.40   0
   0   8 -11   99.64    4.19   0
   0   8 -10  270.65    5.39   0
   0   8  -9   25.94    4.26   0
   0   8  -8  310.59    4.86   0
   1 -26   4   15.56    3.69   0
   1 -25   4   -0.71    3.55   0
   1 -10   2 2773.46   15.81   0
   1   3 -15   89.93    4.24   0
   1   4 -14   98.28    4.04   0
   1   5 -11  756.10    5.55   0
   1   5  -8  295.15    4.50   0
   2 -31   2   12.41    4.93   0
   2 -22   2    7.06    5.95   0
   2   0 -14   12.78    3.61   0
   2   0  -6 5134.33   13.73   0
   2   1 -12  668.14    5.66   0
   2   1  -7 1372.31    7.48   0
   3 -10  -3  371.19    7.09   0
   3  -8  -4 1174.44    8.95   0
   3  -6 -14   27.63    3.97   0
   3  -4 -12  141.09    4.21   0
   3  -4  -9   46.55    3.89   0
   3  -4  -8   24.96    3.60   0
   4 -20  -4   42.69    7.51   0
   4 -17  -5  173.64    6.29   0
   4 -15  -6  776.09    7.73   0
   4 -13  -7  710.39    7.36   0
   4 -12 -12  231.06    5.41   0
   4 -12 -11   11.24    3.85   0
   4 -12 -10   47.00    4.15   0
   4 -12  -9   40.50    3.88   0
  -7   0   1    2.10    4.25   0
  -6   0   2  618.55    7.34   0
  -6   2   1   16.96    5.06   0
  -6  11  -7  201.17    9.63   0
  -5 -21   7    8.71    3.68   0
  -5 -20   7    4.64    3.19   0
  -5 -13   6    2.13    3.74   0
  -5  -1   3 1225.78    8.69   0
  -5   5   0  278.56    7.20   0
  -5  11  -5   30.27    8.87   0
  -5  12  -7    5.40    5.66   0
  -3 -27   7    2.02    3.84   0
  -3 -24   7    0.17    3.75   0
  -3  12  -7   57.35    4.46   0
  -2  11 -13  155.65    4.65   0
  -1 -31   6    8.32    3.83   0
  -1 -24   6   18.84    3.65   0
  -1 -13   5 3286.56   12.59   0
  -1  -8   4 1260.95    8.42   0
  -1   7  -3   18.13    4.85   0
  -1  10 -12   21.15    3.73   0
  -1  10  -7 2702.87   10.42   0
   0 -24   5    6.26    4.44   0
   0 -13   4 1205.22    8.39   0
   0   8 -13   76.14    4.15   0
   0   8 -12   26.46    3.10   0
   1 -15   3  109.13    4.50   0
   1   5 -13   89.88    3.84   0
   1   5  -7   75.52    3.15   0
   1   6 -11 1097.40    6.92   0
   1   6 -10  663.20    5.63   0
   2 -27   2  427.56    7.99   0
   2 -25   2  967.16   10.65   0
   2 -24   2   27.67    5.52   0
   2 -23   2  728.71    9.03   0
   2  -3  -3   27.86    4.18   0
   2   1 -13    6.35    3.00   0
   2   2 -12   71.33    4.04   0
   2   2 -10 1721.29    7.46   0
   2   2  -9 1384.79    7.49   0
   3  -6  -5   -0.13    4.28   0
   3  -5  -6  297.81    4.82   0
   3  -4  -7  497.52    5.39   0
   3  -3 -12  385.57    4.91   0
   3  -3 -11  142.07    4.19   0
   3  -3 -10    0.94    3.81   0
   3  -3  -9  594.34    5.75   0
   4 -16  -5  251.41    6.72   0
   4 -14  -6   65.43    5.45   0
   4 -12  -8    2.09    3.56   0
   4 -11 -12    1.75    4.45   0
   4 -11 -11  104.63    4.30   0
   4 -11  -9  151.39    4.92   0
  -6 -10   5    2.13    3.47   0
  -5   1   2   13.90    4.59   0
  -5   3   1  177.41    5.64   0
  -4  13 -11  338.67    6.51   0
  -4  13  -9    4.54    4.94   0
  -3  -8   5 1092.62    6.62   0
  -2  11  -6   15.71    3.87   0
  -2  12 -10    7.76    3.67   0
  -2  12  -9   16.96    3.95   0
  -1  10 -13  681.57    5.68   0
  -1  11 -11   46.71    4.05   0
  -1  11  -9    2.62    4.00   0
   0 -26   5  165.23    4.72   0
   0 -14   4 2221.83   10.72   0
   0   9 -11  718.75    6.03   0
   0   9 -10 3194.76   10.56   0
   0   9  -9 1283.19    7.56   0
   1 -16   3 1793.08   10.72   0
   1   4 -15   19.55    3.19   0
   1   4  -5    8.37    4.22   0
   1   5 -14  269.95    4.78   0
   2 -15   1   14.94    6.61   0
   2   0  -5    0.85    3.66   0
   2   1 -14  192.93    3.97   0
   2   1  -6   22.59    3.99   0
   2   2 -13  385.90    5.18   0
   2   2  -8  441.68    4.71   0
   3  -4 -14  362.21    5.37   0
   3  -3 -13   67.92    4.03   0
   4 -19  -4  228.99    7.94   0
   4 -12  -7   33.21    4.42   0
   4 -11  -8  161.19    4.73   0
   4 -10 -12   47.40    4.61   0
   4 -10 -11   16.73    3.72   0
   4 -10 -10  138.71    4.32   0
   4 -10  -9  187.85    5.01   0
  -7  -6   3   -0.67    3.83   0
  -7  -1   1    6.73    4.81   0
  -6   5  -1   72.00    6.05   0
  -5  -9   5  221.88    4.93   0
  -5  -2   3  536.01    6.51   0
  -4 -14   6   57.96    4.04   0
  -3  13 -12    4.36    4.47   0
  -2 -18   6   67.64    3.32   0
  -2 -11   5  100.62    3.93   0
  -2  -3   3   28.51    4.08   0
  -1  -9   4 2936.36   11.75   0
  -1  -2   2 1875.05   12.05   0
  -1   6  -2  654.12    9.76   0
  -1  10 -14   22.82    3.25   0
  -1  11 -12  203.09    4.59   0
  -1  11  -8   35.19    4.10   0
   0  -9   3   38.45    4.40   0
   0   5  -3   40.58    4.56   0
   0   9 -13  345.59    5.21   0
   0   9  -8    7.52    3.88   0
   1 -17   3  658.99    7.39   0
   1   5 -15  360.81    5.46   0
   1   6 -14   11.45    3.70   0
   1   6 -13   -0.11    2.97   0
   1   6  -7  154.31    4.02   0
   1   7 -11   -0.37    3.86   0
   1   7 -10   98.68    3.95   0
   2   2 -14   49.50    3.89   0
   2   2  -7  251.91    4.59   0
   2   3 -13  204.15    4.55   0
   2   3 -12  356.26    4.82   0
   2   3 -11  609.28    5.28   0
   2   3 -10   21.12    3.16   0
   2   3  -9  231.59    4.57   0
   3  -9  -3  589.39    8.31   0
   3  -7  -4  563.40    6.95   0
   3  -4  -6  144.48    4.22   0
   3  -3 -14  316.49    5.44   0
   3  -3  -7  107.62    4.34   0
   3  -2 -13    9.22    3.74   0
   3  -2 -12   15.75    3.59   0
   3  -2 -11   16.90    3.15   0
   3  -2 -10   62.57    3.30   0
   4 -15  -5  506.27    7.89   0
   4 -13  -6  868.30    7.94   0
   4 -11  -7    3.04    4.08   0
   4 -10  -8    9.71    4.12   0
   4  -9 -12  466.43    5.85   0
   4  -9 -11   55.31    4.00   0
   4  -9 -10   67.95    3.81   0
  -6 -13   5    7.75    3.86   0
  -6   1   1  128.63    5.57   0
  -5  13  -9    5.61    5.19   0
  -4  -9   5  825.63    6.32   0
  -4   1   2   44.79    4.57   0
  -4   5   0    6.62    6.15   0
  -3   3   1 3277.53   16.54   0
  -2 -31   6    0.61    3.20   0
  -2 -30   6    5.02    3.80   0
  -2 -27   6    5.73    3.82   0
  -2 -23   6   12.63    3.73   0
  -2 -22   6   18.32    3.89   0
  -2 -12   5  405.35    5.39   0
  -2  10  -4   79.64    5.23   0
  -2  12  -7  157.67    4.58   0
  -2  13 -11    9.99    4.28   0
  -2  13 -10   12.07    4.19   0
  -1  11 -14   10.97    3.75   0
  -1  11 -13  898.18    6.63   0
   0   9 -14    4.83    3.77   0
   0  10 -11   81.60    4.18   0
   0  10 -10  680.00    6.08   0
   1 -18   3  956.79    8.41   0
   1   7 -13  327.15    4.98   0
   1   7  -9  160.69    4.47   0
   2   3 -14  159.92    4.47   0
   2   3  -8  355.56    4.55   0
   2   4 -11  530.23    5.78   0
   2   4 -10  590.66    5.54   0
   3  -5  -5   36.69    3.72   0
   3  -2 -14    8.69    3.76   0
   3  -2  -8   90.91    4.21   0
   3  -1 -12   11.43    3.64   0
   3  -1 -11  157.26    4.35   0
   4 -18  -4  201.35    7.22   0
   4 -12  -6  219.66    5.97   0
   4  -9  -9   56.91    4.05   0
   4  -8 -12   93.51    4.31   0
   4  -8 -11  153.00    4.42   0
   4  -8 -10  113.02    4.52   0
  -7  -8   3    3.39    3.85   0
  -6  -9   4   -0.23    3.62   0
  -6  -5   3   63.79    4.86   0
  -6   3   0  109.09    5.71   0
  -5 -23   6    2.78    3.54   0
  -5 -22   6    5.81    3.65   0
  -5   0   2    6.85    4.37   0
  -4 -19   6    5.94    3.57   0
  -4 -10   5  798.56    6.69   0
  -4  -2   3  486.62    6.00   0
  -4   3   1  597.03    7.73   0
  -4  13  -7    1.19    4.63   0
  -2 -13   5  392.31    5.41   0
  -2  13 -13   18.63    3.91   0
  -2  13 -12   29.74    3.85   0
  -2  13  -9  376.80    5.04   0
  -1 -31   5    5.60    3.90   0
  -1  11  -7    8.61    3.66   0
  -1  12 -12  236.76    4.70   0
  -1  12 -11 1006.96    7.17   0
  -1  12 -10  289.77    4.79   0
   0 -10   3  115.12    4.56   0
   0  10 -12  208.78    3.94   0
   0  10  -9  533.74    6.15   0
   1 -19   3  704.68    8.25   0
   1   7 -14   13.62    3.76   0
   1   8 -11  123.35    4.36   0
   2  -4  -2    5.78    4.99   0
   2  -2  -3 2888.49   13.30   0
   2   4 -13   99.88    3.84   0
   2   4 -12  242.77    3.95   0
   2   4  -9  150.60    4.32   0
   3  -3  -6  213.16    5.19   0
   3  -2  -7 3262.29   11.04   0
   3  -1 -14   10.02    3.88   0
   3  -1 -13    7.87    3.01   0
   3  -1  -9    6.15    3.00   0
   3   0 -11    2.29    3.60   0
   4 -14  -5 1666.64   11.24   0
   4 -10  -7  676.11    6.59   0
   4  -7 -11  244.79    4.75   0
  -7  -2   1    3.75    4.48   0
  -6 -16   5    0.48    3.67   0
  -6   6  -2  100.68    7.19   0
  -5  -7   4   71.28    4.07   0
  -5   2   1    0.86    4.66   0
  -4 -25   6   -3.66    3.62   0
  -4 -22   6    1.52    3.61   0
  -4 -20   6    5.01    2.98   0
  -4 -11   5  179.10    4.17   0
  -4  14 -10   35.82    4.62   0
  -4  14  -9  125.22    5.68   0
  -3 -25   6    2.73    3.67   0
  -3 -12   5    1.85    3.60   0
  -3  11  -4  212.02    7.48   0
  -3  14 -12   20.27    4.06   0
  -3  14 -11  130.30    4.62   0
  -3  14 -10    1.73    3.53   0
  -3  14  -9   63.24    4.60   0
  -2  -4   3 3577.77   13.07   0
  -2  12  -6  159.95    5.06   0
  -2  13  -8   65.04    4.01   0
  -1 -11   4  637.17    6.54   0
  -1  10  -5  884.87    7.76   0
  -1  12 -13    2.77    3.10   0
  -1  12  -8 2711.65   10.22   0
   0 -31   4   13.97    3.81   0
   0 -18   4 1572.46    8.71   0
   0  10  -8  873.57    5.94   0
   0  11 -11  223.75    4.53   0
   1 -20   3 1320.57    9.18   0
   1   8 -12    4.23    2.89   0
   1   8 -10  211.37    3.83   0
   1   8  -9  748.30    6.05   0
   2   4 -14  299.98    4.52   0
   2   4  -8  424.57    5.31   0
   2   5 -12  101.49    3.96   0
   2   5 -11  413.34    5.11   0
   2   5 -10  324.88    4.69   0
   3 -31  -1    3.57    5.90   0
   3  -6  -4 2194.20   11.58   0
   3  -1  -8 1831.22    8.06   0
   3   0 -13    0.40    3.77   0
   3   0 -12  319.28    4.31   0
   3   0 -10  438.64    4.69   0
   3   0  -9    6.30    3.59   0
   4 -17  -4   52.44    5.82   0
   4 -13  -5   89.46    5.82   0
   4 -11  -6  213.33    5.33   0
   4  -9  -7  237.96    5.24   0
   4  -8  -8  329.13    5.36   0
   4  -7 -10  197.73    4.42   0
   4  -7  -9  249.98    4.73   0
   4  -6 -12  251.54    4.85   0
   4  -6 -11    4.30    4.13   0
  -7   2  -1    3.61    5.01   0
  -6   0   1    1.89    4.34   0
  -5  -8   4   -1.05    3.56   0
  -5   4   0  149.35    5.69   0
  -4  -3   3 2345.47   10.95   0
  -4   0   2 1271.38    8.77   0
  -4  14  -8   70.79    5.20   0
  -3  -7   4  527.77    6.11   0
  -3  -3   3 5280.61   15.42   0
  -3  12  -5   13.85    4.65   0
  -3  14  -8  143.52    4.96   0
  -2  13  -7   96.97    4.77   0
  -2  14 -12   67.26    4.07   0
  -2  14 -11  100.83    4.13   0
  -2  14 -10   16.98    3.75   0
  -1 -24   5    5.30    3.55   0
  -1 -23   5   10.45    2.98   0
  -1  11  -6  525.32    5.93   0
  -1  13 -12   51.55    3.93   0
  -1  13 -10   74.04    4.03   0
   0 -27   4  454.68    6.76   0
   0 -20   4  887.61    7.06   0
   0 -19   4    1.97    4.07   0
   0 -11   3 2507.36   11.63   0
   0   7  -4  542.32    6.02   0
   0   9  -6 4567.02   13.12   0
   0  10  -7  331.14    4.96   0
   0  11 -13   20.13    3.94   0
   0  11  -9 5421.48   14.41   0
   1 -26   3  270.38    5.58   0
   1 -25   3  299.27    5.94   0
   1 -23   3   72.30    4.34   0
   1 -22   3 1415.65    9.35   0
   1   8 -14    3.91    2.99   0
   1   8  -8 1626.97    8.11   0
   1   9 -11  581.50    5.79   0
   2 -32   1    1.41    4.91   0
   2 -17   1  875.80   11.36   0
   2   4  -7  811.94    6.09   0
   2   5 -13   11.55    2.90   0
   2   5  -9 1025.14    6.51   0
   3 -30  -1    0.83    6.25   0
   3 -11  -2  792.79   11.75   0
   3  -8  -3 1436.63   11.13   0
   3  -1  -7   53.14    3.98   0
   3   0  -8 2444.37    9.77   0
   3   1 -13   10.94    3.89   0
   3   1 -12   12.39    3.66   0
   3   1 -10  446.30    5.34   0
   4 -16  -4  293.44    7.55   0
   4 -10  -6    8.61    4.40   0
   4  -7  -8  776.69    6.84   0
   4  -6  -9  220.85    4.95   0
  -6   2   0   74.17    5.18   0
  -5  13  -7    4.16    6.06   0
  -5  14  -9    6.68    5.99   0
  -3  15 -12   -0.13    4.50   0
  -3  15 -11  243.01    5.75   0
  -2 -32   5   10.67    3.79   0
  -2 -31   5    0.33    3.75   0
  -2  -9   4  309.17    4.66   0
  -2  14 -13   11.36    3.91   0
  -1  -7   3 2532.61   11.92   0
  -1  -3   2  349.76    5.89   0
  -1   0   1    4.19    5.28   0
  -1  12  -7  445.66    5.31   0
  -1  13 -13   47.83    3.82   0
  -1  13  -9  128.26    4.22   0
   0   6  -3 3273.92   14.20   0
   0  11 -14    0.09    3.14   0
   0  11  -8  626.91    5.69   0
   1   3  -3  500.76    6.49   0
   1   7  -6  476.65    5.63   0
   1   9  -9  941.14    6.54   0
   2 -31   1    2.19    4.31   0
   2   2  -5   42.12    3.87   0
   2   5  -8 3042.71   10.51   0
   2   6 -13  176.44    4.33   0
   2   6 -10   41.58    3.67   0
   3  -2  -6 1344.10    7.73   0
   3   1 -14   10.85    3.83   0
   3   1  -9    4.49    3.75   0
   3   2 -12    7.44    3.70   0
   3   2 -11   16.83    3.66   0
   4  -8  -7    2.87    3.83   0
   4  -5 -12   68.63    3.96   0
   4  -5 -11   73.39    3.86   0
  -7 -12   3   -0.69    3.76   0
  -7  -4   1    5.35    4.27   0
  -6  -8   3    2.63    3.64   0
  -6  -4   2   21.71    4.24   0
  -6   4  -1   36.48    4.87   0
  -5 -21   5   -0.09    3.60   0
  -5  -5   3  731.28    6.83   0
  -4   2   1  987.37    8.89   0
  -4  15 -10    4.45    5.00   0
  -3  -4   3   25.28    4.11   0
  -2  -5   3  334.74    5.51   0
  -2  14  -8  509.21    6.15   0
  -1  14 -12   23.07    3.67   0
  -1  14 -11  121.30    4.87   0
   0 -12   3   44.91    4.07   0
   0  12 -14   16.58    3.93   0
   0  12 -12   66.68    3.42   0
   0  12 -11  255.72    4.14   0
   0  12 -10   64.11    3.75   0
   1   8  -7  128.20    4.06   0
   1  10 -12    9.33    3.48   0
   1  10 -11 1319.88    7.76   0
   2 -29   1   12.58    5.03   0
   2 -18   1 4404.78   20.84   0
   2  -1  -3 1229.19    8.99   0
   2   1  -4 5036.24   15.29   0
   2   6  -9  134.04    4.39   0
   2   7 -12   14.86    3.49   0
   2   7 -11  312.15    4.72   0
   3   0  -7    3.98    3.59   0
   3   1  -8 1838.10    9.04   0
   3   2 -14    3.84    3.85   0
   3   2 -13   -0.30    3.04   0
   4 -15  -4   57.49    6.14   0
   4  -9  -6 1026.89    8.08   0
   4  -7  -7 1326.78    8.31   0
   4  -5  -9   67.84    3.98   0
   4  -4 -12  217.46    4.48   0
   4  -4 -11  137.44    4.10   0
  -7   3  -2  109.01    6.06   0
  -6 -16   4    1.49    3.67   0
  -6 -15   4    7.92    3.43   0
  -5 -24   5    4.71    2.91   0
  -5 -23   5    4.41    3.00   0
  -5   1   1    9.29    4.20   0
  -4  -9   4  744.89    6.08   0
  -4  -1   2   50.02    4.46   0
  -4  15  -9  122.22    5.59   0
  -3 -29   5    4.94    3.83   0
  -3  -9   4  923.21    6.22   0
  -3   2   1  324.33    6.58   0
  -3  15  -9  115.98    4.82   0
  -2  12  -5 1998.62   11.46   0
  -2  13  -6  154.29    5.57   0
  -2  15 -13   46.17    4.10   0
  -2  15 -12  152.54    4.69   0
  -2  15 -11   33.35    4.02   0
  -2  15 -10   28.20    3.75   0
  -1 -31   4    2.64    3.60   0
  -1  -8   3 4363.33   15.24   0
  -1  14 -13   14.76    3.70   0
  -1  14 -10  217.45    4.40   0
   0 -13   3   77.62    4.31   0
   0   9  -5   15.44    4.18   0
   0  11  -7 2145.16    9.22   0
   0  12  -9 2672.06   10.50   0
   1  -8   1    8.37    7.14   0
   1  10 -14    7.65    3.82   0
   2 -19   1   12.71    5.87   0
   2  -3  -2  176.54    6.10   0
   2   7 -14    4.01    3.58   0
   2   7 -13   20.98    3.00   0
   2   7 -10    8.64    3.48   0
   3  -7  -3 1228.02   10.01   0
   3  -1  -6  309.98    5.85   0
   3   2  -9  257.66    4.07   0
   3   3 -14  246.66    5.05   0
   3   3 -13   66.73    4.12   0
   3   3 -12  368.24    5.05   0
   3   3 -11  123.53    4.15   0
   3   3 -10    4.23    4.16   0
   4 -11  -5  214.93    5.68   0
   4  -5  -8 1437.08    8.37   0
   4  -4  -9   29.80    3.61   0
   4  -3 -13   24.59    3.93   0
   4  -3 -12    4.98    3.71   0
   5 -20  -8   10.94    5.08   0
   5 -19  -8    7.24    4.92   0
   5 -17  -9   12.70    4.49   0
   5 -16  -9    2.22    4.22   0
   5 -14 -10   11.04    4.27   0
  -7  -2   0    4.90    4.32   0
  -5 -13   4    1.02    3.72   0
  -5   3   0  186.38    5.70   0
  -4  -5   3    7.19    3.68   0
  -3 -23   5   20.02    3.66   0
  -3 -10   4  191.75    4.63   0
  -3  -5   3    6.57    3.92   0
  -3  15  -8    5.83    4.66   0
  -3  16 -11  872.99    8.51   0
  -2  11  -4    7.53    4.53   0
  -2  14  -7  628.47    6.82   0
  -2  15  -9    0.98    4.04   0
  -1 -30   4    3.29    3.58   0
  -1 -29   4    3.62    3.56   0
  -1  11  -5 3132.35   12.36   0
  -1  13  -7 1128.85    7.66   0
  -1  14  -9   48.31    4.02   0
   0  13 -14   32.38    4.04   0
   0  13 -11   32.56    3.91   0
   0  13 -10    8.98    3.60   0
   1 -31   2    6.50    4.17   0
   1   8  -6   14.66    3.65   0
   1   9  -7   19.85    3.72   0
   1  10  -9   64.86    3.29   0
   1  11 -14   18.10    3.87   0
   1  11 -13  114.93    4.51   0
   1  11 -11   96.81    4.17   0
   2 -26   1   -0.03    4.99   0
   2 -20   1 1293.03   11.09   0
   2   3  -5  391.27    4.73   0
   2   7  -9 1457.66    7.54   0
   2   8 -11  105.68    3.89   0
   3  -4  -4   35.15    4.41   0
   3  -2  -5 5061.72   14.76   0
   3   2  -8   92.78    4.31   0
   3   3  -9  525.68    5.55   0
   3   4 -13  495.27    5.89   0
   3   4 -12  134.19    4.41   0
   3   4 -11  356.04    4.90   0
   4  -8  -6 1667.88    9.28   0
   4  -3 -10    5.07    3.62   0
   4  -2 -12   87.31    4.02   0
   4  -2 -11   88.33    4.01   0
   5 -18  -8   66.70    5.30   0
   5 -17  -8  150.63    5.83   0
   5 -15  -9    1.32    4.47   0
   5 -13 -10    8.83    4.39   0
  -5 -15   4    9.11    3.71   0
  -5 -14   4    6.81    3.69   0
  -5  -3   2 1575.11    9.29   0
  -5   0   1    3.27    4.27   0
  -3 -11   4  193.88    4.53   0
  -3  16 -10   10.36    4.48   0
  -2  16 -12   27.36    4.18   0
  -2  16 -11 1112.20    8.03   0
  -1 -28   4   35.88    3.80   0
  -1 -20   4   -5.65    3.68   0
  -1  -9   3   31.33    4.05   0
  -1  10  -4   82.26    4.58   0
  -1  15 -13   96.16    4.32   0
  -1  15 -12   12.18    3.75   0
   0 -31   3    7.86    3.63   0
   0 -30   3    0.66    4.16   0
   0 -15   3  275.24    7.04   0
   0  13  -9  108.04    4.60   0
   1 -30   2    3.18    4.09   0
   1 -29   2    5.27    4.17   0
   1 -15   2 6578.04   20.94   0
   2   5  -6  851.64    6.28   0
   2   7  -8  364.06    4.98   0
   2   8 -10  160.59    4.20   0
   3   4 -10 2240.48    9.49   0
   4 -10  -5  814.61    7.67   0
   4  -7  -6 1072.33    8.15   0
   4  -5  -7    3.39    4.26   0
   4  -4  -8  103.82    4.40   0
   4  -3  -9   68.45    3.77   0
   4  -2 -10  539.36    5.39   0
   4  -1 -13   93.80    4.26   0
   4  -1 -12    3.63    3.50   0
   4  -1 -11    3.03    3.44   0
   5 -16  -8  235.02    5.64   0
   5 -13  -9    0.63    4.56   0
   5 -12 -10   55.02    4.19   0
  -6 -12   3   43.39    3.74   0
  -5 -16   4    6.72    2.98   0
  -4  -2   2   45.11    3.81   0
  -3  -6   3 1185.39    8.39   0
  -2 -31   4   56.31    4.21   0
  -2 -14   4   42.39    4.12   0
  -2  15  -8  273.94    4.89   0
  -2  16 -10   11.25    3.87   0
   0 -29   3   87.32    4.57   0
   0  12  -7 1737.42    8.66   0
   0  14 -13    8.75    3.96   0
   0  14 -11   49.14    3.92   0
   1   2  -2 1817.91   11.95   0
   1  12 -14   17.59    3.87   0
   1  12 -12    6.11    3.63   0
   1  12 -11   21.11    3.63   0
   2   0  -3    0.98    3.93   0
   2   2  -4 5564.05   15.40   0
   2   4  -5  291.47    4.81   0
   2   9 -14    2.30    3.60   0
   2   9 -13   10.56    2.96   0
   2   9 -11    1.51    3.38   0
   3  -1  -5   11.37    3.97   0
   3   2  -7 3330.41   11.04   0
   3   4  -9   44.93    3.75   0
   3   5 -14   92.88    4.42   0
   3   5 -12   37.35    3.09   0
   3   5 -11   14.90    3.54   0
   4  -3  -8    7.50    3.85   0
   4  -2  -9    1.55    3.70   0
   4  -1 -10  402.11    5.34   0
   5 -10 -11    2.54    3.86   0
  -5 -25   4    1.39    3.03   0
  -5 -23   4    0.09    2.99   0
  -3 -31   4    5.65    3.13   0
  -2 -29   4    3.65    2.99   0
  -1 -10   3    2.82    3.15   0
   1   6  -4 3194.05   11.78   0
   3   5 -10   17.25    3.05   0
  -5  15  -9   50.28    5.11   0
  -5  23  -3   40.34    3.76   0
  -5  23   6    5.61    3.46   0
  -5  24  -2    5.27    2.76   0
  -5  24  -1   96.32    3.90   0
  -5  24   4  169.78    4.10   0
  -5  24   5    4.80    2.87   0
  -4  12  12  209.90    4.65   0
  -4  16  10    4.33    3.45   0
  -4  19  -5   18.26    4.00   0
  -4  19   8  481.33    4.61   0
  -4  20  -4    8.11    3.43   0
  -4  20   7   13.39    2.82   0
  -4  21  -3   21.17    3.42   0
  -4  21   6  569.57    4.61   0
  -4  22  -1   44.33    3.38   0
  -3  -4 -12   43.82    5.16   0
  -3  -2  14    4.41    4.12   0
  -3   7  12   19.01    3.57   0
  -3   8  -9 1084.55   17.30   0
  -3  10  11  108.25    3.94   0
  -3  12  10    0.02    3.21   0
  -3  14   9 1133.05    6.59   0
  -3  16  -5 3673.97   13.34   0
  -3  17  -4  947.59    6.97   0
  -3  17   7    3.17    2.79   0
  -3  18  -3  190.14    4.26   0
  -3  19  -1 2189.34    8.71   0
  -2 -25  -9  150.10    3.55   0
  -2 -21 -10   11.96    3.48   0
  -2 -20 -10   64.11    3.60   0
  -2   3  11  629.79    6.17   0
  -2   6  10   43.99    3.56   0
  -2  12   7 1719.16    7.77   0
  -2  13   6    2.00    3.41   0
  -2  14   5  862.96    5.80   0
  -2  15  -1   12.13    4.04   0
  -2  15   3  483.08    4.87   0
  -1 -33  -1   14.11    3.46   0
  -1 -33   0   12.50    2.93   0
  -1 -33   1   22.92    2.76   0
  -1 -33   2  128.82    3.50   0
  -1 -33   3   97.55    3.95   0
  -1 -32  -2   48.88    3.60   0
  -1 -32   4   42.57    3.10   0
  -1 -31  -3  458.87    4.48   0
  -1 -31   5    2.23    2.85   0
  -1 -30   6   48.50    3.72   0
  -1 -29   7  226.15    5.19   0
  -1 -28  -5   13.75    3.26   0
  -1 -27   8  120.14    5.22   0
  -1 -26  -6  401.03    4.54   0
  -1 -25  -6  480.31    4.52   0
  -1 -24   9   27.10    4.87   0
  -1 -23  -7  169.95    3.91   0
  -1 -22  -7  473.52    4.42   0
  -1 -19  10   -0.35    5.70   0
  -1 -17  -8  270.26    4.20   0
  -1 -16  -8    3.24    3.26   0
  -1 -15  -8  312.98    3.87   0
  -1  -7  -8 1474.01    8.43   0
  -1  -6  -8  934.88    7.62   0
  -1  -1   9    7.70    4.54   0
  -1   5   7   92.62    3.77   0
  -1  10   1  176.27    4.03   0
   0 -24   0   38.01    3.45   0
   0 -24   2  287.82    4.69   0
   0 -23  -1   22.27    3.81   0
   0 -23   0   19.01    2.94   0
   0 -23   1   20.47    3.11   0
   0 -23   3   10.71    3.54   0
   0 -22  -2 1822.21    8.15   0
   0 -22   4  101.71    3.99   0
   0 -21   4  361.04    5.17   0
   0 -20   5    6.51    3.91   0
   0 -19  -3  673.40    5.50   0
   0 -16   6  145.99    5.86   0
   0 -14  -4 2296.53    8.98   0
   0 -13  -4 1119.51    6.48   0
   0  -9  -4  695.25    6.25   0
   0  -1   3  967.15   14.83   0
  -5  21  -5   72.80    3.97   0
  -5  22  -4   -2.73    3.59   0
  -5  23  -2    2.36    3.28   0
  -5  23   5    5.12    3.43   0
  -5  24   0    1.42    3.76   0
  -5  24   2    8.98    3.46   0
  -5  24   3   27.62    2.94   0
  -4  11  12   -0.22    3.36   0
  -4  12  -9   13.20    5.43   0
  -4  13  11  189.66    4.16   0
  -4  14  -8   71.53    5.37   0
  -4  15  10  296.15    4.71   0
  -4  16  -7   12.36    4.03   0
  -4  17   9  417.85    4.43   0
  -4  18   8  154.39    4.19   0
  -4  19   7  962.56    6.09   0
  -4  21   5   34.80    2.87   0
  -4  22   0  675.23    5.01   0
  -4  22   1   -0.07    3.36   0
  -4  22   3   24.65    2.88   0
  -3  -3  14  238.94    5.93   0
  -3   2  13   -0.28    4.00   0
  -3   9  11  238.48    4.39   0
  -3  11  10  259.25    4.17   0
  -3  13   9  282.25    4.50   0
  -3  14  -6    5.61    4.64   0
  -3  15   8   75.74    3.27   0
  -3  17   6 1170.33    6.31   0
  -3  18  -2 1601.94    7.79   0
  -3  18   5  653.32    4.72   0
  -3  19   0   44.07    3.59   0
  -3  19   1 2769.78    9.32   0
  -3  19   3 1057.74    5.71   0
  -2 -23 -10  186.14    4.34   0
  -2 -22 -10    5.06    3.41   0
  -2  -3  12  276.34    6.13   0
  -2   2  11    3.42    3.94   0
  -2   8   9   82.93    3.88   0
  -2  10   8   11.28    2.80   0
  -2  11  -5  888.57    9.12   0
  -2  15   0  571.41    5.46   0
  -2  15   1   69.63    3.70   0
  -2  15   2  821.74    5.70   0
  -1 -34  -1  235.34    4.51   0
  -1 -34   0  536.13    5.04   0
  -1 -34   1    4.33    2.70   0
  -1 -34   2   29.62    3.72   0
  -1 -34   3   11.58    3.46   0
  -1 -33  -2   78.36    3.19   0
  -1 -33   4  198.66    4.34   0
  -1 -32  -3   17.77    2.79   0
  -1 -32   5  137.99    4.21   0
  -1 -31  -4    5.42    3.23   0
  -1 -31   6   10.22    3.52   0
  -1 -29  -5   49.64    2.85   0
  -1 -25   9  258.85    6.54   0
  -1 -24  -7    5.54    3.31   0
  -1 -20  -8    4.56    3.34   0
  -1 -19  -8   14.56    3.35   0
  -1 -18  -8  990.90    5.75   0
  -1  -5  -8 1541.17    9.32   0
  -1   2   8  465.31    5.68   0
  -1   4   7   17.17    3.91   0
  -1   9   3   33.99    3.02   0
   0 -25   0   19.11    3.55   0
   0 -25   1  282.51    4.37   0
   0 -25   2   72.73    3.68   0
   0 -24  -1 1563.83    7.32   0
   0 -23  -2 2119.04    8.39   0
   0 -23   4  147.58    4.00   0
   0 -21  -3  507.59    5.56   0
   0 -21   5  296.57    5.27   0
   0 -18  -4 1774.07    7.56   0
   0 -18   6  200.33    5.88   0
   0 -17  -4  311.64    4.02   0
   0  -7  -4  548.67    6.24   0
  -5  18  -7    4.58    4.18   0
  -5  21   7    6.81    3.35   0
  -5  22  -3    3.75    3.29   0
  -5  22   6    9.53    2.97   0
  -5  23  -1   25.96    3.65   0
  -5  23   3   32.08    3.48   0
  -4  16   9  292.13    4.62   0
  -4  20  -3  233.94    4.26   0
  -4  20   5  137.15    3.70   0
  -4  21  -1   85.12    3.48   0
  -3   5  12   41.67    4.06   0
  -3   8  11  421.58    4.82   0
  -3  14   8 1608.41    7.32   0
  -3  15  -5  470.52    6.40   0
  -3  17   5  201.31    4.02   0
  -3  18   3   91.58    3.72   0
  -3  18   4  140.32    3.18   0
  -2 -24 -10  106.34    3.85   0
  -2 -17 -11    7.96    3.96   0
  -2 -16 -11 1104.91    7.36   0
  -2 -15 -11   31.67    3.65   0
  -2 -14 -11   90.09    3.88   0
  -2 -13 -11    4.01    3.54   0
  -2 -12 -11  643.88    6.08   0
  -2 -11 -11  637.58    6.12   0
  -2 -10 -11  988.83    7.86   0
  -2  -1 -10  750.90    9.37   0
  -2   3  -9  324.98   10.04   0
  -2   5  10  307.24    4.79   0
  -2   7   9 1446.93    7.48   0
  -2   9   8    6.04    3.29   0
  -2  11   7   53.54    3.05   0
  -2  12  -4   51.43    4.01   0
  -2  12   6  181.79    3.86   0
  -2  13  -3 1213.43    7.95   0
  -2  14   4   49.32    2.98   0
  -1 -35   0   39.89    3.64   0
  -1 -35   1  390.57    5.00   0
  -1 -34  -2  214.64    4.27   0
  -1 -33  -3   23.83    2.77   0
  -1 -33   5  217.52    4.73   0
  -1 -32  -4    8.59    3.37   0
  -1 -32   6  210.57    5.17   0
  -1 -31  -5   44.08    3.45   0
  -1 -30  -5   24.63    2.72   0
  -1 -30   7   30.79    4.27   0
  -1 -28  -6  445.04    4.28   0
  -1 -28   8   30.30    4.22   0
  -1 -26  -7   10.37    3.53   0
  -1 -25  -7   33.37    2.64   0
  -1 -22  -8   29.42    3.31   0
  -1 -21  -8  208.59    4.03   0
  -1 -21  10  134.14    7.05   0
  -1  -2   9  113.24    4.94   0
  -1   0  -7    0.63    4.91   0
  -1   7  -3   17.32    4.97   0
  -1   7   5 3553.38   12.06   0
  -1   8   4 1215.48    7.26   0
  -1   9   0  757.28    7.16   0
  -1   9   2  102.82    4.02   0
   0 -26  -1  196.75    4.06   0
   0 -26   0 1522.95    7.03   0
   0 -26   1  201.16    4.03   0
   0 -25  -2   81.65    3.68   0
   0 -25  -1  251.54    3.86   0
   0 -25   3 2658.39    9.82   0
   0 -24  -2  273.06    4.00   0
   0 -24   4  201.31    4.30   0
   0 -23  -3    8.84    3.27   0
   0 -22   5  217.71    4.81   0
   0 -20  -4 1005.48    6.05   0
   0 -19  -4   -6.60    2.82   0
   0 -19   6 1517.85    9.94   0
   0 -12  -5 1208.04    7.20   0
   0  -3  -3  417.82    7.40   0
  -5  16  -8   11.35    4.66   0
  -5  20  -5  183.34    4.47   0
  -5  20   7    8.75    3.35   0
  -5  21  -4  123.33    4.06   0
  -5  21   6  279.07    4.30   0
  -5  22  -2   34.63    3.58   0
  -5  23   1   61.53    3.66   0
  -4  14  10   51.94    3.06   0
  -4  17   8   38.53    2.95   0
  -4  18  -5  143.23    4.03   0
  -4  18   7  108.96    3.86   0
  -4  19  -4  415.69    5.04   0
  -4  19   6    2.96    2.65   0
  -4  20  -2  158.85    3.87   0
  -4  21   0  497.54    4.45   0
  -4  21   1    7.81    3.13   0
  -3  -2 -12  537.23    8.78   0
  -3   1  13    9.04    3.47   0
  -3   3 -11   10.09    8.81   0
  -3  10  -8 1353.33   13.72   0
  -3  10  10   86.82    3.60   0
  -3  12  -7   55.01    5.25   0
  -3  12   9 1344.37    6.57   0
  -3  15   7   76.12    2.97   0
  -3  16  -4   34.64    3.86   0
  -3  16   6  314.88    3.86   0
  -3  18   0  106.69    3.65   0
  -3  18   2  514.35    5.04   0
  -2 -20 -11    5.91    3.56   0
  -2 -19 -11    2.54    3.35   0
  -2 -18 -11  103.03    3.91   0
  -2  -8 -11  317.30    5.60   0
  -2  -7 -11    9.44    4.38   0
  -2   1  11  189.11    4.43   0
  -2   4  10  559.67    5.55   0
  -2   9  -6  494.02    9.32   0
  -2  10   7  555.63    4.99   0
  -2  14  -1 3775.52   12.12   0
  -2  14   0  267.16    4.77   0
  -2  14   2  203.69    4.40   0
  -2  14   3 1905.31    7.66   0
  -1 -34  -3  225.80    3.89   0
  -1 -33  -4   35.32    3.50   0
  -1 -32  -5    9.03    3.39   0
  -1 -31   7   13.81    4.09   0
  -1 -30  -6   15.55    3.31   0
  -1 -29   8    1.02    4.62   0
  -1 -27  -7   24.61    3.29   0
  -1 -26   9   32.73    5.10   0
  -1 -24  -8   10.40    3.33   0
  -1 -23  -8   22.91    3.24   0
  -1 -17  -9  488.22    4.83   0
  -1 -16  -9   16.08    3.41   0
  -1 -15  -9 1888.22    8.10   0
  -1 -12  -9  177.13    3.98   0
  -1 -11  -9    4.19    3.68   0
  -1  -3   9 1706.85   12.17   0
  -1   3   7  689.11    6.57   0
  -1   5   6 4891.79   14.44   0
  -1   8   3 4361.51   13.52   0
   0 -27  -1  291.88    4.46   0
   0 -27   1  297.37    4.31   0
   0 -27   2   62.11    3.49   0
   0 -26  -2   18.51    3.40   0
   0 -26   3  136.49    4.73   0
   0 -25  -3 2844.86    8.93   0
   0 -25   4  179.87    4.22   0
   0 -24  -3   44.24    3.85   0
   0 -23  -4  146.34    3.65   0
   0 -23   5   61.18    4.04   0
   0 -22  -4  102.26    3.43   0
   0 -21  -4  367.24    4.07   0
   0 -20   6 1146.35    8.49   0
   0 -19  -5   11.01    3.32   0
   0 -17  -5   17.87    3.51   0
   0 -16  -5   -5.71    3.00   0
   0 -10  -5 2818.63   10.47   0
   0  -9  -5    6.36    3.93   0
  -5  14  -9    6.33    4.64   0
  -5  17   9   12.75    3.53   0
  -5  21   5   -0.94    3.41   0
  -5  22  -1    8.62    3.42   0
  -5  22   3   -0.55    3.31   0
  -5  22   4   33.68    2.97   0
  -4   6  13   36.94    3.80   0
  -4   9 -10  679.39   12.61   0
  -4   9  12  462.92    5.55   0
  -4  11  11   93.70    3.71   0
  -4  13  10   16.59    3.43   0
  -4  15  -7    6.83    4.33   0
  -4  16   8  255.64    4.22   0
  -4  19  -3  258.04    4.73   0
  -4  19   5  385.42    4.37   0
  -4  20   3 1138.29    6.23   0
  -3   0  13    5.98    3.35   0
  -3   4  12  126.95    4.04   0
  -3   7  11   52.20    3.63   0
  -3   9  10   21.91    3.23   0
  -3  11   9   31.32    3.45   0
  -3  13   8  378.96    4.63   0
  -3  14   7  466.19    4.68   0
  -3  15   6  174.40    3.86   0
  -3  17   4  270.02    3.65   0
  -2 -22 -11  132.98    4.33   0
  -2 -21 -11    1.67    3.24   0
  -2   0  11    1.13    3.84   0
  -2   6   9  120.05    4.00   0
  -2   8   8  480.79    4.90   0
  -2  11   6   91.91    3.50   0
  -2  12   5  475.67    4.78   0
  -2  13   4   78.09    2.81   0
  -2  14   1  793.19    5.78   0
  -1 -33  -5  442.33    5.11   0
  -1 -31  -6   88.29    3.72   0
  -1 -29  -7   20.73    3.35   0
  -1 -26  -8    5.59    3.48   0
  -1 -22  10    7.41    5.91   0
  -1 -20  -9  294.66    4.25   0
  -1 -19  -9   12.12    3.07   0
  -1 -18  -9   13.56    3.29   0
  -1  -9  -9   68.90    4.14   0
  -1  -8  -9 1427.85    8.57   0
  -1  -3  -8   70.86    4.30   0
   0 -29   0   11.38    3.11   0
   0 -29   1  165.07    3.78   0
   0 -28  -1  971.71    6.03   0
   0 -28   0  570.44    5.30   0
   0 -28   1  845.19    5.79   0
   0 -28   2    6.17    3.07   0
   0 -27  -2   78.96    3.59   0
   0 -27   3  165.31    4.28   0
   0 -26  -3  159.44    4.40   0
   0 -26   4 1699.30    8.30   0
   0 -24   5    6.56    3.66   0
   0 -21  -5  312.73    4.12   0
   0 -21   6  306.19    5.46   0
   0 -20  -5   11.33    3.21   0
   0  -3   4  304.85   11.70   0
  -5  17  -7  261.26    5.72   0
  -5  18   8   71.69    3.68   0
  -5  19  -5  228.66    5.17   0
  -5  19   7   13.32    3.33   0
  -5  20  -4   21.62    4.28   0
  -5  22   0  115.46    3.46   0
  -5  22   1    3.38    3.49   0
  -4   5  13    4.15    3.51   0
  -4   8  12   80.89    3.96   0
  -4  13  -8  146.03    5.99   0
  -4  14   9  117.72    3.68   0
  -4  16  -6   46.41    4.21   0
  -4  17  -5   52.38    4.05   0
  -4  17   7    5.26    2.56   0
  -4  18  -4    7.88    3.78   0
  -4  18   6   10.43    2.64   0
  -4  20   0  138.11    3.87   0
  -4  20   1   98.37    3.65   0
  -3  -8 -13   22.39    4.64   0
  -3  -1 -12  133.37    6.30   0
  -3  -1  13    7.46    3.97   0
  -3   3  12  337.32    5.33   0
  -3   6  11    2.20    3.21   0
  -3  12   8   66.61    3.68   0
  -3  16  -3    6.11    3.47   0
  -3  17  -1  170.38    4.00   0
  -3  17   1   74.79    3.46   0
  -3  17   2  580.41    5.15   0
  -3  17   3  194.37    3.50   0
  -2  -5 -11  342.26    6.14   0
  -2   0 -10  115.29    6.25   0
  -2   3  10   18.58    3.56   0
  -2   9   7  165.43    3.72   0
  -2  13   3   23.79    2.68   0
  -1 -32  -6   96.01    3.76   0
  -1 -30  -7  264.23    4.53   0
  -1 -27  -8    5.66    3.31   0
  -1 -27   9   70.08    5.16   0
  -1 -22  -9   19.45    3.23   0
  -1 -21  -9    3.07    3.21   0
  -1  -7  -9 1716.46    9.36   0
  -1  -4   9 1293.27   10.97   0
  -1   0   8 2675.66   12.42   0
  -1   4   6  354.71    5.70   0
  -1   8  -1    6.59    4.38   0
  -1   8   2   41.32    3.78   0
   0 -30   1  105.91    3.74   0
   0 -29  -2   11.36    3.25   0
   0 -29  -1  168.26    3.99   0
   0 -29   2    8.57    3.28   0
   0 -28  -2    0.39    2.77   0
   0 -28   3 1892.68    8.55   0
   0 -27  -3  161.41    4.13   0
   0 -27   4  513.85    5.54   0
   0 -26  -4 1783.17    7.49   0
   0 -25  -4  185.44    3.68   0
   0 -25   5   17.60    3.31   0
   0 -23  -5   78.87    3.49   0
   0 -22  -5  227.75    3.40   0
   0 -22   6  280.65    5.23   0
   0 -18  -6  195.41    4.53   0
   0 -17  -6 5002.66   12.09   0
   0 -15  -6 1239.79    6.66   0
   0 -15   7    4.63    5.56   0
   0 -14  -6  504.15    5.10   0
   0 -14   7  369.18    8.71   0
   0  -7  -5  988.58    7.51   0
  -5  15  -8   28.37    5.25   0
  -5  16   9    6.13    3.43   0
  -5  17   8  145.00    4.00   0
  -5  20   5  293.94    4.23   0
  -5  21  -2  313.58    4.57   0
  -5  21   3  244.35    4.23   0
  -4   7  12    6.12    3.53   0
  -4  10  11   17.13    3.37   0
  -4  11  -9 1579.55   13.48   0
  -4  15   8   19.99    3.45   0
  -4  17   6  392.08    4.44   0
  -4  19  -2    1.51    3.35   0
  -3  -7 -13   10.44    4.62   0
  -3  -2  13    0.57    3.90   0
  -3   2  12   10.30    4.06   0
  -3   8  10  505.89    5.22   0
  -3  10   9   31.21    3.37   0
  -3  13   7  125.75    3.79   0
  -3  14  -5   16.75    3.95   0
  -3  14   6  165.71    3.80   0
  -3  15   5  114.08    3.88   0
  -3  16   4 1159.23    5.87   0
  -2 -17 -12  119.16    4.65   0
  -2 -16 -12   28.61    4.17   0
  -2 -15 -12  152.94    4.59   0
  -2 -14 -12   56.71    4.23   0
  -2 -13 -12   30.56    3.92   0
  -2  -4 -11  389.43    6.48   0
  -2   2  10 1535.79    8.76   0
  -2   5   9 1010.36    6.60   0
  -2   7   8  361.47    4.62   0
  -2  10  -5 2382.12   14.00   0
  -2  11  -4    7.61    4.00   0
  -2  11   5   99.48    3.50   0
  -2  13  -1 3828.46   12.32   0
  -2  13   0 1172.53    7.26   0
  -1 -29  -8   47.23    3.69   0
  -1 -28  -8   20.05    2.80   0
  -1 -28   9  160.29    5.93   0
  -1 -25  -9    3.41    3.25   0
  -1 -24  -9   54.91    3.49   0
  -1 -23  -9  278.51    3.75   0
  -1 -23  10    0.41    5.45   0
  -1 -12  10  370.05   11.70   0
  -1  -2  -8 1980.24   11.57   0
  -1   1  -7  270.80    7.47   0
  -1   2   7  247.40    4.62   0
  -1   7   3 2472.23   10.66   0
  -1   8   0  269.97    5.44   0
  -1   8   1   39.49    4.35   0
   0 -31   0    6.69    3.16   0
   0 -31   1   29.46    3.27   0
   0 -30  -2   48.27    3.31   0
   0 -30  -1  101.49    3.08   0
   0 -30   2   54.32    3.42   0
   0 -29  -3   93.27    3.86   0
   0 -29   3   92.08    3.99   0
   0 -28  -3 1740.65    7.15   0
   0 -27  -4  649.38    5.31   0
   0 -26   5  183.79    4.14   0
   0 -25  -5   13.49    3.23   0
   0 -24  -5    4.88    2.64   0
   0 -24   6  243.47    5.07   0
   0 -23   6  137.87    4.73   0
   0 -21  -6  291.54    4.19   0
   0 -20  -6 1279.30    6.58   0
   0 -19  -6 1639.92    7.03   0
   0 -16   7   94.00    5.76   0
   0 -13   7 1849.19   17.48   0
   0 -11  -6  182.78    4.22   0
   0  -6  -5   15.60    3.65   0
  -5  13  -9    3.66    5.56   0
  -5  14  10   13.46    2.77   0
  -5  19   6   59.36    2.99   0
  -5  21   2    3.42    2.73   0
  -4   3  13   18.13    4.17   0
  -4   9  11   43.27    3.63   0
  -4  11  10  382.47    4.73   0
  -4  13   9  312.38    4.29   0
  -4  18  -3  122.87    3.62   0
  -4  18   4  211.12    3.93   0
  -4  19  -1  424.17    4.74   0
  -4  19   0  599.48    5.02   0
  -4  19   1  477.02    4.81   0
  -4  19   2  183.97    3.39   0
  -3  -6 -13   -0.82    4.58   0
  -3   5  11    9.62    3.41   0
  -3   7  10  186.92    4.49   0
  -3  11   8  884.15    5.85   0
  -3  16  -2   35.87    3.29   0
  -3  16   2  192.80    4.03   0
  -2 -19 -12  558.76    5.99   0
  -2 -18 -12   11.29    3.53   0
  -2 -12 -12  194.16    4.51   0
  -2 -11 -12   12.62    3.95   0
  -2  -8  12   14.28    4.99   0
  -2  -2  11    4.50    4.14   0
  -2   4   9  153.55    4.59   0
  -2   8   7   55.24    3.36   0
  -2  12   3 4550.07   11.95   0
  -1 -27  -9   21.86    3.31   0
  -1 -26  -9  149.87    3.85   0
  -1 -24  10    8.40    5.60   0
  -1 -20 -10    3.11    3.19   0
  -1 -19 -10   72.25    3.49   0
  -1 -18 -10   59.12    3.54   0
  -1 -17 -10  155.69    3.95   0
  -1 -16 -10   40.50    3.56   0
  -1 -15 -10  383.28    4.70   0
  -1 -14 -10  216.90    4.10   0
  -1 -13 -10   60.85    3.51   0
  -1 -12 -10  251.17    4.74   0
  -1  -5  -9 3083.85   12.65   0
  -1  -1   8 3227.26   13.97   0
  -1   7  -2  153.15    6.24   0
   0 -32   0  256.80    4.29   0
   0 -32   1   20.23    3.25   0
   0 -31  -2   16.29    3.32   0
   0 -31  -1   25.80    2.82   0
   0 -31   2   15.96    3.25   0
   0 -31   3   13.12    3.83   0
   0 -30  -3   -0.67    3.39   0
   0 -30   3    1.27    3.14   0
   0 -29  -4   30.30    3.25   0
   0 -29   4   31.04    3.57   0
   0 -28  -4  219.63    3.39   0
   0 -27  -5   14.67    3.08   0
   0 -27   5   15.53    3.32   0
   0 -26  -5  204.64    3.31   0
   0 -25   6  146.92    4.60   0
   0 -24  -6  250.31    4.06   0
   0 -22  -6  290.81    3.72   0
   0 -20   7   38.07    5.30   0
   0 -19   7 1428.66   11.27   0
   0  -9  -6 4358.72   12.79   0
  -5  13  10    9.78    3.44   0
  -5  16  -7   10.29    4.17   0
  -5  16   8  209.47    4.22   0
  -5  17   7  113.31    3.74   0
  -5  18  -5  237.63    5.03   0
  -5  19  -4  474.80    5.31   0
  -5  20  -2  158.54    3.95   0
  -4   6  12  264.25    4.80   0
  -4   8  11  155.41    4.46   0
  -4  12   9   39.62    3.44   0
  -4  15   7   79.86    3.51   0
  -4  16   6  407.99    4.73   0
  -4  17   5  173.75    3.77   0
  -4  18  -2    4.00    3.75   0
  -4  18   3  504.19    4.72   0
  -3   0 -12    5.11    5.80   0
  -3   1  12    7.79    3.44   0
  -3   4  11  389.36    5.22   0
  -3   9   9   10.37    3.24   0
  -3  11  -7   22.87    5.39   0
  -3  12   7  687.99    5.40   0
  -3  13   6  456.25    4.78   0
  -3  14   5 2841.89    8.95   0
  -3  15  -3  282.34    5.15   0
  -3  15   4  865.94    5.22   0
  -3  16   0  304.37    4.35   0
  -3  16   1  274.56    4.26   0
  -2 -10 -12    2.55    3.41   0
  -2  -9 -12  361.29    5.79   0
  -2   1 -10  761.11   10.84   0
  -2   1  10  152.29    4.64   0
  -2   6   8  721.80    5.82   0
  -2   9   6 4352.15   11.61   0
  -2  10   5   79.68    3.66   0
  -2  11   4  895.32    5.99   0
  -2  12   2  573.48    5.27   0
  -1 -25  10   28.75    5.92   0
  -1 -23 -10  294.12    4.65   0
  -1 -22 -10   98.68    3.72   0
  -1 -21 -10   15.03    3.34   0
  -1 -11 -10   75.05    3.68   0
  -1 -10 -10  286.53    5.03   0
  -1  -1  -8  478.74    7.45   0
  -1   1   7    9.60    3.58   0
  -1   3   6  136.85    4.59   0
  -1   7   2 3644.29   13.13   0
   0 -33  -1    8.70    3.38   0
   0 -33   0    9.14    3.29   0
   0 -33   1    5.59    3.32   0
   0 -32  -3   16.50    3.25   0
   0 -32  -2    2.32    3.33   0
   0 -32   2    7.04    3.32   0
   0 -31  -3    9.22    2.85   0
   0 -30  -4  406.79    4.47   0
   0 -30   4  330.60    4.75   0
   0 -29   5   59.30    4.06   0
   0 -28  -5  118.29    3.51   0
   0 -28   5   97.44    3.75   0
   0 -26  -6  920.05    5.70   0
   0 -26   6  988.37    7.57   0
   0 -21  -7 1038.08    6.13   0
   0 -21   7 1057.39    9.33   0
   0 -20  -7   47.29    3.71   0
   0 -18  -7 3975.95   10.76   0
   0 -17  -7  252.07    4.51   0
   0 -16  -7  110.78    3.74   0
   0 -15  -7    1.77    3.32   0
   0 -14  -7  437.86    4.76   0
   0 -13  -7 1981.73    8.25   0
   0  -8  -6  969.15    6.92   0
  -6  21  -1    2.88    3.45   0
  -6  21   0  240.25    4.49   0
  -6  21   1   12.45    3.45   0
  -6  21   2    6.47    3.35   0
  -5  10  11    4.23    3.45   0
  -5  14   9  471.80    5.24   0
  -5  19  -3  128.84    4.43   0
  -5  19   4  157.23    3.88   0
  -5  20  -1   15.30    3.50   0
  -5  20   0   12.36    3.38   0
  -5  20   1  150.48    3.76   0
  -4   2  13  276.27    5.15   0
  -4   6 -11   42.89    9.45   0
  -4  10  10  131.78    3.98   0
  -4  13   8  138.90    3.83   0
  -4  15  -6  389.29    5.77   0
  -4  16  -5  203.15    4.74   0
  -4  17   4   51.55    3.38   0
  -4  18  -1  359.09    4.62   0
  -4  18   2  235.77    3.96   0
  -3  -4 -13   21.74    5.25   0
  -3   6  10  157.70    4.10   0
  -3   8   9  216.48    4.05   0
  -3  14  -4  174.54    5.06   0
  -3  15   3    8.00    3.44   0
  -2 -10  12  125.81    6.38   0
  -2  -8 -12   -0.68    3.78   0
  -2   3   9  219.77    4.83   0
  -2   7   7 2055.78    8.42   0
  -2  12  -1 3766.65   12.38   0
  -2  12   0 1058.74    7.08   0
  -2  12   1  153.88    4.33   0
  -1 -26 -10    2.76    3.39   0
  -1 -24 -10  154.53    3.58   0
  -1  -9 -10  593.70    5.75   0
  -1  -4  -9   61.90    4.65   0
   0 -34  -2  188.88    4.11   0
   0 -34   0   16.51    3.36   0
   0 -34   1   42.67    3.63   0
   0 -33  -3   -3.32    3.36   0
   0 -33  -2  250.08    3.89   0
   0 -33   3    1.63    3.77   0
   0 -32  -4    8.71    3.18   0
   0 -31  -4   14.58    2.67   0
   0 -31   4   19.48    3.30   0
   0 -30  -5  142.53    3.69   0
   0 -30   5  145.90    4.49   0
   0 -29  -5   51.10    2.82   0
   0 -28  -6   27.86    3.28   0
   0 -27   6    3.33    3.79   0
   0 -24  -7   24.56    3.36   0
   0 -23   7  867.09    8.02   0
   0 -22  -7   15.57    2.92   0
   0 -22   7   15.15    4.55   0
   0 -11  -7 2284.22    9.02   0
   0  -7  -6    2.46    3.89   0
   0  -4  -5 1516.71    9.79   0
  -6  19   5    1.26    3.59   0
  -6  20  -2    6.12    3.87   0
  -5  14  -8   30.02    4.89   0
  -5  15   8   39.11    3.13   0
  -5  16   7    2.69    3.36   0
  -5  17   6   41.73    3.59   0
  -5  18  -4   66.14    4.43   0
  -5  19  -2   41.66    3.42   0
  -5  19   3    9.27    3.39   0
  -4   4  12  200.89    4.90   0
  -4   9  10   66.18    3.57   0
  -4  14   7   43.13    3.48   0
  -4  16   5  257.64    4.06   0
  -4  17  -3  308.75    4.54   0
  -4  17   3  231.51    4.12   0
  -3   3  11  107.65    3.88   0
  -3  11   7   46.85    3.72   0
  -3  12   6    0.11    3.32   0
  -3  13  -5  692.65    6.77   0
  -3  15  -2  512.92    5.27   0
  -3  15  -1  500.54    5.53   0
  -3  15   1  219.70    4.15   0
  -3  15   2   86.20    3.71   0
  -2  -7 -12   77.59    4.54   0
  -2  -2 -11  565.23    7.96   0
  -2   0  10   27.79    3.98   0
  -2   5   8 2453.27    9.54   0
  -2   8   6  185.68    4.28   0
  -2  11  -3   29.00    3.97   0
  -2  11   3  125.11    4.03   0
  -1 -26  10    4.13    5.34   0
  -1  -8 -10 1748.60    8.87   0
  -1  -6   9 1427.65   12.58   0
  -1   6  -3 1432.10   13.70   0
  -1   6   3 1125.59    7.83   0
   0 -35  -2    2.40    3.45   0
   0 -35  -1  282.80    4.54   0
   0 -35   1  239.23    4.50   0
   0 -35   2    1.84    3.85   0
   0 -34  -3  180.25    4.22   0
   0 -34   2  199.48    4.31   0
   0 -33  -4   85.63    3.57   0
   0 -32  -5  216.29    4.07   0
   0 -32   4    4.64    3.32   0
   0 -31  -5   34.24    3.32   0
   0 -31   5   33.52    4.01   0
   0 -29  -6  236.94    3.98   0
   0 -28   6   29.75    3.97   0
   0 -26  -7   34.94    3.32   0
   0 -25  -7   18.54    2.68   0
   0 -24   7   30.36    4.49   0
   0 -19  -8  739.31    5.40   0
   0 -18  -8  157.55    3.78   0
   0 -17  -8  614.14    5.32   0
   0 -16  -8  276.09    4.35   0
   0 -10  -7  280.87    4.48   0
  -6  19   4   15.63    3.46   0
  -6  20  -1  200.30    4.40   0
  -6  20   0  103.07    4.05   0
  -6  20   2    5.06    3.50   0
  -5  11  10  104.80    3.91   0
  -5  14   8  380.75    4.78   0
  -5  18   4   38.90    3.40   0
  -5  19  -1  329.68    4.41   0
  -5  19   0    6.46    3.29   0
  -5  19   1  235.56    4.04   0
  -5  19   2    5.01    2.70   0
  -4   0  13    2.28    4.19   0
  -4   6  11    1.65    3.81   0
  -4  12   8   -1.05    3.27   0
  -4  16  -4   40.19    4.20   0
  -4  16   4  291.76    4.08   0
  -4  17   2   78.59    3.63   0
  -3  -6  13    5.07    3.91   0
  -3  -3 -13   31.48    5.71   0
  -3  -1  12    8.21    3.27   0
  -3   1 -12  140.19    8.97   0
  -3   2  11   14.48    3.61   0
  -3   7   9    5.89    3.16   0
  -3   9  -8    1.69    5.93   0
  -3   9   8  701.34    5.79   0
  -3  14   3 1458.91    6.87   0
  -3  15   0    3.26    3.17   0
  -2 -15 -13   46.40    3.76   0
  -2 -14 -13   14.08    3.99   0
  -2 -13 -13   16.83    4.02   0
  -2  -6 -12    4.39    3.98   0
  -2   2   9 1271.78    8.12   0
  -2   9   5 4428.57   11.97   0
  -2  10  -4   73.55    4.64   0
  -2  10   4   89.34    3.06   0
  -2  11   2  125.96    4.01   0
  -1 -22 -11  272.66    4.52   0
  -1 -21 -11   27.11    3.44   0
  -1 -20 -11   10.70    3.42   0
  -1 -19 -11   24.61    3.50   0
  -1 -18 -11  105.74    3.78   0
  -1 -17 -11   19.88    3.49   0
  -1 -16 -11 1510.15    7.66   0
  -1 -15 -11  728.46    6.02   0
  -1 -14 -11  131.86    4.01   0
  -1 -13 -11   50.43    4.27   0
  -1  -7 -10  269.75    4.73   0
  -1   0   7    1.00    3.44   0
  -1   2   6  722.35    7.11   0
   0 -34  -4    7.73    3.43   0
   0 -33  -5   27.24    3.37   0
   0 -33   4   85.88    3.75   0
   0 -32   5  225.90    4.98   0
   0 -31  -6    8.99    3.28   0
   0 -30  -6    2.77    2.58   0
   0 -29   6  212.24    4.98   0
   0 -28  -7   15.90    3.20   0
   0 -27  -7  179.03    3.32   0
   0 -25   7   16.92    4.29   0
   0 -24  -8  186.18    3.83   0
   0 -23  -8  115.29    3.66   0
   0 -22  -8  374.68    4.51   0
   0 -21  -8    2.27    3.45   0
   0 -20  -8  345.90    4.01   0
   0 -15  -8  345.87    4.58   0
   0 -13  -8  711.40    5.52   0
   0  -8  -7  953.26    6.77   0
   0  -2  -4   40.81    4.87   0
   0  -1  -3 1012.33   11.37   0
  -6  17   6   56.06    3.69   0
  -6  19  -3   12.33    3.41   0
  -6  19   3    5.57    3.37   0
  -5   8  11   37.94    3.75   0
  -5  12  -9  187.35    6.53   0
  -5  12   9 1242.39    7.25   0
  -5  15   7   40.11    2.95   0
  -5  16  -6   47.98    4.22   0
  -5  17   5   60.92    3.09   0
  -5  18  -3  133.06    3.83   0
  -5  18   3   75.37    3.46   0
  -4  10   9  178.13    4.06   0
  -4  13  -7    0.81    4.22   0
  -4  13   7  740.13    4.93   0
  -4  15  -5  251.46    5.07   0
  -4  15   5  511.73    5.89   0
  -4  16   3   43.65    3.42   0
  -4  17  -1  299.85    4.38   0
  -4  17   0  251.40    4.17   0
  -4  17   1  179.44    3.46   0
  -3  -2  12   12.96    3.70   0
  -3  10   7  963.43    6.47   0
  -3  13   4  134.17    3.58   0
  -3  14  -3 1641.60    8.60   0
  -3  14   2  496.74    4.81   0
  -2 -11 -13  132.94    4.72   0
  -2  -5 -12  218.31    5.74   0
  -2  -1  10  143.63    4.58   0
  -2   6   7  623.21    5.42   0
  -2   8  -6  181.03    7.23   0
  -2   9  -5   56.67    5.31   0
  -2  11  -2  332.06    5.42   0
  -2  11   1   40.32    3.51   0
  -1 -11 -11   37.15    4.09   0
  -1  -6 -10 2386.44   11.09   0
  -1  -3   8   10.43    4.43   0
  -1   0  -8  383.31    7.31   0
  -1   2  -7    5.66    6.47   0
   0 -34   4    8.88    3.53   0
   0 -32  -6  342.32    4.20   0
   0 -30  -7   13.74    3.25   0
   0 -30   6    5.44    3.72   0
   0 -29  -7    7.62    2.59   0
   0 -26  -8   37.98    3.46   0
   0 -26   7   36.78    4.25   0
   0 -25  -8   20.04    2.69   0
   0 -12  -8 1104.76    6.49   0
   0  -7  -7 1618.85    8.86   0
   1 -23   0  367.99    4.43   0
   1 -22  -2 1345.67    7.06   0
   1 -22  -1   21.23    3.63   0
   1 -22   0  284.13    4.25   0
   1 -21  -2 2817.25    9.29   0
   1 -21  -1 1391.57    6.96   0
   1 -21   0   43.57    3.44   0
   1 -21   1  400.79    4.63   0
   1 -20  -1  624.74    5.15   0
   1 -20   0  780.96    5.57   0
   1 -20   1  654.66    5.73   0
   1 -19  -2  218.44    4.08   0
   1 -19  -1 2055.46    7.95   0
   1 -19   0   10.03    2.54   0
   1 -18  -2    2.80    3.27   0
   1 -18   1 1517.52    7.87   0
   1 -17  -2   87.91    3.94   0
   1 -17  -1   87.14    3.02   0
   1 -17   0 1254.74    7.00   0
   1 -17   1 2087.10    9.02   0
   1 -16  -2 2352.64    8.91   0
   1 -16  -1    2.24    3.34   0
   1 -16   0   25.88    3.60   0
   1 -15   0  233.18    4.35   0
  -6  18  -4   23.18    3.70   0
  -6  18   4   33.39    3.63   0
  -6  19  -2   20.53    3.41   0
  -6  19  -1    1.05    3.52   0
  -6  19   0   62.55    3.95   0
  -5  10 -10   61.56    6.98   0
  -5  10  10    5.90    2.85   0
  -5  14   7  658.93    5.44   0
  -5  16   5  837.08    5.70   0
  -5  17  -4   50.63    4.14   0
  -5  18  -2  275.73    4.25   0
  -4   9   9   57.72    3.45   0
  -4  10  -9  420.45    8.27   0
  -4  11   8  160.67    3.89   0
  -4  15   4   54.27    3.40   0
  -4  16  -3 1079.48    6.93   0
  -4  16   2  275.13    4.22   0
  -3   1  11  133.38    4.36   0
  -3   4  10 2248.10    9.43   0
  -3   6   9  239.21    4.19   0
  -3   8   8    1.50    3.41   0
  -3  12   5    2.96    2.55   0
  -3  13  -4 1667.97    9.20   0
  -3  14  -1 1536.35    7.47   0
  -3  14   1   30.97    3.42   0
  -2 -13  12   42.61    6.11   0
  -2 -10 -13   64.27    4.28   0
  -2  -1 -11  333.50    7.55   0
  -2   1   9   60.48    4.41   0
  -2   7   6  114.23    3.75   0
  -2   8   5 3041.85   10.28   0
  -2   9   4  309.64    4.43   0
  -2  11  -1    5.78    3.53   0
  -2  11   0 2508.99   10.04   0
  -1 -10 -11 1229.36    7.85   0
  -1  -5 -10   80.13    5.15   0
  -1  -2  -9   32.32    5.52   0
   0 -31  -7    0.18    2.76   0
   0 -31   6    5.50    4.04   0
   0 -27  -8  118.85    3.24   0
   0 -27   7  167.71    4.95   0
   0 -22  -9   87.01    3.44   0
   0 -21  -9  245.85    4.01   0
   0 -20  -9    6.10    3.27   0
   0 -19  -9  116.63    3.30   0
   0 -18  -9    5.30    3.18   0
   0 -17  -9   18.77    3.10   0
   0 -16  -9    2.83    3.06   0
   0 -10  -8  831.00    6.10   0
   1 -26  -1   21.84    3.22   0
   1 -25  -2  232.30    4.06   0
   1 -25   0   34.64    3.25   0
   1 -24  -1  119.92    3.09   0
   1 -24   0  134.66    3.68   0
   1 -24   1  141.47    3.66   0
   1 -23  -2  276.10    3.93   0
   1 -23   1    6.48    3.26   0
   1 -22  -3 1250.68    6.61   0
   1 -22   1  234.82    3.92   0
   1 -21  -3 1720.75    7.40   0
   1 -21   2 1636.99    7.99   0
   1 -20  -3  323.77    4.52   0
   1 -20   2  443.30    5.12   0
   1 -19   2 1239.47    7.24   0
   1 -18   2   76.11    3.86   0
   1 -17  -3 2124.42    8.31   0
   1 -16   1  566.37    5.78   0
   1 -15  -2 1472.55    7.18   0
   1 -14  -1 1639.99    7.78   0
   1 -14   0 1929.92    8.85   0
   1 -13  -1 2556.79    9.93   0
   1 -13   0    5.42    3.64   0
  -6  15   7   67.45    3.71   0
  -6  16   6   44.68    3.55   0
  -6  17   5   12.57    2.75   0
  -6  18  -3   18.09    3.65   0
  -6  18   3    7.74    3.37   0
  -5  11   9  114.71    4.12   0
  -5  13  -8  179.36    5.82   0
  -5  16  -5  256.72    4.96   0
  -5  17  -3   73.02    4.24   0
  -5  17   3    0.21    3.17   0
  -4   4  11  124.22    4.43   0
  -4   7  10  197.76    4.11   0
  -4   8 -10  140.23    7.74   0
  -4  12   7   36.65    2.80   0
  -4  13   6  820.95    5.62   0
  -4  14   5 1721.79    7.25   0
  -4  16  -2  248.23    4.26   0
  -4  16  -1  489.32    4.92   0
  -4  16   1 2687.69    8.92   0
  -3  -9  13   -0.70    4.96   0
  -3  -2 -13   74.11    6.48   0
  -3   3  10    2.79    4.16   0
  -3   9   7  714.90    5.76   0
  -3  10  -7  745.78    9.09   0
  -3  12  -5   11.26    4.35   0
  -3  13   3  234.38    3.58   0
  -3  14   0  125.84    3.11   0
  -2  -4 -12    1.35    4.90   0
  -2   2 -10  246.56    9.82   0
  -2   3   8  345.00    5.19   0
  -2  10  -3  260.23    5.26   0
  -2  10   2 4741.93   12.76   0
  -1 -20 -12    4.48    3.59   0
  -1 -19 -12  216.94    4.41   0
  -1 -18 -12   22.83    3.58   0
  -1 -17 -12   22.90    3.95   0
  -1 -16 -12  100.13    4.45   0
  -1  -9 -11  119.25    4.65   0
  -1  -1   7   13.72    4.02   0
  -1   1   6  896.60    7.91   0
  -1   5   3  160.94    3.95   0
  -1   6   1 1542.03    9.79   0
   0 -32   6  307.04    5.92   0
   0 -28   7   20.42    4.03   0
   0 -26  -9   40.05    3.32   0
   0 -25  -9   64.03    3.54   0
   0 -24  -9   53.82    3.49   0
   0 -23  -9  224.29    3.50   0
   0 -15  -9   53.00    3.46   0
   0 -14  -9  383.84    4.67   0
   0 -13  -9   95.18    4.34   0
   0  -9  -8    8.57    3.40   0
   0  -6  -7  117.87    4.25   0
   0  -4  -6  545.25    6.68   0
   1 -28  -2  719.92    5.45   0
   1 -28  -1    4.01    3.27   0
   1 -28   0  458.39    4.75   0
   1 -27  -2 1015.19    6.12   0
   1 -27  -1   28.20    3.20   0
   1 -27   0    9.63    3.28   0
   1 -27   1   32.54    3.31   0
   1 -26  -3  424.73    4.58   0
   1 -26  -2  407.94    4.21   0
   1 -26   0  219.54    3.43   0
   1 -26   1    3.55    3.13   0
   1 -25  -3    2.83    3.40   0
   1 -25   1  268.96    3.78   0
   1 -25   2  181.61    4.07   0
   1 -24  -4 1664.41    7.09   0
   1 -24  -3  399.70    4.18   0
   1 -24   2   82.29    3.47   0
   1 -23   2   13.60    3.18   0
   1 -22  -4  570.20    5.03   0
   1 -22   2   67.49    3.65   0
   1 -21  -4 1879.56    7.47   0
   1 -20  -4   -3.17    3.22   0
   1 -17   2  531.41    5.56   0
   1 -16  -4   -4.44    3.15   0
   1 -15  -3    4.51    3.32   0
   1 -13  -2   11.83    2.86   0
   1 -12  -2  123.43    3.91   0
   1 -12   0 2096.72    9.71   0
  -6  14   7   37.83    3.74   0
  -6  18  -2    6.78    3.27   0
  -6  18   0  386.67    5.07   0
  -6  18   2    6.76    2.80   0
  -5   6  11  145.82    4.32   0
  -5  10   9   24.59    3.37   0
  -5  14  -7  110.22    4.71   0
  -5  14   6  205.46    4.18   0
  -5  15  -6   50.23    4.17   0
  -5  16   4    9.99    3.25   0
  -5  17  -2   27.48    3.64   0
  -5  17   1  408.37    4.63   0
  -4   1  12    1.77    3.42   0
  -4   6  10  231.33    4.24   0
  -4   8   9  238.45    4.20   0
  -4  10   8    2.59    3.37   0
  -4  11  -8   16.65    4.90   0
  -4  11   7   -0.61    3.36   0
  -4  14  -5  476.11    5.84   0
  -4  15   3  590.24    4.48   0
  -3  -4  12  124.57    4.58   0
  -3   0  11    0.70    3.20   0
  -3   7  -9    7.01    6.77   0
  -3   7   8  760.38    5.73   0
  -3  10   6   92.62    3.02   0
  -3  12   4   38.19    2.79   0
  -3  13  -3 2653.96   10.79   0
  -3  13   2  379.82    4.69   0
  -2 -14  12    0.41    5.81   0
  -2  -8 -13   37.89    4.64   0
  -2   6   6  223.83    4.28   0
  -1 -15 -12   12.74    3.41   0
  -1 -14 -12   22.71    4.10   0
  -1  -8 -11    2.03    4.13   0
  -1  -4 -10  623.92    7.17   0
  -1  -4   8 2132.03   13.35   0
  -1   6  -2  531.39    8.12   0
   0 -30   7   13.06    4.03   0
   0 -28  -9    5.60    3.33   0
   0 -27  -9    0.80    2.74   0
   0 -23   8  118.43    5.78   0
   0 -22   8  317.53    6.94   0
   0 -21   8    4.04    5.15   0
   0 -20   8  314.82    7.15   0
   0 -19   8  702.52    9.72   0
   0 -18   8  167.98    7.24   0
   0  -8  -8  257.38    5.05   0
   0  -2  -5 1831.00   11.99   0
   1 -30  -2  110.66    3.77   0
   1 -30  -1    5.83    3.12   0
   1 -30   0    4.72    3.19   0
   1 -29  -3  188.31    3.97   0
   1 -29  -1  120.98    3.63   0
   1 -29   0   17.02    3.22   0
   1 -29   1  119.70    3.57   0
   1 -28  -3  610.68    5.04   0
   1 -28   1   20.54    3.07   0
   1 -27  -4  210.38    3.85   0
   1 -27  -3   25.80    2.85   0
   1 -27   2 2514.18    9.26   0
   1 -26  -4    7.90    3.12   0
   1 -26   2   25.27    3.65   0
   1 -25  -4   -2.58    2.84   0
   1 -24   3   62.94    4.09   0
   1 -23  -5    9.05    3.24   0
   1 -23   3   70.19    3.73   0
   1 -21  -5  411.97    4.43   0
   1 -20  -5  703.70    5.20   0
   1 -19  -5  879.71    5.76   0
   1 -19   3  815.57    6.58   0
   1 -18  -5 1129.63    6.28   0
   1 -18   3  941.67    7.24   0
   1 -17   3  604.20    6.37   0
   1 -15  -4 2086.76    7.88   0
   1 -14   2 5153.75   15.69   0
   1 -11   0  190.07    4.58   0
  -6  15   6   34.73    2.92   0
  -6  17   3   99.93    3.71   0
  -5   8  10  123.80    4.05   0
  -5  11  -9  630.37    8.67   0
  -5  16  -4    3.92    3.34   0
  -5  16   3   52.59    3.38   0
  -5  17  -1  335.39    4.40   0
  -4   3  11  130.20    4.00   0
  -4  12  -7  136.08    5.32   0
  -4  12   6  207.66    4.23   0
  -4  15   1 1362.81    7.77   0
  -4  15   2  171.87    3.38   0
  -3  -1  11  144.47    4.47   0
  -3   2  10   61.52    4.09   0
  -3   8   7   -0.03    3.67   0
  -3  12   3  803.38    5.55   0
  -3  13  -2 2795.78   10.07   0
  -3  13   0  268.52    4.23   0
  -3  13   1 1202.29    6.65   0
  -2  -7 -13   80.22    4.85   0
  -2  -3  10   16.23    4.07   0
  -2   0   9    3.38    3.89   0
  -2   4   7  776.73    6.29   0
  -2   7   5 1616.18    7.97   0
  -2   8   4  483.26    5.10   0
  -2   9   3    4.27    2.93   0
  -2  10  -2  654.36    6.77   0
  -2  10   0  885.32    6.69   0
  -1 -13 -12   53.95    3.72   0
  -1 -12 -12  205.31    4.80   0
   0 -31   7   -0.75    4.18   0
   0 -25 -10   -3.21    3.15   0
   0 -25   8   18.16    4.88   0
   0 -24 -10  101.12    3.89   0
   0 -24   8  178.30    5.86   0
   0 -23 -10  371.15    4.58   0
   0 -21 -10  102.49    3.57   0
   0 -19 -10  223.71    4.07   0
   0 -18 -10  162.46    3.81   0
   0 -17   8  631.74   10.88   0
   0 -11  -9 5713.72   13.68   0
   0  -5  -7  200.22    4.55   0
   1 -32  -2  268.53    4.39   0
   1 -31  -3   21.20    3.43   0
   1 -31  -2  596.17    5.26   0
   1 -31  -1  168.64    3.79   0
   1 -31   0    3.57    3.20   0
   1 -31   1   23.66    3.23   0
   1 -30   1    9.22    3.27   0
   1 -29  -4    3.10    3.18   0
   1 -29   2    7.92    3.15   0
   1 -28  -4   56.89    2.83   0
   1 -28   2   48.53    3.85   0
   1 -27  -5   67.52    3.37   0
   1 -27   3  242.70    4.80   0
   1 -26  -5   22.38    3.11   0
   1 -26   3  321.16    4.51   0
   1 -25   3  309.09    4.48   0
   1 -24  -5    2.44    2.56   0
   1 -17  -5  126.43    3.22   0
   1 -16   3 1712.23    9.33   0
   1 -15  -5   38.62    3.42   0
   1 -13  -4  659.76    5.40   0
   1 -10  -1  187.41    4.67   0
  -6  13   7  462.18    5.20   0
  -6  15  -6   38.45    4.28   0
  -6  15   5   30.40    3.46   0
  -6  16  -5  545.33    5.95   0
  -6  16   4    4.54    2.74   0
  -6  17  -3  287.30    4.75   0
  -6  17  -2   62.77    3.59   0
  -6  17   1    4.20    3.42   0
  -6  17   2    2.70    3.17   0
  -5   5  11  144.01    4.28   0
  -5   7  10  323.05    4.82   0
  -5   9   9  140.51    3.88   0
  -5  12   7   -0.64    3.35   0
  -5  14   5 1406.49    6.65   0
  -5  15  -5   34.47    4.18   0
  -5  15   4   16.53    3.24   0
  -5  16   2  288.41    4.23   0
  -4   9   8  362.63    4.08   0
  -4  10   7  618.28    5.03   0
  -4  14  -4 1741.43    8.80   0
  -4  15  -2  468.42    4.95   0
  -4  15  -1  213.02    4.40   0
  -4  15   0 1386.64    7.00   0
  -3  -5  12   34.51    3.96   0
  -3   5 -10  356.93   12.34   0
  -3   6   8 1746.21    7.75   0
  -3   9   6    0.81    3.22   0
  -3  10   5  170.39    3.92   0
  -3  12  -4  176.05    4.89   0
  -3  13  -1 1027.22    6.56   0
  -2 -15  12   -0.46    5.93   0
  -2   0 -11    5.67    5.68   0
  -2   9  -4  375.37    6.37   0
  -2  10  -1  285.47    4.82   0
  -1 -11 -12  198.64    4.68   0
  -1  -8   9  610.26    9.25   0
  -1  -1  -9   38.87    5.16   0
  -1   1  -8  449.67    8.95   0
  -1   5   2 1605.16    9.69   0
   0 -27   8  116.22    5.65   0
   0 -26 -10  249.88    3.99   0
   0 -26   8   35.84    4.81   0
   0 -16 -10    3.74    3.32   0
   0 -16   8  287.40   10.45   0
   0 -15 -10  430.32    4.69   0
   0 -14 -10   89.97    4.17   0
   0 -10  -9  538.99    5.69   0
   0  -7  -8    6.57    3.40   0
   1 -33  -3  107.07    3.75   0
   1 -33  -2  149.70    3.89   0
   1 -33  -1   21.78    3.49   0
   1 -33   0    2.44    3.38   0
   1 -32  -3    9.64    3.30   0
   1 -32   0   83.70    3.17   0
   1 -32   1    5.61    3.37   0
   1 -31  -4    9.90    3.15   0
   1 -31   2   11.28    3.30   0
   1 -30  -5   31.50    3.17   0
   1 -30   2    7.24    3.16   0
   1 -29  -5   91.84    3.41   0
   1 -29   3  220.63    4.66   0
   1 -28  -5  130.50    3.11   0
   1 -28   3  332.48    4.70   0
   1 -26  -6  245.37    3.96   0
   1 -25  -6  500.22    4.63   0
   1 -24  -6   21.09    3.24   0
   1 -24   4  556.77    5.90   0
   1 -23  -6  447.07    4.20   0
   1 -23   4  609.62    6.16   0
   1 -22  -6  386.38    4.06   0
   1 -22   4  443.99    5.78   0
   1 -21  -6  320.09    3.91   0
   1 -21   4 3025.53   11.56   0
   1 -20  -6 1902.38    7.26   0
   1 -20   4  222.74    5.16   0
   1 -19  -6   29.72    2.90   0
   1 -18  -6  641.39    5.14   0
   1 -17  -6  236.55    4.09   0
   1 -15   3   72.80    4.02   0
   1 -14  -5  124.59    3.89   0
   1 -13  -5 3476.62   10.52   0
   1 -12  -4 1489.15    7.18   0
   1 -12   2  504.12    7.39   0
   1 -11   1  695.06    7.04   0
   1 -10  -2 2285.82    9.58   0
  -6  16   3    5.22    3.34   0
  -6  17  -1   59.34    3.69   0
  -6  17   0  351.90    4.80   0
  -5   4  11   -1.67    3.46   0
  -5  13  -7    0.43    4.64   0
  -5  16  -1  110.47    3.69   0
  -5  16   0  185.95    3.91   0
  -5  16   1   41.53    3.72   0
  -4  -5  13   -0.59    3.38   0
  -4  -1  12    0.24    3.25   0
  -4   2  11   82.35    3.68   0
  -4   8   8  303.80    4.51   0
  -4  11   6  206.61    3.91   0
  -4  12   5 1242.15    6.37   0
  -4  13   4   26.24    2.73   0
  -4  14   2   92.74    4.01   0
  -3  -2  11   13.63    3.68   0
  -3  -1 -13   16.33    6.45   0
  -3   1  10  425.26    5.14   0
  -3  12   2 3577.49   10.30   0
  -2  -8  11   97.47    5.00   0
  -2  -6 -13    0.30    4.42   0
  -2  -1   9   63.91    4.37   0
  -2   9   2   17.87    3.00   0
  -1 -17 -13    8.87    4.06   0
  -1  -3 -10  237.40    6.06   0
  -1   3   4 2542.70   11.88   0
   0 -28   8  188.91    6.19   0
   0 -13 -10    2.51    3.34   0
   0  -9  -9 1188.12    7.21   0
   0  -6  -8    8.32    4.20   0
   1 -35  -1  407.08    5.10   0
   1 -35   0   41.19    4.15   0
   1 -34  -3    9.30    3.37   0
   1 -34  -2   28.56    3.01   0
   1 -34  -1    6.51    2.77   0
   1 -34   0  550.23    5.32   0
   1 -34   1  244.47    4.54   0
   1 -33  -4  204.97    4.04   0
   1 -33   1   12.16    3.40   0
   1 -33   2   86.10    4.52   0
   1 -32  -5  142.73    3.86   0
   1 -32  -4   45.87    2.92   0
   1 -32   2   51.64    3.62   0
   1 -31  -5    4.30    3.29   0
   1 -30   3   81.72    3.78   0
   1 -29  -6   14.40    3.22   0
   1 -27  -6   21.41    2.73   0
   1 -27   4  440.18    5.43   0
   1 -26   4   20.28    3.86   0
   1 -25   4    6.84    3.73   0
   1 -24  -7    3.60    3.34   0
   1 -22  -7  244.92    4.09   0
   1 -21  -7   10.07    3.47   0
   1 -20  -7  142.10    3.75   0
   1 -18   4  721.81    6.76   0
   1 -17   4   80.45    4.52   0
   1 -16  -6  386.71    4.16   0
   1 -15  -6 1194.07    6.50   0
   1 -12  -5   23.32    3.32   0
   1 -11  -4  630.37    5.13   0
   1 -10  -3    2.75    2.68   0
  -6   9   9   57.42    3.92   0
  -6  12   7   17.62    3.65   0
  -6  14   5  161.78    3.80   0
  -6  15   4    8.70    2.73   0
  -6  16  -3  147.06    4.53   0
  -6  16   1  141.86    3.95   0
  -6  16   2   27.11    3.48   0
  -5   9 -10  296.35    7.49   0
  -5  11   7   83.11    3.67   0
  -5  12   6   15.56    3.30   0
  -5  14   4    7.96    3.28   0
  -5  15  -4  115.64    3.95   0
  -4   1  11    9.16    3.64   0
  -4   4  10   83.65    3.60   0
  -4   6   9  215.25    4.20   0
  -4   9  -9    5.73    5.44   0
  -4  13  -5   46.58    4.26   0
  -4  13   3 1042.84    6.03   0
  -4  14  -3 2811.72   10.02   0
  -4  14   1    6.55    3.87   0
  -3   5   8   -0.97    3.31   0
  -3  11  -5   15.88    4.17   0
  -3  11   3  156.43    3.66   0
  -3  12  -3  210.78    4.50   0
  -2  -2 -12  585.44    9.18   0
  -2   1   8    3.34    3.99   0
  -2   6   5    6.36    3.33   0
  -2   7   4 3235.94   10.78   0
  -2   8  -5  162.50    5.94   0
  -2   8   3 2569.69    9.76   0
  -2   9   1  729.74    6.19   0
  -1 -16 -13  190.70    4.32   0
  -1 -15 -13  105.02    3.96   0
  -1  -9 -12  148.23    4.55   0
   0 -30   8  215.31    6.41   0
   0 -29   8  244.88    6.37   0
   0 -23 -11   21.19    3.40   0
   0 -22 -11   84.21    3.64   0
   0 -21 -11    8.87    3.29   0
   0 -20 -11  185.64    4.07   0
   0 -19 -11  135.87    3.93   0
   0 -18 -11   52.97    3.49   0
   0 -17 -11    5.53    3.91   0
   0 -12 -10   62.73    3.58   0
   0  -8  -9   27.52    4.31   0
   0   0  -3   31.50    6.03   0
   1 -34   2  231.75    4.94   0
   1 -33  -5  246.37    4.39   0
   1 -32  -6  222.38    4.20   0
   1 -32   3   25.26    3.98   0
   1 -31  -6   10.82    3.32   0
   1 -31   3  432.61    5.24   0
   1 -30  -6   47.25    2.88   0
   1 -29  -7  236.04    4.17   0
   1 -29   4  187.92    4.48   0
   1 -28  -7   16.17    3.32   0
   1 -28   4   43.82    4.13   0
   1 -26  -7  679.97    5.03   0
   1 -25  -7  630.86    4.86   0
   1 -19  -7   84.53    3.03   0
   1 -18  -7  814.51    5.59   0
   1 -17  -7   36.48    3.72   0
   1 -16  -7 2097.12    8.18   0
   1 -16   4   92.07    4.53   0
   1 -14  -6  169.46    3.40   0
   1 -13  -6  795.31    5.69   0
   1 -13   3  684.47    7.35   0
   1 -11  -5    9.10    3.43   0
   1 -11   2 3741.76   14.55   0
   1 -10  -4  271.88    4.47   0
   1  -9  -3   28.05    3.58   0
  -6   8   9  212.54    4.56   0
  -6  10   8  128.69    4.10   0
  -6  11   7   78.83    3.81   0
  -6  14   4  204.02    4.07   0
  -6  16  -2    9.33    3.24   0
  -6  16  -1   10.72    3.29   0
  -6  16   0  101.71    3.76   0
  -5   3  11  105.50    3.98   0
  -5   5  10  263.07    4.41   0
  -5   7   9  247.70    4.29   0
  -5   9   8   38.41    3.48   0
  -5  14   3 1721.76    7.32   0
  -5  15  -3   20.07    3.30   0
  -5  15   1  182.19    4.14   0
  -4  -3  12    5.54    4.00   0
  -4   3  10   10.30    3.34   0
  -4   7   8  676.56    5.44   0
  -4  12  -6   48.73    4.51   0
  -4  14  -1 2662.27    9.42   0
  -3   0  10  367.32    4.98   0
  -3   8  -8  478.11    8.56   0
  -3   9   5  271.53    3.85   0
  -3  10   4  199.58    3.41   0
  -3  12  -2  111.17    3.89   0
  -3  12  -1 1920.11    8.47   0
  -3  12   0   15.04    3.29   0
  -2 -17  12    1.63    6.25   0
  -2  -9  11    5.34    4.11   0
  -2  -5 -13  346.09    6.98   0
  -2  -2   9 1225.12    8.67   0
  -2   9   0  881.56    6.75   0
  -1 -14 -13   20.08    3.56   0
  -1 -13 -13   43.38    4.11   0
  -1  -8 -12    5.70    4.19   0
  -1  -5 -11  144.37    4.73   0
   0 -16 -11 1252.09    6.93   0
   0 -15 -11   13.77    3.95   0
   0  -5  -8 3145.60   12.29   0
   0  -2  -6 1574.95   10.85   0
   0  -1  -5 1011.84   10.23   0
   1 -34   3  273.93    5.35   0
   1 -33   3   20.55    3.46   0
   1 -31  -7   14.66    3.37   0
   1 -31   4    7.25    3.92   0
   1 -30   4   86.11    4.26   0
   1 -26  -8  154.03    4.00   0
   1 -25  -8  652.29    5.41   0
   1 -24  -8    2.51    3.53   0
   1 -24   5    1.86    4.31   0
   1 -23  -8  878.78    5.82   0
   1 -23   5  117.84    4.76   0
   1 -22  -8 1163.20    6.47   0
   1 -22   5   80.17    4.53   0
   1 -21  -8  109.57    3.90   0
   1 -15  -7  559.59    5.27   0
   1 -15   4  994.97    8.32   0
   1 -12  -6    7.78    3.24   0
   1 -10  -5 1772.48    8.25   0
   1  -8  -1   34.43    4.13   0
  -6  13   5    5.93    2.74   0
  -6  15  -4   18.86    3.54   0
  -6  15   2  147.41    3.31   0
  -5   2  11   -0.77    3.35   0
  -5  11   6  117.24    3.76   0
  -5  13   4    2.02    3.56   0
  -5  14   2  409.24    4.77   0
  -4   0  11   -0.23    3.19   0
  -4   5   9   67.22    3.49   0
  -4  10  -8    6.83    4.45   0
  -4  11  -7 1992.72   10.92   0
  -4  13  -4  160.42    4.41   0
  -4  13   2  866.02    5.27   0
  -3   2   9  222.59    4.41   0
  -3   4   8   18.36    3.31   0
  -3   6   7    8.53    3.18   0
  -3   9  -7   36.99    5.03   0
  -3  11  -4  181.70    4.98   0
  -3  11   2  783.81    5.28   0
  -2   4   6  829.71    6.28   0
  -2   7  -6  407.84    8.82   0
  -2   8   2  639.51    5.96   0
  -2   9  -2 1691.28    9.46   0
  -2   9  -1  214.71    4.60   0
  -1 -12 -13    5.79    3.97   0
  -1  -2 -10 2167.90   12.98   0
  -1   0  -9    3.32    5.46   0
  -1   1   5   49.55    4.20   0
   0 -14 -11   48.73    3.57   0
   0 -10 -10  645.94    5.96   0
   0  -3  -7  157.00    4.75   0
   1 -32   4   11.00    3.93   0
   1 -29  -8   -1.23    3.45   0
   1 -28  -8   32.80    3.40   0
   1 -27  -8  147.41    3.40   0
   1 -27   5   26.69    3.85   0
   1 -26   5  112.93    4.27   0
   1 -25   5    2.92    3.67   0
   1 -21   5    2.24    3.64   0
   1 -20   5  408.01    6.13   0
   1 -19  -8  149.83    3.52   0
   1 -17  -8   53.63    3.61   0
   1 -14  -7    4.60    3.44   0
   1 -13  -7 1728.76    7.63   0
   1 -12   3    3.68    4.07   0
   1 -10   2 2658.83   12.96   0
   1  -8   0  273.28    5.48   0
  -6  14  -5  208.11    4.60   0
  -6  14   3    7.17    2.78   0
  -6  15  -2    8.64    3.34   0
  -6  15  -1    7.78    3.48   0
  -5   8   8  159.89    3.33   0
  -5   9   7 1225.32    6.58   0
  -5  11  -8   89.34    4.84   0
  -5  12  -7    0.58    3.91   0
  -5  14  -4   20.19    3.43   0
  -5  14   1  314.38    4.58   0
  -4  -1  11    4.00    3.81   0
  -4   4   9   34.87    3.28   0
  -4   7 -10   26.74    6.32   0
  -4   9   6  887.52    6.01   0
  -4  11   4 1243.44    6.54   0
  -4  12   3 1732.26    6.99   0
  -4  13  -3  429.51    5.22   0
  -3   7   6  331.35    3.96   0
  -3  10   3  379.11    4.01   0
  -3  11   1   11.83    3.38   0
  -2 -10  11    1.75    4.59   0
  -2  -8 -14  279.77    6.92   0
  -2   1 -11  347.85   10.74   0
  -2   2   7  214.20    4.30   0
  -2   6  -7  297.76   10.08   0
  -2   6   4 2416.42    9.75   0
  -2   7   3 5060.87   13.63   0
  -1 -11 -13  786.46    7.23   0
  -1  -4 -11   21.16    4.43   0
  -1  -1   6  819.29    8.15   0
  -1   4   2 3757.97   14.93   0
  -1   5   0 1755.58   11.77   0
   0 -21 -12    9.67    3.36   0
   0 -20 -12   11.71    3.51   0
   0 -19 -12   63.53    3.70   0
   0 -18 -12    4.66    3.84   0
   0 -13 -11   38.34    3.37   0
   0 -12 -11  289.14    4.91   0
   0  -9 -10 2905.11   10.64   0
   1 -29   5   66.71    4.26   0
   1 -28   5   10.61    3.69   0
   1 -27  -9   80.38    3.79   0
   1 -26  -9   32.27    3.59   0
   1 -25  -9  262.43    4.27   0
   1 -23  -9   82.80    3.45   0
   1 -22  -9  117.06    3.66   0
   1 -21  -9   31.53    3.41   0
   1 -16  -8  534.29    5.08   0
   1 -15  -8   18.27    3.45   0
   1 -14   4   85.70    4.48   0
   1 -10  -6  102.47    3.73   0
   1  -9  -5 1674.76    8.35   0
   1  -8  -4 1320.83    7.73   0
  -6   6   9  158.98    4.18   0
  -6   8   8    0.83    3.44   0
  -6  12  -7    9.83    4.20   0
  -6  12   5  233.90    3.68   0
  -6  14   1  487.35    4.93   0
  -5   1  11   56.88    3.66   0
  -5   3  10   16.17    3.36   0
  -5   7   8  309.66    4.71   0
  -5  13  -5  248.30    4.97   0
  -5  14  -3   86.16    3.61   0
  -5  14  -2  229.59    4.09   0
  -5  14  -1  727.26    5.60   0
  -5  14   0  121.06    3.77   0
  -4   7   7 1217.93    6.54   0
  -4  12  -5 1014.13    7.47   0
  -4  12   2   27.98    3.52   0
  -4  13  -2  891.24    6.65   0
  -4  13  -1 1012.72    6.35   0
  -3  -9  12   57.66    4.81   0
  -3  -5  11   12.29    3.86   0
  -3   1   9    5.32    3.32   0
  -3   3   8  198.42    3.88   0
  -3   5   7   60.75    3.60   0
  -3  10   2  412.06    4.60   0
  -3  11  -3 1893.40    9.12   0
  -3  11  -2 2726.80   10.56   0
  -3  11   0    4.65    3.24   0
  -2  -4 -13   20.94    5.07   0
  -2  -3   9  178.02    4.95   0
  -2   8  -4  281.57    6.17   0
  -2   8   1 3428.00   11.88   0
  -1 -10 -13  599.83    6.81   0
  -1   3   3  465.47    6.27   0
   0 -17 -12  195.79    4.24   0
   0 -16 -12  208.46    4.88   0
   0 -11 -11  232.46    4.65   0
   0  -8 -10  290.71    5.63   0
   0  -6  -9 1596.35    8.82   0
   0  -4  -8 2224.36   10.93   0
   1 -31   5   46.71    4.17   0
   1 -30   5   25.58    3.52   0
   1 -28  -9  174.57    3.80   0
   1 -20  -9  334.25    3.90   0
   1 -19  -9  459.02    4.85   0
   1 -18  -9 1238.70    6.74   0
   1 -17   5  239.88    5.54   0
   1 -11  -7   62.83    3.70   0
   1  -7  -2 3475.66   12.95   0
  -6   9   7   85.68    3.18   0
  -6  10   6   33.03    3.31   0
  -6  14  -3    0.18    3.33   0
  -6  14  -2    4.31    3.33   0
  -6  14   0  123.90    3.95   0
  -5   0  11    0.56    3.33   0
  -5   5   9   98.68    3.69   0
  -5   8 -10    2.70    5.20   0
  -5  13  -4  119.89    4.45   0
  -5  13   2  565.66    4.67   0
  -4  -2  11   80.16    3.79   0
  -4   1  10  398.08    5.43   0
  -4   3   9   64.73    3.51   0
  -4   5   8 1349.37    6.97   0
  -4   8   6 1736.80    7.66   0
  -4  11  -6  640.07    7.00   0
  -4  12  -4  763.41    6.50   0
  -4  12   1  690.43    5.64   0
  -3  -2  10   56.40    3.64   0
  -3   9   3  531.27    4.93   0
  -3  10  -5 5067.03   16.31   0
  -2  -7 -14   10.56    4.72   0
  -2  -1 -12    1.96    5.72   0
  -2  -1   8    2.09    4.01   0
  -2   3   6  139.34    3.94   0
  -1  -9 -13   70.97    4.85   0
  -1  -6 -12  112.86    4.54   0
   0 -15 -12  496.20    5.48   0
   1 -33   5  432.73    6.33   0
   1 -32   5    5.21    3.44   0
   1 -25 -10   27.48    3.49   0
   1 -24 -10   11.50    3.36   0
   1 -23 -10    1.58    3.27   0
   1 -22 -10    4.85    3.29   0
   1 -17  -9  184.33    3.28   0
   1 -16  -9   13.34    3.15   0
   1 -13  -8   24.73    3.37   0
   1  -9  -6    7.23    3.36   0
   1  -9   2  772.87    8.25   0
   1  -8   1   12.04    4.45   0
   1  -7  -4  426.94    5.34   0
  -7  12   3    2.70    3.65   0
  -6  13   2    0.83    2.84   0
  -5   4   9    6.94    3.31   0
  -5   9   6 1246.27    6.45   0
  -5  10   5  686.25    5.51   0
  -5  11  -7  251.38    5.96   0
  -5  11   4  687.25    5.35   0
  -4   0  10  518.13    5.79   0
  -4   6   7  799.78    6.17   0
  -4   9  -8   60.24    5.29   0
  -4   9   5  869.55    5.34   0
  -4  10  -7   33.33    5.18   0
  -4  10   4 2161.49    7.77   0
  -4  12   0 3424.09   10.26   0
  -3  -6  11    4.26    3.82   0
  -3   0   9    1.38    3.24   0
  -3   7   5 2600.00    8.80   0
  -3   8   4 1099.90    6.27   0
  -3  10   1 2491.01    9.32   0
  -2  -7  10   14.13    4.33   0
  -2   1   7 1315.17    7.78   0
  -2   4   5  272.26    4.59   0
  -2   7   2 1288.91    7.72   0
  -2   8  -3 3379.62   14.28   0
  -2   8   0 2948.02   11.47   0
  -1  -3 -11   34.24    4.91   0
  -1  -1 -10  178.34    6.67   0
  -1   0   5    5.39    4.18   0
   0 -28   9    3.63    5.48   0
   0 -27   9    1.87    5.32   0
   0 -26   9   34.40    5.52   0
   0 -25   9   52.61    6.18   0
   0 -24   9   46.19    6.02   0
   0 -23   9  212.32    7.97   0
   0 -22   9   81.88    7.27   0
   0 -14 -12   74.53    3.80   0
   0 -13 -12  575.55    5.96   0
   0 -10 -11   78.64    3.61   0
   0  -7 -10 1264.97    8.17   0
   0  -5  -9 2121.75   10.49   0
   0  -2  -7  787.99    8.01   0
   0  -1  -6   97.31    5.10   0
   1 -28   6  470.54    6.23   0
   1 -27   6    0.72    3.75   0
   1 -26   6  352.35    5.69   0
   1 -25   6  561.78    6.50   0
   1 -24   6  159.17    4.79   0
   1 -23   6 1244.98    9.17   0
   1 -22   6  552.10    6.97   0
   1 -21 -10  140.17    3.30   0
   1 -20 -10  243.93    4.05   0
   1 -19 -10    0.44    3.15   0
   1 -15  -9  398.33    4.56   0
   1 -12  -8  355.31    4.53   0
   2 -30  -3    4.58    3.44   0
   2 -30  -2  150.16    3.97   0
   2 -30  -1  116.39    3.71   0
   2 -29  -4    4.93    3.25   0
   2 -29  -3   74.46    3.60   0
   2 -29  -2    6.90    3.40   0
   2 -29  -1   17.37    3.33   0
   2 -28  -4   14.55    3.32   0
   2 -28  -2  673.11    4.91   0
   2 -28  -1    2.69    3.16   0
   2 -27  -4  180.94    3.81   0
   2 -27  -2  232.68    3.62   0
   2 -27  -1   44.06    2.71   0
   2 -27   0  117.44    3.74   0
   2 -26  -4  125.81    3.57   0
   2 -26  -3  280.27    3.66   0
   2 -26  -2   32.75    2.96   0
   2 -26  -1   49.96    2.66   0
   2 -26   0  210.26    3.90   0
   2 -25  -3   37.90    2.90   0
   2 -25  -2   20.48    2.71   0
   2 -25  -1  179.26    3.34   0
   2 -25   0   59.54    3.25   0
   2 -24  -3  326.03    3.85   0
   2 -24  -1   38.40    2.69   0
   2 -24   0   58.77    3.31   0
   2 -23  -4   26.65    3.20   0
   2 -23  -3    3.85    2.63   0
   2 -23  -2    9.18    2.70   0
   2 -22  -3  192.32    3.38   0
   2 -22  -1   14.02    3.37   0
   2 -21  -3   62.05    3.53   0
   2 -21  -2 1071.99    6.41   0
   2 -21  -1   43.99    3.40   0
   2 -20  -3 1219.75    6.41   0
   2 -20  -2  684.24    5.54   0
  -7  11   4  147.67    4.04   0
  -7  13  -1  156.22    4.27   0
  -6   6   8   27.17    3.58   0
  -6  10   5    6.04    3.32   0
  -6  11  -7  201.15    5.37   0
  -6  11   4   54.03    3.47   0
  -6  12  -6  120.21    4.28   0
  -6  13  -4   52.52    3.87   0
  -5  -1  11   60.62    3.82   0
  -5   7   7  307.74    4.50   0
  -5  10  -8  475.61    6.54   0
  -5  12  -5  301.99    5.20   0
  -5  12   2  354.12    4.51   0
  -5  13  -2   74.48    3.39   0
  -4  -3  11  123.76    4.14   0
  -4  11  -5  163.83    4.83   0
  -4  11   2    1.23    2.80   0
  -4  12  -2 4857.84   12.67   0
  -4  12  -1    2.58    3.59   0
  -3  -3  10    6.90    3.55   0
  -3   2   8   81.72    3.70   0
  -3   5   6  278.94    4.57   0
  -3   9  -6 2819.67   13.75   0
  -3   9   2  595.44    5.21   0
  -3  10  -4   32.64    4.10   0
  -3  10   0    5.39    3.33   0
  -2 -12  11    3.65    4.89   0
  -2  -6 -14    7.20    5.09   0
  -2  -3 -13   12.19    5.26   0
  -2   5   4 4660.22   13.13   0
  -2   6   3 2233.63    9.57   0
  -2   8  -2 1806.41   10.10   0
  -2   8  -1 4026.61   13.78   0
  -1  -8 -13   19.21    4.02   0
  -1  -5 -12  439.42    6.51   0
  -1  -4   7   13.55    4.29   0
  -1  -2   6  671.71    7.79   0
   0 -21   9  240.91    9.66   0
   0 -18 -13  258.15    4.86   0
   0 -17 -13  183.85    5.11   0
   0 -12 -12   76.10    4.32   0
   0  -9 -11  619.66    6.29   0
   1 -31   6   84.70    4.94   0
   1 -30   6   17.55    3.93   0
   1 -29   6   22.34    4.10   0
   1 -24 -11  363.96    5.03   0
   1 -20   6   49.44    4.93   0
   1 -18 -10   79.24    2.95   0
   1 -17 -10   43.46    3.48   0
   1 -15   5   59.12    5.51   0
   1 -12   4  950.85    9.58   0
   1 -11  -8  730.31    5.58   0
   1 -10   3 4007.33   17.50   0
   1  -9  -7   14.71    3.51   0
   1  -8  -6   17.93    2.86   0
   1  -7  -5 3544.51   12.05   0
   1  -6  -3 1046.33    7.80   0
   1  -6  -1 1484.74    9.75   0
   2 -33  -3   59.54    3.68   0
   2 -33  -2   11.30    3.44   0
   2 -32  -4  213.82    4.18   0
   2 -32  -3   13.08    2.76   0
   2 -32  -2    0.73    2.75   0
   2 -32  -1  127.72    4.01   0
   2 -32   0  271.38    4.91   0
   2 -31  -5    6.73    3.31   0
   2 -31  -3  107.99    3.16   0
   2 -31  -2   26.54    2.91   0
   2 -31  -1   24.45    2.79   0
   2 -31   0   71.29    3.68   0
   2 -30  -5   27.84    3.42   0
   2 -30   0   12.16    3.29   0
   2 -29  -5   41.07    3.42   0
   2 -29   0   44.50    3.54   0
   2 -28  -5   97.39    3.11   0
   2 -28   0  675.23    5.12   0
   2 -28   1  913.89    6.44   0
   2 -27  -6   13.15    3.34   0
   2 -27  -5  216.46    3.49   0
   2 -27   1   95.27    3.68   0
   2 -26  -6  377.52    4.42   0
   2 -26  -5  263.04    3.62   0
   2 -26   1    5.21    3.48   0
   2 -25  -6   24.26    3.19   0
   2 -25  -5  189.23    3.34   0
   2 -24  -5  215.12    3.45   0
   2 -24   1   34.30    3.40   0
   2 -23  -5  343.43    3.87   0
   2 -23   0  100.27    3.01   0
   2 -23   1   63.58    3.90   0
   2 -22  -5  795.40    5.41   0
   2 -22   0  355.99    4.54   0
   2 -21  -5  134.86    3.70   0
   2 -21  -4  766.63    4.95   0
   2 -21   0  538.62    5.24   0
   2 -20  -5   83.60    3.43   0
   2 -20  -4  347.11    3.88   0
   2 -20  -1   34.36    2.78   0
   2 -20   0  405.91    4.78   0
   2 -19  -4   35.96    3.31   0
   2 -19  -3  104.55    3.33   0
   2 -19  -2   57.65    3.00   0
   2 -18  -3    5.25    3.15   0
  -7  11   3  263.75    4.75   0
  -7  12   1 1020.14    7.05   0
  -6   7   7   -1.30    3.33   0
  -5  12   1  262.27    4.40   0
  -4  -4  11  110.91    4.45   0
  -4  -1  10  422.10    5.43   0
  -4   8   5   80.44    3.59   0
  -4   9   4  713.00    5.47   0
  -4  10   3   30.80    2.71   0
  -4  11   1 1828.98    7.91   0
  -3  -7  11   51.51    4.26   0
  -3  -1   9    4.54    3.80   0
  -3   6  -9  336.08    8.69   0
  -3   6   5    7.25    3.35   0
  -3   8  -7    6.96    5.11   0
  -3   8   3 1322.79    6.93   0
  -3  10  -3   10.19    3.52   0
  -3  10  -1 2412.31    9.61   0
  -2  -2   8  439.28    5.80   0
  -2   7  -5 1972.89   13.73   0
  -1 -11 -14   13.63    4.12   0
  -1   1   4  713.98    7.95   0
   0 -16 -13  480.83    5.70   0
   0 -11 -12   64.83    4.37   0
   0  -4  -9    3.38    4.65   0
   0   0  -5   13.03    5.25   0
   1 -32   6  100.69    4.81   0
   1 -23 -11    2.31    2.94   0
   1 -22 -11  293.66    4.49   0
   1 -21 -11  236.05    4.35   0
   1 -20 -11    2.95    3.33   0
   1 -19   6   31.12    4.77   0
   1 -16 -10   25.86    3.39   0
   1 -10  -8  363.08    4.63   0
   1  -7  -6  446.63    5.92   0
   1  -6  -4 3039.13   11.85   0
   2 -34   0   75.75    3.81   0
   2 -33   0   65.48    3.77   0
   2 -32  -5   16.29    2.88   0
   2 -32   1    1.33    3.58   0
   2 -31  -6    0.92    3.41   0
   2 -31   1    3.79    3.36   0
   2 -30  -6    5.68    3.37   0
   2 -30   1  508.90    5.09   0
   2 -26  -7  135.26    3.86   0
   2 -24  -6   61.67    2.80   0
   2 -23  -6   16.47    2.59   0
   2 -22  -6   26.63    3.33   0
   2 -22   1   15.53    3.37   0
   2 -21  -6  781.32    5.60   0
   2 -21   1  497.88    4.91   0
   2 -20  -6  437.77    4.78   0
   2 -20   1 1298.37    7.24   0
   2 -19  -5  296.04    4.08   0
   2 -19   0  296.53    4.35   0
   2 -18  -5    4.25    3.11   0
   2 -18  -4  137.64    3.24   0
   2 -18  -1    6.38    2.57   0
   2 -18   0   74.56    4.00   0
   2 -17  -4  163.05    3.80   0
   2 -17  -3    1.70    3.21   0
   2 -17  -1  162.66    3.82   0
  -7  12   0   80.70    4.10   0
  -6   9   5   22.23    3.34   0
  -5   0  10   65.01    3.73   0
  -5  12  -1 1731.19    7.68   0
  -4   5   7    6.78    2.89   0
  -4  10   2  359.91    4.60   0
  -4  11  -4  549.54    5.95   0
  -4  11   0 2940.62    9.66   0
  -3 -12  12    6.63    4.53   0
  -3   7  -8 1077.16   11.15   0
  -3   7   4  518.93    4.73   0
  -3   9   1 1125.83    6.94   0
  -2  -5 -14    6.85    5.66   0
  -2  -5   9  876.27    7.95   0
  -2   0   7    5.04    3.52   0
  -1 -10 -14   21.39    4.74   0
  -1  -7 -13   77.20    4.88   0
  -1   1  -9   26.46    6.51   0
   0 -15 -13  395.37    5.26   0
   0 -14 -13    8.73    4.30   0
   0  -8 -11   90.69    3.75   0
   1 -19 -11   -0.38    3.25   0
   1 -18 -11  114.52    3.74   0
   1 -18   6  479.54    7.47   0
   1 -14 -10  288.47    4.43   0
   1 -14   5  327.33    7.19   0
   1 -11  -9   40.74    3.78   0
   1  -9  -8 1101.36    7.08   0
   1  -8  -7  132.20    3.91   0
   2 -34   1   48.31    3.84   0
   2 -33   1   29.05    3.58   0
   2 -31   2   17.31    3.80   0
   2 -30   2  195.31    4.67   0
   2 -29  -7  197.16    4.29   0
   2 -29   2  481.48    5.16   0
   2 -28  -7   37.53    2.92   0
   2 -28   2   96.96    3.88   0
   2 -27   2  465.74    5.17   0
   2 -26   2  538.57    5.48   0
   2 -25  -7   60.06    2.91   0
   2 -25   2  942.50    6.65   0
   2 -24  -7    2.70    2.74   0
   2 -24   2   26.51    3.73   0
   2 -23   2  721.36    6.22   0
   2 -22  -7  404.66    4.52   0
   2 -22   2   50.16    4.70   0
   2 -19  -6 2768.05    8.81   0
   2 -19   1   27.73    3.77   0
   2 -18  -6   74.83    3.66   0
   2 -17  -5  950.32    5.86   0
   2 -17   0  606.48    5.44   0
   2 -16  -4   17.96    3.42   0
   2 -16  -3  191.16    3.46   0
   2 -16  -2  280.95    3.84   0
   2 -16  -1  712.50    5.60   0
   2 -15  -3  454.69    4.73   0
  -7   9   4   47.79    3.71   0
  -6   4   8  103.31    3.98   0
  -6  11  -6    6.14    3.55   0
  -6  12  -3  231.79    4.34   0
  -6  12  -1  232.16    4.45   0
  -5  -3  11  109.30    4.18   0
  -5   8   5 2281.58    8.46   0
  -5   9   4  340.89    4.34   0
  -5  10  -7    7.83    4.21   0
  -5  10   3  384.05    4.50   0
  -4   3 -12  658.09   13.68   0
  -4   6   6   16.17    3.07   0
  -4   7   5  107.45    3.82   0
  -4   9   3  459.77    4.89   0
  -4  11  -3  291.07    4.73   0
  -4  11  -2  106.46    4.42   0
  -4  11  -1   52.94    3.66   0
  -3 -13  12    4.85    4.55   0
  -3  -2   9  254.43    4.97   0
  -3   9  -5  605.37    7.18   0
  -2   3   5  401.03    5.12   0
  -2   4   4  679.62    6.21   0
  -2   6   2 3818.34   12.57   0
  -2   7   0  236.57    4.84   0
  -1 -16  10   22.18    7.62   0
  -1  -4 -12  208.74    5.64   0
  -1  -2 -11 1922.82   12.80   0
   0 -13 -13  558.44    6.27   0
   0 -10 -12  238.21    4.99   0
   0  -7 -11  141.45    4.53   0
   0  -5 -10  710.13    7.19   0
   1 -17 -11  109.80    3.80   0
   1 -16 -11  266.32    4.37   0
   1 -13 -10  400.43    4.72   0
   1  -5  -3  149.45    4.47   0
   2 -33   2   48.25    3.68   0
   2 -32   2    5.16    3.41   0
   2 -28  -8   36.98    3.65   0
   2 -26  -8    6.62    3.39   0
   2 -25  -8  447.85    4.95   0
   2 -24  -8  703.36    5.50   0
   2 -23  -8  146.00    3.93   0
   2 -21   2 3489.61   11.20   0
   2 -20  -7   37.15    2.92   0
   2 -19  -7  534.70    4.98   0
   2 -18   1 3692.37   11.28   0
   2 -17  -6   68.26    3.53   0
   2 -16  -5   31.68    2.91   0
   2 -15  -5  454.10    4.64   0
   2 -15  -4 4353.87   11.16   0
   2 -15  -2  704.58    5.18   0
   2 -15  -1   70.90    3.63   0
   2 -14  -3 1978.99    8.08   0
  -6   5   7  115.00    4.26   0
  -6   9   4    1.14    3.33   0
  -6  10  -7   85.60    4.31   0
  -5  -4  11   -1.73    3.50   0
  -5   1   9   41.18    3.59   0
  -5   3   8   80.11    3.75   0
  -5   8  -9  126.63    5.45   0
  -5   9  -8    9.29    4.12   0
  -5  10   2  177.74    3.97   0
  -5  11   0 1345.24    6.83   0
  -4   6 -10  533.02    8.85   0
  -4  10  -5 2089.53    9.92   0
  -4  10   1  188.64    4.15   0
  -3   0   8 2315.57    9.50   0
  -3   7   3 1100.71    6.60   0
  -3   8   2 1095.66    6.26   0
  -2  -9  10   26.49    4.60   0
  -2  -3   8  345.20    5.64   0
  -2  -2 -13   37.17    6.97   0
  -2   0 -12   92.49    8.08   0
  -2   1   6   18.50    3.58   0
  -2   5   3  329.05    4.53   0
  -1  -9 -14   75.41    5.27   0
  -1  -6 -13    4.54    4.46   0
  -1  -5   7   82.51    5.30   0
  -1  -1   5   48.96    4.72   0
   0 -12 -13  141.29    4.57   0
   0  -1  -7 2650.42   14.16   0
   1 -30   7  233.03    6.17   0
   1 -29   7   18.37    4.72   0
   1 -28   7    9.10    4.46   0
   1 -27   7   24.54    4.43   0
   1 -26   7   15.05    4.44   0
   1 -25   7   32.32    5.10   0
   1 -21 -12  105.52    4.12   0
   1 -20 -12  227.38    4.58   0
   1 -19 -12  384.34    5.42   0
   1 -15 -11  146.25    3.87   0
   1 -12 -10  376.52    4.82   0
   1 -10  -9   72.42    3.46   0
   1  -9   3   19.56    4.91   0
   1  -7  -7  487.13    5.31   0
   2 -31   3  172.08    4.75   0
   2 -30   3   25.49    4.08   0
   2 -29   3   10.48    3.80   0
   2 -28   3  922.33    6.77   0
   2 -27  -9   55.55    3.79   0
   2 -27   3    9.61    3.60   0
   2 -26  -9  149.17    4.13   0
   2 -26   3   15.16    3.44   0
   2 -25   3   40.95    3.38   0
   2 -24   3    2.14    3.81   0
   2 -21  -8  915.93    5.84   0
   2 -20  -8  387.28    4.72   0
   2 -20   2  551.90    5.93   0
   2 -19   2  140.89    4.73   0
   2 -18  -7  337.53    4.07   0
   2 -17  -7  610.62    5.21   0
   2 -17   1  746.53    6.32   0
   2 -16  -6  532.45    4.54   0
   2 -15   0  530.88    5.52   0
   2 -14  -5  742.64    5.59   0
   2 -14  -4   44.66    3.48   0
   2 -14  -2  191.62    3.83   0
   2 -14  -1  701.08    6.17   0
  -7   8   4    8.52    3.56   0
  -7  10   1  107.72    4.27   0
  -6   1   9   37.94    3.65   0
  -6  10  -6    9.83    4.21   0
  -6  11  -4   19.48    3.55   0
  -6  11   0  118.63    3.25   0
  -5  -5  11  159.25    4.92   0
  -5  -2  10   70.06    3.90   0
  -5   6   6 2589.21    8.48   0
  -5   9   3  283.17    4.30   0
  -5  10  -6  244.93    5.14   0
  -5  11  -4  196.80    4.38   0
  -5  11  -3  898.99    6.42   0
  -5  11  -2   12.65    3.41   0
  -5  11  -1  510.08    5.04   0
  -4 -10  12   45.93    4.54   0
  -4  -3  10    3.77    3.53   0
  -4   5   6 3829.55   10.79   0
  -4   7  -9  206.78    6.43   0
  -4   8  -8  205.38    5.70   0
  -4   9   2  370.38    4.76   0
  -4  10   0   60.61    3.88   0
  -3   6   4 2144.32    8.37   0
  -3   9  -4  794.34    6.81   0
  -3   9  -3    5.74    3.76   0
  -3   9  -2 4349.52   13.39   0
  -3   9  -1   20.14    3.63   0
  -2  -6   9  123.96    4.83   0
  -2  -1   7 1198.36    7.71   0
  -2   7  -4 1712.70   11.50   0
  -2   7  -1  438.18    5.74   0
  -1  -3   6  130.73    5.19   0
   0  -6 -11  384.85    6.06   0
   1 -24   7    4.09    4.38   0
   1 -23   7  169.56    5.80   0
   1 -18 -12    3.78    3.32   0
   1 -17 -12  492.37    5.70   0
   1 -17   6   52.95    4.59   0
   1 -14 -11   94.30    3.67   0
   1  -9  -9  861.48    6.63   0
   2 -33   3   28.48    3.85   0
   2 -32   3    7.67    3.50   0
   2 -25  -9   56.67    3.03   0
   2 -24  -9   24.93    3.03   0
   2 -23  -9  170.26    4.05   0
   2 -23   3   82.84    3.82   0
   2 -22  -9   -3.22    3.63   0
   2 -22   3  707.44    6.59   0
   2 -21  -9   26.55    3.58   0
   2 -19  -8  616.83    4.85   0
   2 -18  -8  791.13    5.69   0
   2 -18   2   96.04    4.16   0
   2 -16  -7  855.39    5.79   0
   2 -16   1 1225.67    7.37   0
   2 -15  -6  252.81    3.72   0
   2 -14  -6  793.75    5.68   0
   2 -13  -4   81.56    3.46   0
   2 -13  -3   14.83    2.84   0
   2 -13  -2  101.99    3.79   0
  -7   5   6    7.95    3.62   0
  -6  10   1  280.66    4.43   0
  -5   0   9   -0.24    3.36   0
  -5   2   8  272.01    4.80   0
  -5   4   7    5.03    3.44   0
  -4 -11  12   -0.66    4.10   0
  -4  -7  11  218.49    5.15   0
  -4  -1   9 1758.54    8.68   0
  -4   3   7 2895.09    9.67   0
  -4  10  -4  534.58    5.70   0
  -4  10  -3 1476.78    7.75   0
  -4  10  -1  261.86    4.40   0
  -3  -6  10  142.73    4.60   0
  -3   3 -11   14.62    9.50   0
  -3   3   6  223.61    4.21   0
  -3   8  -6 3261.92   14.56   0
  -3   8   1  523.97    5.43   0
  -2   6  -6 1692.99   14.58   0
  -2   6   1  478.99    5.75   0
  -2   7  -2 2908.58   12.75   0
  -1  -8 -14  404.94    7.16   0
  -1  -3 -12  439.30    7.58   0
   0 -11 -13   19.75    3.54   0
   0  -8 -12   26.13    3.98   0
   0  -4 -10  472.52    6.51   0
   1 -22   7  436.85    7.13   0
   1 -16 -12    5.72    3.46   0
   1 -13 -11  193.42    4.24   0
   1  -7  -8   55.46    4.53   0
   1  -6  -7  140.99    4.06   0
   2 -28   4 2177.40   10.11   0
   2 -25 -10  118.76    3.97   0
   2 -24 -10  232.23    4.43   0
   2 -21   3  529.07    6.30   0
   2 -20  -9  882.01    5.84   0
   2 -19  -9  113.12    3.85   0
   2 -17  -8  319.99    4.59   0
   2 -15  -7  294.95    4.53   0
   2 -15   1    8.12    3.91   0
   2 -14   0  235.65    4.72   0
   2 -13  -5  472.12    4.49   0
   2 -12  -3 4936.98   12.57   0
   2 -12  -2  535.02    5.33   0
  -7   6   5   15.85    2.94   0
  -7  10  -3    2.68    2.97   0
  -6   2   8  239.97    3.97   0
  -6   6   5  225.83    4.29   0
  -6   8  -8    3.49    4.11   0
  -6   9   2  678.03    5.41   0
  -6  10  -5   10.23    3.58   0
  -5  -3  10   10.46    3.60   0
  -5   5   6   46.40    3.19   0
  -5   9   2  761.18    5.08   0
  -5  10   0  205.31    4.17   0
  -4 -12  12  152.59    5.23   0
  -4  -4  10   82.27    3.87   0
  -4   9  -6   55.04    4.24   0
  -4   9   1   12.37    2.88   0
  -3  -1   8 1907.74    8.75   0
  -3   4   5   13.22    3.45   0
  -3   7   2  394.80    4.94   0
  -3   8   0  131.19    3.99   0
  -2   3   4 1804.83    9.15   0
  -1  -5 -13   69.57    4.81   0
  -1   3   1  254.68    5.99   0
  -1   4  -1   67.69    5.30   0
   0 -10 -13   82.96    4.44   0
   1 -21   7  258.69    6.40   0
   1 -16   6   66.87    5.24   0
   1 -15 -12   69.33    3.75   0
   1 -12 -11   26.25    3.46   0
   1 -10 -10  229.50    4.37   0
   1  -8  -9  669.49    5.81   0
   1  -4  -3 1997.09   10.85   0
   2 -32   4  144.58    4.26   0
   2 -31   4    4.71    3.55   0
   2 -30   4   20.90    3.56   0
   2 -29   4   40.19    3.92   0
   2 -27   4  606.36    6.04   0
   2 -26   4   58.06    3.81   0
   2 -24   4  761.74    6.88   0
   2 -23 -10   20.92    2.90   0
   2 -22 -10    2.56    3.39   0
   2 -21 -10  121.14    3.87   0
   2 -18  -9  833.84    5.70   0
   2 -16  -8   67.58    3.14   0
   2 -16   2  501.38    5.84   0
   2 -14  -7  374.96    4.95   0
   2 -13  -6    1.12    2.80   0
   2 -12  -5  501.73    5.00   0
  -7   4   6   -0.01    2.82   0
  -7   5   5    0.76    3.57   0
  -7   7   3  232.86    4.50   0
  -7   8   2   20.67    3.06   0
  -6  -1   9   33.22    3.62   0
  -6   7   4  381.59    4.08   0
  -6   9  -6   90.64    4.53   0
  -6  10  -2    4.45    3.33   0
  -5  -7  11    3.57    4.09   0
  -5  -4  10   45.05    4.08   0
  -5   1   8 1059.37    6.60   0
  -5   3   7    3.84    2.97   0
  -5   7  -9   32.44    4.85   0
  -5   7   4   81.65    3.06   0
  -5   9   1 1647.51    7.36   0
  -5  10  -4  336.71    4.96   0
  -5  10  -3   65.62    3.94   0
  -5  10  -2  471.82    5.04   0
  -5  10  -1    0.35    2.72   0
  -4  -5  10   62.21    4.29   0
  -4   5   5   43.69    3.64   0
  -4   7   3 1829.63    7.81   0
  -4   8  -7 1160.21    9.03   0
  -4   8   2  693.48    5.09   0
  -4   9   0  857.32    6.16   0
  -3 -11  11  766.67    8.15   0
  -3  -7  10  177.57    4.91   0
  -3   2   6 1275.35    7.07   0
  -3   6   3 1288.92    6.80   0
  -3   7  -7 1140.69   10.24   0
  -3   8  -5  185.59    5.23   0
  -2  -2   7  206.70    4.48   0
  -2   4   3 3545.02   12.18   0
  -1 -17  10   37.67    7.83   0
  -1 -12   9   23.52    5.96   0
  -1  -7 -14    9.76    4.78   0
  -1  -1 -11   29.51    5.61   0
   0 -13 -14   32.55    3.79   0
   0  -7 -12   17.02    3.95   0
   0  -5 -11 1686.67   10.13   0
   0  -1  -8   18.82    4.79   0
   0   1  -3 1005.25   15.60   0
   1 -14 -12   86.27    3.91   0
   1 -11 -11   88.92    4.19   0
   1  -6  -8 3312.64   11.91   0
   1  -4  -5    3.05    3.76   0
   2 -22   4  285.33    5.21   0
   2 -20 -10    2.93    2.74   0
   2 -19 -10   69.43    3.60   0
   2 -17  -9  117.22    3.17   0
   2 -14   1 3949.41   12.61   0
   2 -13  -7 3610.90   10.67   0
   2 -12  -6  170.94    3.39   0
   2 -11  -4  956.33    5.92   0
   2 -11  -3  135.73    3.61   0
   2 -11  -2  132.22    4.14   0
  -7   9  -3   26.86    3.77   0
  -7   9  -2  303.74    4.99   0
  -6  -2   9   -2.77    3.56   0
  -6   7   3  785.70    5.58   0
  -5  -2   9  110.93    3.88   0
  -5   4   6  252.57    3.76   0
  -5   9  -6  401.15    5.33   0
  -4 -13  12   -0.01    4.22   0
  -4  -9  11   43.39    4.29   0
  -4   4 -11   37.16    6.73   0
  -4   8   1  283.60    4.42   0
  -4   9  -4   25.82    4.35   0
  -4   9  -1    2.17    3.61   0
  -3 -17  12    1.56    5.14   0
  -3  -2   8   85.32    4.04   0
  -3   0   7    2.87    3.37   0
  -3   8  -1  556.96    5.68   0
  -1  -6   7  137.23    5.86   0
  -1   1   3 1756.06   11.54   0
  -1   2   2 1730.05   11.83   0
   0 -12 -14   15.62    4.43   0
   0  -9 -13  351.95    5.60   0
   0  -3 -10  270.57    5.96   0
   1 -20   7    4.42    4.85   0
   1 -17 -13   30.50    3.73   0
   1 -16 -13  238.82    5.08   0
   1 -13 -12   90.55    3.71   0
   1  -7  -9  164.68    4.25   0
   1  -5  -7   83.05    3.74   0
   2 -23 -11   68.18    3.32   0
   2 -22 -11  135.71    4.24   0
   2 -21 -11    1.28    3.55   0
   2 -21   4  632.40    6.53   0
   2 -18 -10   62.50    3.56   0
   2 -17 -10   92.24    3.68   0
   2 -17   3  726.08    6.72   0
   2 -15  -9  248.65    4.07   0
   2 -13  -8   14.45    3.73   0
   2 -13   1 4032.84   13.05   0
   2 -12  -7 1727.81    7.89   0
   2 -12   0  979.86    7.11   0
   2 -11  -6   93.66    3.68   0
   2 -11  -1   42.26    3.59   0
   2 -10  -3 2696.80   10.01   0
   3 -32  -2    2.75    3.54   0
   3 -31  -4   20.49    3.08   0
   3 -31  -3    6.43    3.03   0
   3 -31  -2    1.15    3.52   0
   3 -30  -5   33.06    3.06   0
   3 -30  -3   38.50    2.93   0
   3 -30  -2   21.83    3.50   0
   3 -30  -1    0.20    3.46   0
   3 -29  -6    9.24    3.60   0
   3 -29  -5    8.43    2.89   0
   3 -29  -4   90.12    3.30   0
   3 -29  -3    8.60    2.82   0
   3 -29  -1  544.59    5.29   0
   3 -28  -6  106.14    3.90   0
   3 -28  -4    6.19    2.93   0
   3 -28  -3   34.72    2.99   0
   3 -27  -6   89.86    3.70   0
   3 -27  -5  131.40    3.80   0
   3 -27  -4  573.17    4.87   0
   3 -26  -5  105.48    3.80   0
   3 -26  -4  346.38    4.18   0
   3 -26  -3    5.90    2.82   0
   3 -26  -2  502.56    5.11   0
   3 -25  -5 1279.42    6.84   0
   3 -25  -4   44.02    3.56   0
   3 -25  -2  145.99    3.92   0
   3 -24  -4   34.96    3.46   0
   3 -24  -3  138.80    3.97   0
  -7   4   5   74.98    3.24   0
  -6   7  -8    6.24    4.12   0
  -6   9  -4  502.96    5.37   0
  -6   9  -2    8.65    3.49   0
  -5  -8  11   33.53    3.90   0
  -5   6   4  188.68    3.58   0
  -5   7   3   35.75    2.89   0
  -5   9  -5    7.45    3.56   0
  -5   9  -1  307.22    4.49   0
  -4  -3   9   71.89    3.81   0
  -4   4   5  256.95    4.44   0
  -4   7  -8   33.72    4.83   0
  -4   9  -3  987.58    6.87   0
  -4   9  -2 1548.84    7.82   0
  -3  -8  10  494.82    6.35   0
  -3  -5   9  133.73    4.63   0
  -3   3   5  724.04    5.88   0
  -3   8  -3  102.40    3.91   0
  -3   8  -2 1764.08    9.08   0
  -2  -5   8 2638.52   12.25   0
  -2   1   5   28.21    3.59   0
  -2   5   1  689.72    6.58   0
  -2   6  -1  689.84    6.85   0
  -1  -4 -13  349.94    7.05   0
  -1   4  -4    5.82    7.22   0
  -1   4  -2  132.13    6.17   0
   0 -11 -14    7.91    4.40   0
   0  -6 -12   61.62    4.61   0
   0  -3   3  446.26   15.84   0
   0   0  -7   19.33    5.22   0
   1 -19   7  710.81    9.81   0
   1 -15 -13    4.49    3.58   0
   1 -15   6   60.34    5.64   0
   1 -12 -12    5.12    3.89   0
   1 -10 -11 1443.77    7.58   0
   1  -8 -10  229.46    4.44   0
   1  -8   3   58.47    5.32   0
   1  -4  -6  359.40    5.39   0
   2 -31   5    9.72    4.11   0
   2 -30   5    4.62    4.15   0
   2 -29   5  193.21    5.08   0
   2 -28   5   38.53    4.20   0
   2 -27   5    4.39    3.84   0
   2 -26   5   28.64    3.95   0
   2 -20 -11  221.48    4.36   0
   2 -20   4 1100.22    7.99   0
   2 -19 -11   27.51    3.52   0
   2 -16 -10   29.05    3.52   0
   2 -14  -9  117.94    3.61   0
   2 -12  -8  852.55    6.08   0
   2 -11  -7   45.44    3.75   0
   2 -10  -5   83.44    3.93   0
   3 -32  -1   87.55    3.30   0
   3 -32   0   18.57    3.61   0
   3 -31  -1    1.70    2.90   0
   3 -30   0   11.64    3.33   0
   3 -29   0   50.88    3.68   0
   3 -28  -7   63.29    3.77   0
   3 -28   0   89.71    3.78   0
   3 -27  -7   10.09    3.52   0
   3 -27  -1   32.86    2.91   0
   3 -27   0   34.11    3.68   0
   3 -26  -7   61.60    3.61   0
   3 -26  -6  618.35    4.92   0
   3 -25  -7  181.48    3.97   0
   3 -25  -6    2.95    2.77   0
   3 -25  -1  260.33    4.26   0
   3 -24  -6   71.93    3.68   0
   3 -24  -5   29.51    2.95   0
   3 -24  -2   16.09    3.01   0
   3 -24  -1  123.38    3.73   0
   3 -23  -6  235.69    4.25   0
   3 -23  -5   20.27    3.27   0
   3 -23  -4    5.55    2.76   0
   3 -23  -2   64.06    3.58   0
   3 -22  -5   81.07    3.50   0
   3 -22  -3   -3.59    3.61   0
   3 -22  -2   72.42    3.61   0
   3 -21  -4  707.19    5.40   0
   3 -21  -3 1551.03    7.12   0
  -6  -3   9  128.37    4.22   0
  -6   8  -6   29.11    3.78   0
  -5  -6  10    4.11    4.08   0
  -5  -1   8  941.75    7.98   0
  -5   3   6   12.50    2.86   0
  -5   8   1   50.87    3.14   0
  -5   9  -4  613.49    5.78   0
  -5   9  -3  169.39    4.23   0
  -5   9  -2  976.24    6.42   0
  -4 -10  11   14.12    4.20   0
  -4   5   4  547.49    5.19   0
  -4   6  -9    1.98    5.17   0
  -4   6   3  522.05    5.13   0
  -4   8  -6   19.66    4.07   0
  -4   8   0  231.93    4.44   0
  -3  -3   8  208.80    4.87   0
  -3   1   6  326.95    4.84   0
  -3   4 -10   26.92    7.04   0
  -3   4   4   38.13    3.14   0
  -3   5   3    5.01    2.88   0
  -3   7   0  271.18    4.79   0
  -2  -8   9   73.08    4.82   0
  -2  -3 -14   13.01    6.86   0
  -2  -3   7  279.26    5.25   0
  -2  -1 -13  157.76   10.45   0
  -2  -1   6   17.51    3.80   0
  -2   6  -5   30.89    5.16   0
  -1  -6 -14    8.24    4.67   0
  -1  -4   6  355.47    6.47   0
  -1  -2 -12    9.14    5.26   0
  -1   4  -3  520.36   10.74   0
   0  -8 -13   75.29    4.38   0
   0  -4 -11   26.12    4.95   0
   0   1  -5 1036.88   12.33   0
   1 -28   8   15.32    5.13   0
   1 -27   8    7.81    5.62   0
   1 -26   8    7.51    5.38   0
   1 -14 -13   41.57    4.28   0
   1 -11 -12   11.47    3.98   0
   1  -9 -11  561.54    6.06   0
   1  -6  -9 1460.79    8.76   0
   1  -5  -8  296.33    5.45   0
   1  -3  -4 2515.78   12.42   0
   2 -25   5   14.30    3.84   0
   2 -24   5   15.02    3.93   0
   2 -19   4  264.72    5.37   0
   2 -18 -11   11.30    3.42   0
   2 -16   3   19.06    3.99   0
   2 -15 -10  801.03    5.72   0
   2 -14   2   75.59    4.28   0
   2 -13  -9   57.68    3.45   0
   2 -12   1 3623.08   12.59   0
   2 -11   0 2692.05   10.71   0
   2 -10  -6   29.51    3.69   0
   2 -10  -1    2.73    3.70   0
   3 -27  -8   10.84    3.40   0
   3 -26   0  467.46    5.06   0
   3 -25  -8  118.83    4.02   0
   3 -25   0  949.08    6.23   0
   3 -24  -7    2.30    2.72   0
   3 -23  -7  132.49    3.88   0
   3 -23  -1   35.27    2.92   0
   3 -22  -7  782.76    5.63   0
   3 -22  -6 1651.43    7.02   0
   3 -22  -1  118.22    3.70   0
   3 -21  -6  141.63    4.02   0
   3 -21  -5   77.47    2.97   0
   3 -20  -5  220.22    4.08   0
   3 -20  -4    5.81    3.66   0
   3 -20  -3  687.17    5.56   0
   3 -20  -2  297.78    4.43   0
  -7   7   0  319.93    4.25   0
  -6   7  -7    0.97    4.23   0
  -6   8  -5  111.01    4.08   0
  -6   8  -2   44.98    3.74   0
  -6   8  -1  436.50    4.83   0
  -5 -10  11    0.91    4.35   0
  -5   5 -10   51.43    5.17   0
  -5   6  -9  131.10    5.52   0
  -5   6   3 1249.38    6.51   0
  -4 -11  11   94.76    4.64   0
  -4  -4   9   26.05    3.59   0
  -4  -2   8  987.34    6.59   0
  -4   2   6 1438.59    6.95   0
  -4   7   1    8.62    3.53   0
  -4   8  -5 1577.21    9.13   0
  -4   8  -1 4161.02   11.74   0
  -3 -13  11   13.31    4.68   0
  -3  -9  10   23.04    4.25   0
  -3  -6   9  240.99    5.21   0
  -3  -1   7   52.33    3.72   0
  -3   5  -9  236.27    7.60   0
  -3   7  -6  125.13    5.57   0
  -2   3   3   24.46    3.81   0
  -2   4   2    3.87    3.05   0
  -2   5  -7 1697.12   16.28   0
  -2   6  -4 1862.88   12.29   0
  -2   6  -2   50.85    4.02   0
   0 -10 -14  334.34    5.78   0
   1 -25   8  339.05    7.75   0
   1 -13 -13    2.46    4.18   0
   1  -4  -7   13.81    3.59   0
   1  -3  -3  453.31    6.44   0
   2 -23   5  164.67    4.79   0
   2 -20 -12   41.79    3.75   0
   2 -18   4    3.75    4.14   0
   2 -17 -11   55.21    3.56   0
   2 -16 -11  352.29    4.69   0
   2 -14 -10   86.52    3.85   0
   2 -12  -9   62.03    3.67   0
   2 -11  -8  892.01    6.22   0
   2 -10  -7  585.70    5.33   0
   2  -9  -6 4518.77   12.36   0
   2  -9  -5 4208.52   11.87   0
   2  -9  -2   13.29    3.84   0
   3 -32   1    1.22    3.47   0
   3 -31   1   15.26    3.56   0
   3 -30   1   10.43    3.60   0
   3 -29   1  212.00    4.38   0
   3 -28   1   14.70    3.52   0
   3 -27   1  238.10    4.38   0
   3 -26   1   42.93    3.64   0
   3 -25   1   37.35    4.14   0
   3 -24  -8   34.83    3.72   0
   3 -23  -8  193.56    4.10   0
   3 -23   0 1055.69    6.43   0
   3 -22   0  566.19    5.23   0
   3 -21  -7  252.93    4.42   0
   3 -21  -1  126.41    3.88   0
   3 -20  -7 1556.35    7.13   0
   3 -20  -6   46.71    2.83   0
   3 -20  -1    3.32    3.63   0
   3 -19  -5  799.27    5.62   0
   3 -19  -4  533.27    4.46   0
   3 -19  -3 1128.51    6.04   0
   3 -18  -4  124.65    3.74   0
   3 -18  -3   83.39    3.74   0
  -7   4   3   13.79    3.68   0
  -7   7  -4    6.74    3.71   0
  -7   7  -2   15.84    3.58   0
  -6   6  -8   88.55    4.97   0
  -6   7   0  235.91    4.19   0
  -6   8  -3   19.44    3.85   0
  -5  -4   9    9.54    3.48   0
  -5   0   7    0.91    3.47   0
  -5   2   6   61.44    3.07   0
  -5   7   1  917.08    6.05   0
  -5   8  -1  593.03    5.42   0
  -4  -8  10   99.96    4.81   0
  -4  -5   9   59.87    4.24   0
  -4   4   4 1447.90    7.16   0
  -4   6   2 1531.30    7.30   0
  -4   8  -4  301.89    5.30   0
  -4   8  -3 1037.34    7.51   0
  -4   8  -2 1456.92    7.74   0
  -3   2   5 4975.28   12.98   0
  -3   6   1  483.47    5.45   0
  -3   7  -1   35.12    3.70   0
  -2  -6   8  684.58    7.54   0
  -2   0   5    4.96    4.05   0
  -2   6  -3   14.12    4.47   0
  -1  -1   4  690.53    8.48   0
  -1   1 -10  171.84    8.90   0
  -1   2  -9   34.01    9.24   0
   0  -9 -14    3.76    4.81   0
   0  -7 -13    0.95    4.18   0
   0  -5 -12    1.62    4.45   0
   1 -24   8    7.65    5.62   0
   1 -18   7  508.55    9.25   0
   1 -10 -12    7.72    3.68   0
   1  -8 -11  121.59    4.52   0
   1  -3  -6  135.13    4.86   0
   1  -3  -2  300.77    6.10   0
   2 -22   5    3.60    3.87   0
   2 -19 -12  222.90    4.57   0
   2 -18 -12   16.19    3.59   0
   2 -15 -11   52.90    3.64   0
   2 -15   3   37.33    3.59   0
   2 -13 -10  168.22    3.89   0
   2 -13   2  458.90    5.83   0
   2 -10  -8   13.42    3.51   0
   2  -8  -4  490.67    5.36   0
   3 -32   2   10.42    4.23   0
   3 -30   2  412.88    5.79   0
   3 -25  -9    4.33    2.90   0
   3 -24  -9    7.06    3.53   0
   3 -24   1  296.47    4.44   0
   3 -23  -9    0.21    3.52   0
   3 -23   1  251.13    4.60   0
   3 -22  -8   68.07    3.24   0
   3 -21  -8  234.30    4.46   0
   3 -21   0  731.23    5.67   0
   3 -20  -8  105.46    3.80   0
   3 -19  -7  230.75    4.43   0
   3 -19  -1 2640.40    9.33   0
   3 -18  -6   19.51    3.52   0
   3 -18  -5  623.64    4.88   0
   3 -18  -2  549.20    5.28   0
   3 -17  -5  177.27    3.96   0
   3 -17  -3  185.56    4.09   0
  -7   1   5    3.95    3.44   0
  -7   6   0   11.22    2.92   0
  -6  -1   7  112.91    3.97   0
  -6   7  -6   12.65    3.72   0
  -5  -8  10   93.45    4.90   0
  -5  -5   9   75.75    3.86   0
  -5   5   3  753.50    5.68   0
  -5   6   2 2649.24    9.04   0
  -5   7  -7   23.89    4.21   0
  -5   7   0  447.66    5.06   0
  -5   8  -4   81.48    3.84   0
  -5   8  -3    5.99    3.48   0
  -4  -1   7 2963.27    9.95   0
  -4   1   6  245.17    4.60   0
  -4   2 -12  169.67    8.68   0
  -4   5   3    4.51    2.92   0
  -4   7   0   45.16    3.80   0
  -3 -14  11  196.38    5.94   0
  -3 -10  10   61.37    4.39   0
  -3  -4   8   22.39    3.45   0
  -3  -2   7 3148.49   10.86   0
  -3   3   4  241.60    3.94   0
  -3   4   3   31.98    3.69   0
  -3   5   2   90.37    3.98   0
  -3   7  -4  265.07    5.25   0
  -3   7  -3  796.42    7.04   0
  -3   7  -2 1412.52    8.24   0
  -2 -18  11    6.36    5.58   0
  -1  -5 -14   12.23    5.58   0
  -1  -3 -13  163.91    6.66   0
  -1   0 -11    7.89    6.08   0
   0   0  -8  304.47    7.11   0
   0   1  -6   97.20    5.90   0
   1 -14   6  378.99    8.59   0
   1 -12 -13 1059.00    7.53   0
   1  -6 -10  580.28    6.42   0
   1  -6   2  575.66    8.83   0
   1  -5  -9 1533.87    8.82   0
   1  -4  -8 2119.83   10.43   0
   2 -30   6   72.78    4.64   0
   2 -29   6   28.91    4.26   0
   2 -28   6   22.91    4.79   0
   2 -27   6    3.81    4.56   0
   2 -17   4  189.79    5.11   0
   2 -14 -11   51.54    3.71   0
   2 -12 -10   22.79    3.57   0
   2 -11  -9 1483.86    7.45   0
   2  -9  -7  168.95    3.95   0
   2  -9  -1  715.12    6.09   0
   2  -8  -6  189.98    4.49   0
   2  -8  -5 3132.07   10.85   0
   2  -8  -3 2472.76    9.77   0
   3 -27   2 1497.87    7.99   0
   3 -26   2  128.15    4.21   0
   3 -22  -9   94.56    3.35   0
   3 -21  -9   21.43    3.42   0
   3 -20   0  143.96    4.16   0
   3 -19  -8  259.16    4.34   0
   3 -19   0   39.53    3.66   0
   3 -18  -7  233.59    4.28   0
   3 -17  -6 1003.87    6.09   0
   3 -17  -2  582.55    5.44   0
   3 -16  -4 1105.30    6.35   0
   3 -16  -3 1058.30    6.37   0
  -7  -1   6  105.39    4.95   0
  -7   4   2  253.99    4.60   0
  -7   6  -4    9.83    3.74   0
  -6   2   5   63.37    3.02   0
  -6   7  -2    4.50    3.44   0
  -5  -1   7    3.12    3.48   0
  -5   6  -8    8.56    4.41   0
  -5   7  -6  206.42    5.01   0
  -4  -6   9  205.65    5.03   0
  -4   2   5   24.10    3.69   0
  -4   6  -8   22.15    4.86   0
  -4   6   1  284.99    4.51   0
  -4   7  -6  246.92    5.18   0
  -3  -7   9    7.04    3.47   0
  -3   6  -7    3.98    5.13   0
  -3   6   0 5045.35   13.89   0
  -2   4   1  101.49    4.29   0
  -1   0   3    2.25    5.28   0
   0  -3 -11  406.57    6.42   0
   1 -23   8   16.06    5.52   0
   1 -11 -13  129.37    4.36   0
   1  -9 -12  772.34    6.42   0
   1  -7 -11    0.94    3.98   0
   1  -3  -7  640.60    6.51   0
   2 -26   6  214.25    5.82   0
   2 -20   5   89.63    4.50   0
   2 -13 -11  215.82    4.72   0
   2 -10  -9  413.97    5.08   0
   2  -9  -8    9.51    3.47   0
   2  -8  -7   55.69    3.72   0
   2  -8  -2  657.87    5.86   0
   3 -24   2  384.45    4.97   0
   3 -23 -10  134.84    4.17   0
   3 -21   1  633.06    5.79   0
   3 -20  -9   27.30    3.61   0
   3 -20   1 1348.70    7.84   0
   3 -19  -9  249.24    4.47   0
   3 -18  -8 1193.96    6.59   0
   3 -18   0   99.74    3.86   0
   3 -17  -7    2.67    2.86   0
   3 -17  -1   65.68    3.92   0
   3 -16  -7  244.35    4.24   0
   3 -16  -6  305.86    3.95   0
   3 -16  -2  201.17    4.27   0
   3 -15  -4  740.32    5.74   0
  -7   0   5    2.36    3.49   0
  -5   2   5   15.20    2.77   0
  -5   5  -9  187.93    5.93   0
  -5   5   2  641.33    5.67   0
  -5   6   1   90.49    3.40   0
  -5   7  -5   30.55    4.10   0
  -4  -4   8   90.82    4.10   0
  -4   0   6 1144.60    6.70   0
  -4   3   4  193.58    4.28   0
  -4   4   3  458.22    4.99   0
  -3  -5   8    2.13    4.23   0
  -3   1   5   15.81    3.74   0
  -2 -10   9  385.01    7.54   0
  -2   2   3 2532.72   11.11   0
  -2   3   2  157.87    4.60   0
  -2   5  -1 1121.01    8.53   0
  -1  -1 -12    0.97    6.07   0
  -1   2   1  714.46    8.40   0
   0  -4 -12   10.09    4.81   0
   1 -22   8   28.95    6.34   0
   1 -17   7   60.74    6.82   0
   1 -13 -14  143.00    4.54   0
   1 -10 -13  397.38    5.82   0
   1  -8 -12    1.02    4.08   0
   2 -25   6  203.18    5.45   0
   2 -24   6    7.85    4.49   0
   2 -19   5   74.46    4.75   0
   2 -16   4   29.91    4.16   0
   2 -15 -12    5.11    3.52   0
   2 -11 -10   88.42    3.92   0
   2 -10   1  302.71    5.58   0
   2  -9   0  798.81    6.87   0
   2  -7  -5 1885.14    8.80   0
   2  -7  -4 3399.64   11.46   0
   2  -7  -3 4791.06   13.76   0
   3 -31   3    3.92    3.65   0
   3 -30   3   37.08    3.82   0
   3 -29   3   32.38    3.73   0
   3 -28   3  105.30    4.11   0
   3 -27   3  298.04    5.45   0
   3 -23   2  164.10    4.34   0
   3 -21 -10  328.09    4.27   0
   3 -20 -10   14.61    3.58   0
   3 -19   1 2026.17    8.77   0
   3 -18  -9   57.23    3.76   0
   3 -17  -8    7.35    2.95   0
   3 -17   0    6.38    3.55   0
   3 -16  -8    4.32    3.61   0
   3 -16  -1  261.28    4.38   0
   3 -15  -7   71.49    3.72   0
   3 -15  -6  170.66    3.43   0
   3 -15  -2   85.77    3.85   0
   3 -14  -4   29.88    3.61   0
  -7  -1   5    1.53    3.60   0
  -6  -3   7  509.34    5.48   0
  -6  -1   6  474.20    5.09   0
  -6   5   1  167.60    3.60   0
  -6   6  -6  122.72    4.08   0
  -6   6  -2  114.06    3.90   0
  -6   6  -1  119.75    3.25   0
  -5 -10  10    1.80    3.77   0
  -5  -7   9  260.08    4.67   0
  -5  -4   8   83.73    3.88   0
  -5  -2   7   56.72    3.85   0
  -5   4 -10    9.08    5.18   0
  -5   6  -7   11.89    4.30   0
  -5   6   0  137.79    4.19   0
  -5   7  -4  235.97    4.74   0
  -5   7  -3   83.76    3.85   0
  -4 -14  11    5.07    4.38   0
  -4  -7   9  237.60    4.81   0
  -4   3 -11    6.28    5.63   0
  -4   4 -10  196.19    6.87   0
  -4   5  -9  549.01    7.63   0
  -4   6   0 1497.35    7.61   0
  -4   7  -5  434.70    5.63   0
  -4   7  -4   38.11    3.85   0
  -4   7  -3 5044.53   13.69   0
  -3  -8   9  201.16    4.86   0
  -3  -3   7  108.02    4.14   0
  -3  -1   6  353.70    5.14   0
  -3   2   4  409.12    5.03   0
  -3   3   3 4780.80   13.00   0
  -3   4   2 1069.88    7.07   0
  -3   5   1 1634.88    7.96   0
  -3   6  -1  427.48    5.38   0
  -2  -1   5   27.82    4.39   0
   1 -12 -14   21.93    4.38   0
   1  -7   3   14.57    5.25   0
   1  -6 -11 1111.13    7.97   0
   1  -4  -9 1422.91    8.77   0
   1  -3  -8   14.40    4.29   0
   2 -23   6  174.61    5.59   0
   2 -16 -13  107.56    4.79   0
   2 -14 -12    5.12    3.45   0
   2 -13   3 1093.44    8.25   0
   2 -12 -11    8.08    3.51   0
   2 -10 -10  388.13    4.85   0
   2  -9  -9 2515.14    9.50   0
   2  -8  -8  571.16    5.39   0
   2  -7  -6  125.25    4.11   0
   3 -26   3  252.24    4.82   0
   3 -25   3    9.05    3.68   0
   3 -21   2 1752.78    8.46   0
   3 -19 -10  134.11    4.01   0
   3 -18   1 1183.07    7.06   0
   3 -17  -9  142.89    4.01   0
   3 -15  -8   77.68    3.94   0
   3 -14  -7  463.93    4.86   0
   3 -14  -6  173.76    3.97   0
   3 -14  -3 1475.43    6.95   0
   3 -14  -2  470.35    5.00   0
  -7   3   1  145.96    4.15   0
  -6  -8   9  205.69    5.06   0
  -6   0   5    1.92    3.45   0
  -6   5   0  353.10    4.71   0
  -6   6  -4  321.01    4.77   0
  -6   6  -3  125.47    4.07   0
  -5  -5   8   14.72    3.78   0
  -5  -1   6   25.37    3.65   0
  -5   1   5    3.14    2.72   0
  -5   5   1   95.82    3.90   0
  -5   6  -1  341.17    4.96   0
  -4 -15  11   72.82    4.92   0
  -4  -5   8 1535.64    8.30   0
  -4   1   5  431.18    4.52   0
  -4   5   1  987.00    6.50   0
  -4   6  -7   42.38    4.35   0
  -3 -12  10    1.87    4.76   0
  -3   5  -8   71.06    5.72   0
  -3   6  -6 1145.44    9.48   0
  -3   6  -2  289.16    5.34   0
  -2  -5   7   51.30    4.30   0
  -2  -3   6  142.73    4.89   0
  -2   4  -8  213.96    9.08   0
  -2   5  -6  124.92    6.54   0
  -1 -19  10    0.90    6.87   0
  -1  -4 -14  418.56    8.57   0
   0  -7 -14  196.68    6.08   0
   0  -5 -13  630.58    7.83   0
   0  -1 -10  173.31    6.66   0
   1  -9 -13   38.86    4.33   0
   1  -2  -6  770.69    7.25   0
   2 -18   5    9.25    4.00   0
   2 -15 -13  152.23    4.81   0
   2 -13 -12   47.62    3.78   0
   2 -11 -11  695.04    5.93   0
   2 -11   2  334.73    5.77   0
   2  -7  -7 2100.05    8.96   0
   2  -7  -2 1271.15    7.72   0
   3 -24   3  261.60    4.72   0
   3 -23   3 1108.80    7.40   0
   3 -20 -11   64.52    3.98   0
   3 -18 -10  210.69    3.83   0
   3 -17 -10   36.75    3.67   0
   3 -16  -9  887.82    6.08   0
   3 -16   0  295.04    4.66   0
   3 -14  -8 1642.76    7.62   0
   3 -13  -6  489.87    5.05   0
   3 -13  -5   68.30    3.30   0
   3 -13  -4  140.05    3.33   0
   3 -13  -3  219.93    4.49   0
   4 -29  -2  206.37    4.58   0
   4 -28  -5   35.38    3.28   0
   4 -28  -4  141.60    3.65   0
   4 -28  -2  197.74    4.51   0
   4 -27  -4  341.11    4.94   0
   4 -27  -3    9.83    3.53   0
   4 -26  -6  503.42    5.47   0
   4 -26  -5   14.21    3.73   0
   4 -26  -3   41.36    3.66   0
   4 -25  -5   21.11    3.46   0
   4 -25  -4  225.05    4.58   0
  -7  -4   6   -2.33    3.90   0
  -7  -2   5   -3.24    3.77   0
  -6  -6   8   26.24    3.80   0
  -6   5  -1   75.46    3.65   0
  -5 -11  10   99.88    4.41   0
  -5  -3   7    3.85    3.59   0
  -5   3   3   13.71    2.99   0
  -5   4   2    3.43    2.88   0
  -5   6  -6   17.32    3.59   0
  -5   6  -5   19.84    4.05   0
  -5   6  -2    8.64    3.70   0
  -4 -11  10  350.63    5.48   0
  -4  -3   7 2632.04    9.67   0
  -4   2   4  478.12    4.69   0
  -4   4   2 1186.85    6.73   0
  -4   6  -1  516.55    5.28   0
  -3   0   5    2.32    3.59   0
  -3   5   0 3122.33   11.32   0
  -3   6  -3  242.40    5.23   0
  -1  -2 -13    4.65    6.37   0
   0   0  -9    9.62    6.37   0
   1 -21   8  184.91    8.30   0
   1 -13   6  689.62   12.04   0
   1 -11 -14   19.99    3.79   0
   1  -7 -12   82.81    4.50   0
   1  -2  -7  264.26    5.26   0
   2 -22   6  448.30    6.55   0
   2 -14 -13    5.69    4.25   0
   2 -12 -12   78.90    3.81   0
   2  -9 -10   36.71    3.78   0
   2  -9   1  211.05    5.47   0
   2  -8  -9   85.21    4.10   0
   2  -8   0 2843.29   11.81   0
   2  -7  -8  368.35    4.88   0
   2  -6  -6  231.49    4.57   0
   2  -6  -5    7.37    3.11   0
   2  -6  -4 2413.34    9.91   0
   3 -30   4   11.12    3.69   0
   3 -29   4   41.12    3.90   0
   3 -28   4  138.60    5.06   0
   3 -27   4  181.29    4.99   0
   3 -22   3  148.72    4.36   0
   3 -19 -11   69.37    3.52   0
   3 -19   2   53.59    3.76   0
   3 -18 -11   73.93    3.88   0
   3 -17   1  161.24    4.11   0
   3 -16 -10   30.85    3.59   0
   3 -15  -9  215.11    4.32   0
   3 -15   0    4.88    3.38   0
   3 -14  -1   25.82    3.74   0
   3 -13  -7  135.77    3.39   0
   3 -13  -2  421.16    5.00   0
   3 -12  -6    1.74    3.54   0
   3 -12  -5    4.34    3.53   0
   3 -12  -4   36.97    3.56   0
   4 -27  -2  192.31    3.80   0
   4 -25  -2   28.63    3.58   0
   4 -24  -7    4.51    3.47   0
   4 -24  -6  121.90    3.93   0
   4 -24  -5   33.72    2.82   0
   4 -24  -4    9.58    3.61   0
   4 -24  -3    9.35    3.66   0
   4 -23  -6   36.17    3.67   0
   4 -23  -5    8.50    3.43   0
  -7  -3   5  146.22    4.32   0
  -7   1   2   20.03    3.75   0
  -7   3  -1  197.35    4.45   0
  -6  -5   7  108.37    4.20   0
  -6  -3   6   83.45    3.95   0
  -6   5  -5  191.57    4.62   0
  -5 -12  10   61.35    4.07   0
  -5  -9   9  160.69    4.81   0
  -5  -4   7    4.37    3.79   0
  -5  -2   6   58.69    3.82   0
  -5   0   5    2.48    3.44   0
  -5   5   0  276.04    4.61   0
  -5   6  -4  681.20    6.08   0
  -5   6  -3  497.76    5.36   0
  -4 -16  11    4.45    4.54   0
  -4   0   5    1.28    3.59   0
  -4   5  -8 1406.33   10.36   0
  -4   6  -6  941.44    7.69   0
  -4   6  -2   15.07    3.77   0
  -3 -13  10  144.93    5.09   0
  -3  -4   7  501.08    5.57   0
  -3  -2   6 1260.64    7.50   0
  -3   4   1 1516.32    8.14   0
  -3   6  -4 1189.33    8.24   0
  -2 -21  11    1.87    5.89   0
  -2  -8   8  495.95    6.65   0
  -2   5  -5 1745.96   13.20   0
  -1  -8   7  125.23    6.18   0
   0  -3 -12 1411.11   10.66   0
   1  -8 -13    7.59    4.32   0
   1  -5 -11  733.81    7.11   0
   1  -4 -10  445.74    6.03   0
   1  -3  -9 1717.63   10.05   0
   1  -2  -2 1649.89   11.85   0
   2 -29   7  261.50    6.84   0
   2 -28   7    9.68    4.99   0
   2 -21   6   79.33    4.98   0
   2 -17   5  936.85    8.56   0
   2 -14   4  614.81    7.24   0
   2 -12   3  360.86    5.89   0
   2 -10 -11    3.08    3.62   0
   2  -6  -7  592.20    5.69   0
   3 -26   4  129.21    4.32   0
   3 -25   4  495.53    6.23   0
   3 -21   3  169.84    4.36   0
   3 -18   2 1318.48    7.73   0
   3 -17 -11   11.48    3.72   0
   3 -16   1  150.68    4.15   0
   3 -14  -9 1098.53    6.75   0
   3 -13  -8  355.61    4.82   0
   3 -13  -1 1139.72    6.84   0
   3 -12  -7  772.81    5.82   0
   3 -12  -3  792.35    5.43   0
   4 -30   0    5.11    3.75   0
   4 -29   0   65.80    4.01   0
   4 -27  -1    9.08    2.97   0
   4 -25  -1  365.05    4.86   0
   4 -24  -8    0.41    3.65   0
   4 -23  -7  367.17    4.87   0
   4 -23  -3   13.96    2.89   0
   4 -23  -2    5.07    3.50   0
   4 -22  -7  180.56    4.08   0
   4 -22  -6    2.63    3.43   0
   4 -22  -5  254.68    3.90   0
   4 -22  -4  136.14    4.05   0
   4 -21  -6  556.74    5.27   0
   4 -21  -5   27.31    3.59   0
   4 -21  -4  754.95    5.86   0
  -7  -5   6    0.48    4.02   0
  -7   3  -5   12.59    3.86   0
  -6  -8   8    2.80    3.63   0
  -6   0   4  386.10    4.29   0
  -6   2   2 1272.10    6.80   0
  -6   4  -7   71.03    4.26   0
  -5 -13  10   14.80    4.49   0
  -5   2   3  664.04    5.54   0
  -5   3 -10  244.91    6.15   0
  -5   3   2 1575.96    7.30   0
  -5   4   1   75.08    3.34   0
  -5   5  -1 1204.93    7.09   0
  -4 -17  11  197.76    5.91   0
  -4  -2   6 1359.47    7.49   0
  -4   4   1  867.53    6.20   0
  -4   6  -5  193.40    4.63   0
  -4   6  -4    9.79    3.67   0
  -4   6  -3  658.68    6.19   0
  -3  -7   8  719.72    7.17   0
  -3   1 -12  151.92   10.12   0
  -3   2   3 1428.79    7.89   0
  -3   3   2 1457.11    8.16   0
  -3   4  -9  518.56    8.92   0
  -3   5  -1  862.73    6.86   0
  -2   1   3 1102.70    8.06   0
  -2   3   1  122.49    4.64   0
  -2   5  -4  831.09    8.83   0
   0  -6 -14  153.72    5.91   0
   1 -28   9   35.71    7.94   0
   1 -16   7  794.65   12.80   0
   1  -6 -12   31.74    4.22   0
   1  -4   1   63.47    6.30   0
   2 -27   7   21.48    5.10   0
   2 -26   7   64.26    5.64   0
   2 -20   6    8.51    5.09   0
   2 -13 -13   11.17    3.87   0
   2 -11 -12   25.42    3.73   0
   2 -10   2  542.41    6.46   0
   2  -9 -11    2.97    4.08   0
   2  -8 -10  199.77    4.36   0
   2  -7  -9 1554.75    8.06   0
   2  -6  -8  706.85    6.53   0
   2  -6  -2 3926.35   13.00   0
   2  -5  -5   42.90    3.79   0
   3 -24   4  776.70    7.19   0
   3 -20   3  202.02    4.98   0
   3 -16 -11   15.58    3.90   0
   3 -15   1  463.31    5.88   0
   3 -14 -10    7.78    3.56   0
   3 -14   0  112.62    3.92   0
   3 -13  -9  328.15    4.89   0
   3 -12  -8   70.46    4.00   0
   3 -12  -2 3117.93   10.07   0
   3 -11  -7   48.83    4.05   0
   3 -11  -6  227.44    4.37   0
   3 -11  -5  494.96    4.68   0
   3 -11  -4  208.30    3.69   0
   4 -28   0   38.27    3.79   0
   4 -27   0   77.68    3.89   0
   4 -26   0  703.34    6.06   0
   4 -24  -1  134.70    4.10   0
   4 -23  -8    6.62    2.90   0
   4 -22  -8  136.76    4.29   0
   4 -22  -2  624.47    5.48   0
   4 -21  -7  175.55    4.18   0
   4 -21  -3  421.17    5.00   0
   4 -21  -2   33.02    3.77   0
   4 -20  -6    3.08    3.44   0
   4 -20  -5  136.79    3.96   0
   4 -20  -3 1085.80    6.56   0
  -7  -1   3   10.37    3.05   0
  -6  -2   5   58.61    3.11   0
  -6   3   0  129.50    3.99   0
  -6   4  -6  382.90    5.30   0
  -6   4  -2  734.14    5.83   0
  -5  -7   8  284.08    5.09   0
  -5  -5   7  140.54    4.00   0
  -5  -1   5    2.31    3.38   0
  -5   4   0  135.38    4.24   0
  -4 -13  10   13.08    3.72   0
  -4  -7   8  724.61    6.35   0
  -4   1 -12    5.25    6.47   0
  -4   2   3  493.08    5.19   0
  -4   3   2   10.77    3.53   0
  -4   4  -9  259.93    6.32   0
  -4   5  -7   36.43    4.92   0
  -4   5  -1  902.94    6.41   0
  -3 -19  11   56.96    5.42   0
  -3 -14  10    7.87    4.18   0
  -3 -10   9   29.08    3.71   0
  -3  -1   5   12.13    3.91   0
  -3   3 -10  576.02    9.99   0
  -3   5  -7 1350.01   10.57   0
  -2 -16  10   24.99    5.48   0
  -2  -4   6  841.15    7.53   0
  -2  -2   5   35.83    3.81   0
  -1  -4   5    5.04    5.36   0
   0  -4 -13  169.13    6.03   0
   0   1  -8   18.84    5.55   0
   1 -27   9   22.16    7.85   0
   1 -20   8    2.06    7.26   0
   1  -9 -14  363.21    6.11   0
   1  -7 -13  336.89    6.23   0
   1  -1  -5   48.89    5.10   0
   2 -25   7   44.66    5.57   0
   2 -16   5 1201.78    9.66   0
   2 -12 -13  247.41    4.73   0
   2 -10 -12  141.23    4.74   0
   2  -5  -6  812.38    6.55   0
   2  -5  -4 4480.67   13.52   0
   3 -30   5    5.71    4.42   0
   3 -29   5   63.96    4.81   0
   3 -23   4   53.62    4.50   0
   3 -19   3   42.44    4.34   0
   3 -17 -12   -0.51    3.71   0
   3 -15 -11  206.69    4.46   0
   3 -13 -10  162.70    4.19   0
   3 -12  -1  870.99    6.28   0
   3 -11  -8  864.66    6.14   0
   3 -10  -6   79.64    3.96   0
   3 -10  -5  158.09    4.25   0
   4 -29   1   12.41    3.88   0
   4 -28   1   42.90    3.83   0
   4 -27   1   20.47    4.26   0
   4 -24   0  273.35    4.66   0
   4 -22  -9  228.93    4.72   0
   4 -22  -1    0.98    3.55   0
   4 -21  -9   17.47    3.80   0
   4 -21  -8  110.71    3.47   0
   4 -20  -8   56.97    3.97   0
   4 -20  -7   12.61    3.07   0
   4 -20  -2  117.21    4.01   0
   4 -19  -6    5.93    3.54   0
   4 -19  -5  395.16    4.22   0
   4 -19  -4  223.99    4.26   0
   4 -19  -3   69.05    3.99   0
   4 -18  -5   53.49    3.65   0
  -7  -3   4   10.83    3.01   0
  -7  -2   3   81.35    4.05   0
  -7   1   0  138.65    4.31   0
  -6  -9   8  113.44    4.27   0
  -6  -7   7    1.74    3.63   0
  -6   0   3   -0.06    3.61   0
  -6   2   1   21.70    3.62   0
  -6   4  -4    2.31    3.60   0
  -5 -14  10   13.06    3.83   0
  -5 -11   9  110.16    4.42   0
  -5  -8   8  128.29    4.41   0
  -5   0   4 2032.89    7.95   0
  -5   1   3 1177.81    6.64   0
  -5   3   1  143.47    4.07   0
  -5   5  -5  666.98    6.35   0
  -5   5  -4  511.42    5.63   0
  -4 -14  10   44.88    4.45   0
  -4 -10   9  168.32    4.45   0
  -4  -5   7    1.65    3.65   0
  -4  -3   6   68.11    4.72   0
  -4  -1   5  451.58    4.59   0
  -4   2 -11   20.61    6.03   0
  -4   3 -10 1437.53   11.83   0
  -4   4   0   41.14    3.70   0
  -4   5  -2   18.32    3.74   0
  -3  -3   6  227.50    4.50   0
  -3   2 -11  320.24    9.79   0
  -3   5  -2  617.82    6.26   0
  -2 -12   9   52.66    4.80   0
  -2  -9   8    9.13    4.49   0
  -1 -15   9  317.12    8.71   0
  -1  -3 -14   12.29    6.37   0
  -1  -1   3 1672.49   12.68   0
  -1   2   0 1360.59   12.52   0
   1  -5   2 2676.83   17.85   0
   1  -4 -11   93.05    4.89   0
   1  -3 -10   45.51    4.87   0
   1  -1  -6  882.43    8.07   0
   2 -13   4    9.46    4.40   0
   2 -11 -13    4.57    4.19   0
   2 -11   3   25.27    4.32   0
   2  -8 -11   98.41    4.39   0
   2  -8   1 3901.91   14.29   0
   2  -7 -10   11.70    3.65   0
   2  -7   0  220.53    4.63   0
   2  -6  -9  123.32    4.38   0
   2  -6  -1  479.41    6.08   0
   2  -5  -7   52.97    3.89   0
   2  -5  -3  305.23    4.64   0
   3 -28   5    7.53    4.25   0
   3 -27   5    8.06    4.34   0
   3 -22   4  102.43    4.69   0
   3 -16 -12   32.32    3.89   0
   3 -16   2   37.08    3.86   0
   3 -14 -11  244.24    4.41   0
   3 -10  -7 1063.32    6.65   0
   3 -10  -3  362.23    4.66   0
   4 -26   1   60.10    3.85   0
   4 -25   1    2.86    4.11   0
   4 -22   0  641.86    5.61   0
   4 -21  -1    5.26    3.63   0
   4 -20  -9  144.60    4.27   0
   4 -19  -8  463.05    5.20   0
   4 -19  -2  172.46    4.26   0
   4 -18  -7  105.99    3.99   0
   4 -18  -6   12.33    2.85   0
   4 -18  -4  195.10    3.55   0
   4 -18  -3  462.63    5.00   0
   4 -17  -6  360.68    4.59   0
   4 -17  -5  155.41    3.99   0
  -7  -4   4   44.86    3.94   0
  -6 -10   8  103.35    4.35   0
  -6   3  -7   11.94    3.86   0
  -5  -2   5   10.55    2.86   0
  -5   3  -9   22.27    4.70   0
  -5   4  -7  557.09    7.00   0
  -5   4  -1   35.18    4.02   0
  -4  -8   8  291.45    5.39   0
  -4   0   4 1162.19    7.03   0
  -4   1   3 1524.52    7.67   0
  -4   3   1  561.37    5.57   0
  -4   5  -6  126.00    5.09   0
  -4   5  -3  398.57    5.47   0
  -3 -15  10   30.38    4.36   0
  -3 -11   9   28.37    3.68   0
  -3  -8   8    4.54    3.94   0
  -3   5  -3 2776.28   11.87   0
  -2 -23  11   64.16    6.78   0
  -2  -1   4 4506.86   15.13   0
  -1   1 -11   26.19    9.28   0
   0  -5 -14    5.56    5.12   0
   0  -2 -12    0.71    5.10   0
   0  -1 -11   33.77    5.76   0
   0   0 -10 1487.02   12.70   0
   1 -26   9  117.94    9.43   0
   1  -8 -14    4.82    4.33   0
   1  -5 -12  483.71    6.21   0
   1  -2  -9  112.75    5.31   0
   1  -2  -1  736.81    9.11   0
   1  -1  -7    7.61    3.87   0
   1  -1  -3 1745.59   11.86   0
   2 -24   7  268.62    6.55   0
   2 -19   6  213.90    6.02   0
   2  -9 -12  540.57    5.82   0
   2  -9   2 1628.18   10.21   0
   2  -5  -8 2905.26   10.71   0
   3 -26   5   71.47    4.71   0
   3 -21   4  221.92    5.30   0
   3 -18   3  183.62    4.51   0
   3 -15 -12  308.94    5.04   0
   3 -13 -11   18.87    3.54   0
   3 -12 -10    4.34    3.62   0
   3 -12   0   12.89    3.70   0
   3 -11  -9   30.94    3.55   0
   3 -11  -1   15.14    3.71   0
   3 -10  -8  801.48    6.23   0
   3  -9  -6    3.30    3.64   0
   3  -9  -5  270.44    4.59   0
   4 -29   2    5.71    3.63   0
   4 -28   2   14.02    4.29   0
   4 -24   1   31.66    3.58   0
   4 -21   0  397.41    5.08   0
   4 -20 -10   34.96    4.04   0
   4 -19  -9   21.25    3.67   0
   4 -19  -1  412.74    5.00   0
   4 -18  -8  162.97    4.27   0
   4 -18  -2  240.89    4.39   0
   4 -17  -7    3.62    3.38   0
   4 -17  -4   51.60    3.05   0
   4 -17  -3  220.72    4.30   0
   4 -16  -5  210.54    4.24   0
  -7  -6   5   18.84    3.09   0
  -7  -3   3  120.04    3.90   0
  -7  -2   2    4.80    3.72   0
  -7  -1   1    4.05    3.57   0
  -7   0   0   11.32    3.14   0
  -7   1  -5  161.73    4.69   0
  -7   1  -4   15.99    3.89   0
  -7   1  -3   11.70    3.55   0
  -7   1  -2   27.59    3.37   0
  -6 -11   8    6.93    3.92   0
  -6  -8   7    0.44    3.61   0
  -6  -1   3   22.46    3.58   0
  -6   0   2  638.82    5.61   0
  -6   2  -8  243.53    5.81   0
  -6   2  -1  572.34    5.52   0
  -6   3  -4    7.85    3.71   0
  -6   3  -3  139.36    4.30   0
  -5 -12   9 1229.19    8.43   0
  -5  -1   4  919.99    5.87   0
  -5   1 -11   19.43    5.52   0
  -5   3   0  194.82    4.30   0
  -5   4  -2  397.54    5.00   0
  -4  -6   7  783.47    6.29   0
  -4  -4   6 2329.56    9.28   0
  -4  -2   5   24.81    3.82   0
  -4   2   2   43.08    3.05   0
  -4   4  -8 1755.92   11.28   0
  -4   5  -4   66.74    4.05   0
  -3  -6   7    6.46    4.03   0
  -3  -4   6  140.45    4.17   0
  -3  -2   5 4951.14   13.65   0
  -3   2   2  507.30    5.35   0
  -3   5  -5  324.15    6.09   0
  -3   5  -4   11.31    4.03   0
  -2 -13   9   60.92    5.20   0
  -2  -7   7 1996.01   10.85   0
  -2   3  -9  321.79   11.51   0
  -2   4  -7  221.26    8.86   0
  -2   4  -2  279.71    6.03   0
  -1   0 -12   34.59    8.13   0
   1  -6 -13    7.75    4.41   0
   2 -23   7  194.23    6.59   0
   2 -15   5   90.71    5.19   0
   2 -10 -13  426.14    5.88   0
   2  -7 -11  332.21    5.31   0
   2  -6 -10   39.37    3.90   0
   2  -4  -6  910.09    6.94   0
   2  -4  -5  284.64    5.02   0
   2  -4  -4  724.74    6.74   0
   3 -25   5  217.19    5.41   0
   3 -24   5    7.92    4.58   0
   3 -20   4   35.76    4.26   0
   3 -17   3   58.22    4.65   0
   3 -15   2  527.08    5.80   0
   3 -14 -12   55.50    4.04   0
   3 -13   1 1056.23    7.12   0
   3 -12 -11   39.09    4.40   0
   3 -11 -10  258.07    4.47   0
   3 -10  -9   34.04    3.63   0
   3  -9  -7  857.39    6.26   0
   3  -9  -3  538.27    5.36   0
   4 -26   2    9.25    3.68   0
   4 -23   1  153.49    4.28   0
   4 -22   1   42.28    4.19   0
   4 -20   0  137.11    4.15   0
   4 -19 -10   96.03    4.21   0
   4 -18  -1    5.39    3.79   0
   4 -17  -9  372.43    4.92   0
   4 -17  -8   40.70    3.17   0
   4 -17  -2   78.52    3.88   0
   4 -16  -8  244.77    4.50   0
   4 -16  -7   15.46    3.65   0
   4 -16  -4  283.26    3.96   0
   4 -15  -5  444.53    5.04   0
  -7  -7   5   40.79    4.05   0
  -7  -1   0  133.03    4.23   0
  -6 -12   8  163.04    4.68   0
  -6   2  -7  209.13    5.39   0
  -5 -10   8   24.94    3.86   0
  -5  -7   7  314.78    4.80   0
  -5  -3   5   20.13    2.97   0
  -5   1   2   16.06    2.95   0
  -5   3  -8  116.78    5.04   0
  -5   3  -1  272.68    4.79   0
  -5   4  -5   30.90    4.01   0
  -5   4  -4  402.63    5.35   0
  -4 -16  10    3.62    4.33   0
  -4  -9   8  310.30    5.26   0
  -3 -16  10   37.35    4.45   0
  -3  -9   8  707.15    6.98   0
  -3   4  -8  454.66    8.04   0
  -3   4  -1  185.34    4.64   0
  -2 -10   8   11.05    4.22   0
  -2  -5   6  743.10    7.21   0
  -2  -3   5  389.36    5.70   0
  -2   0   3    1.12    3.21   0
  -2   1   2  554.14    6.65   0
  -2   2   1 2873.71   12.55   0
  -1 -21  10  122.35    8.07   0
   0  -3 -13    5.83    5.12   0
   0   2  -6 1522.09   15.58   0
   1  -3 -11  362.90    6.63   0
   1  -1  -8 3247.71   13.93   0
   2 -18   6  207.63    6.15   0
   2  -8 -12   18.78    3.86   0
   2  -5  -9  969.48    6.94   0
   2  -4  -7  772.14    6.49   0
   2  -4  -3 3489.57   12.77   0
   3 -13 -12   10.55    3.82   0
   3 -11   0   -0.55    3.71   0
   3 -10  -1 2543.35   10.01   0
   3  -9  -8  759.31    6.11   0
   3  -8  -6  220.84    4.41   0
   3  -8  -5 1071.21    6.78   0
   4 -25   2   25.30    3.78   0
   4 -24   2  317.98    5.39   0
   4 -21   1   69.07    3.75   0
   4 -19   0  575.17    5.42   0
   4 -18 -10    0.34    3.75   0
   4 -16  -9  281.89    4.93   0
   4 -16  -2  241.04    4.50   0
   4 -15  -7   89.04    3.98   0
   4 -15  -6  693.68    5.19   0
   4 -15  -4   54.72    3.64   0
  -7  -8   5  379.75    5.53   0
  -7  -3   2  234.47    4.03   0
  -7  -2   1   16.75    3.00   0
  -7  -1  -1   16.72    3.79   0
  -7   0  -4  229.01    4.98   0
  -7   0  -3    6.15    3.73   0
  -6  -7   6   99.59    3.51   0
  -6  -5   5   22.19    3.19   0
  -6  -2   3   20.30    3.02   0
  -6   0   1    6.78    3.66   0
  -6   2  -6  501.73    5.95   0
  -6   2  -5  222.02    5.14   0
  -6   2  -3  414.23    5.05   0
  -5 -14   9  472.08    6.57   0
  -5  -8   7   46.43    4.06   0
  -5  -2   4  308.76    4.61   0
  -5   2  -9  225.11    6.15   0
  -5   2   0   13.23    3.86   0
  -5   3  -2   14.59    4.00   0
  -4 -17  10  147.77    5.39   0
  -4  -7   7 1190.81    9.09   0
  -4  -3   5  764.37    6.10   0
  -4   0   3    3.56    3.77   0
  -4   3   0   24.90    3.65   0
  -4   4  -7  244.50    5.62   0
  -4   4  -2 1816.01    8.69   0
  -3  -1   4  555.20    5.43   0
  -1 -16   9    9.15    6.11   0
  -1  -3   4 2517.17   15.20   0
  -1  -1 -13   48.86    8.10   0
   0  -6 -15   11.96    5.24   0
   0   2  -4   42.63    8.24   0
   1 -25   9    3.30    9.45   0
   1 -19   8   18.83    9.10   0
   1  -7 -14   16.22    4.53   0
   1  -6   3 1306.72   14.40   0
   1  -4 -12   21.89    4.31   0
   2 -22   7   18.59    5.26   0
   2 -12   4   46.84    4.42   0
   2  -9 -13   12.05    3.79   0
   2  -7   1  450.19    6.15   0
   2  -6 -11  276.92    5.28   0
   2  -5  -1  707.75    7.03   0
   2  -4  -8  430.03    5.52   0
   3 -29   6    4.39    5.11   0
   3 -23   5  331.25    5.85   0
   3 -19   4   -0.17    3.63   0
   3 -16   3    4.97    3.57   0
   3 -14   2  215.18    4.72   0
   3 -12 -12    6.52    4.22   0
   3 -12   1 1693.13    8.76   0
   3 -11 -11 1085.15    6.96   0
   3 -10 -10   89.59    3.85   0
   3  -9  -9   10.95    3.65   0
   3  -8  -7    3.33    4.26   0
   4 -28   3  143.69    4.88   0
   4 -27   3    7.62    4.46   0
   4 -23   2   85.30    4.12   0
   4 -20   1    7.72    3.53   0
   4 -18   0  129.55    4.19   0
   4 -17 -10  176.40    3.80   0
   4 -15  -9   33.82    3.83   0
   4 -15  -8   21.51    3.06   0
   4 -15  -2  151.63    4.28   0
   4 -14  -7   40.95    3.82   0
   4 -14  -6   66.16    3.26   0
   4 -14  -5 1546.57    7.05   0
   5 -25  -4    1.13    3.78   0
  -7  -7   4   22.21    4.12   0
  -7  -5   3   25.99    3.18   0
  -7  -4   2  188.24    4.55   0
  -7  -3   1  141.07    4.14   0
  -6 -13   8   10.25    4.05   0
  -6 -10   7   15.00    3.31   0
  -6  -8   6  126.89    4.37   0
  -6  -4   4  777.36    5.71   0
  -6   1  -8    4.25    3.94   0
  -6   1  -1    8.67    3.98   0
  -5 -11   8    1.19    3.77   0
  -5  -6   6 2566.85    9.49   0
  -5  -4   5  229.65    3.86   0
  -5  -1   3 1233.41    6.48   0
  -5   1 -10  338.73    7.17   0
  -5   1   1    7.44    3.61   0
  -5   3  -6  741.53    6.92   0
  -5   3  -3 1557.03    7.96   0
  -4 -13   9  260.78    5.08   0
  -4  -5   6 3545.61   11.34   0
  -4   1   2   44.49    3.23   0
  -4   2 -10   48.40    6.54   0
  -4   4  -6   56.13    4.89   0
  -4   4  -4  161.25    4.96   0
  -3 -17  10   32.27    4.62   0
  -3 -13   9  276.64    5.87   0
  -3 -10   8  781.97    7.27   0
  -3  -7   7 5140.75   14.63   0
  -3  -3   5  726.75    6.37   0
  -3   2   1  278.80    5.20   0
  -3   4  -7 1482.69   11.42   0
  -3   4  -2 1701.56    9.24   0
  -2 -14   9   99.76    5.41   0
  -1  -7   6  437.93    8.47   0
   0  -4 -14   85.30    5.69   0
   0   2  -7  928.17   12.60   0
   1 -15   7   11.23    8.74   0
   1  -5 -13   85.86    4.87   0
   1  -1  -9   15.30    4.71   0
   1   0  -5    1.97    4.83   0
   2 -10 -14  146.49    5.35   0
   2  -8   2 1687.67   10.65   0
   2  -7 -12   18.69    3.85   0
   2  -5 -10  328.90    5.14   0
   2  -4  -2    4.77    4.16   0
   2  -3  -6  135.12    4.42   0
   2  -3  -5  389.65    5.51   0
   3 -28   6   81.24    5.19   0
   3 -22   5    6.49    4.19   0
   3 -18   4  268.89    5.42   0
   3 -13 -13  140.55    5.05   0
   3  -9 -10   24.20    3.66   0
   3  -9  -1 1015.36    7.14   0
   4 -26   3  298.51    5.15   0
   4 -19   1  370.09    5.05   0
   4 -17 -11  260.56    5.04   0
   4 -17   0  223.05    4.38   0
   4 -16 -10    2.57    3.08   0
   4 -16  -1 2596.14    9.12   0
   4 -14  -9  126.15    4.28   0
   4 -14  -8  136.57    3.53   0
   4 -14  -3   34.04    3.15   0
   4 -13  -7  645.60    5.54   0
   4 -13  -6  835.00    6.02   0
   4 -13  -5   93.12    4.13   0
   4 -13  -4   24.29    3.68   0
   5 -26  -2   59.32    4.07   0
   5 -24  -4  161.36    4.37   0
   5 -24  -3   24.90    3.88   0
   5 -23  -6    0.57    3.83   0
   5 -23  -5    1.84    3.74   0
   5 -23  -4   -0.78    3.73   0
  -7  -9   5   99.85    4.52   0
  -7  -6   3   -2.27    3.66   0
  -7  -2  -1    4.94    3.93   0
  -6 -11   7   82.24    4.24   0
  -6  -1   1  161.81    4.14   0
  -6   1  -7    7.50    4.01   0
  -5 -12   8  222.95    4.77   0
  -5  -9   7 1124.96    7.29   0
  -5  -3   4   53.31    3.90   0
  -5   0 -11    2.67    5.28   0
  -5   2  -1    5.68    3.96   0
  -5   3  -5   12.55    3.67   0
  -5   3  -4 1938.72    9.00   0
  -4 -18  10    2.92    3.92   0
  -4 -14   9  128.41    4.92   0
  -4  -2   4  500.98    5.41   0
  -4   1 -11   61.00    5.98   0
  -4   3  -1  145.58    4.08   0
  -4   4  -5 1537.16    8.94   0
  -3 -18  10  172.49    5.98   0
  -3   3  -9    4.26    5.91   0
  -3   4  -3   13.71    4.52   0
  -2  -8   7   52.26    4.64   0
  -2   4  -6 1077.66   11.92   0
  -1   3  -3  472.13   11.00   0
   0  -1 -12   92.55    6.23   0
   1  -6 -14    3.25    4.44   0
   1   0  -7    3.00    4.03   0
   2 -28   8   17.08    5.84   0
   2 -21   7   13.78    5.06   0
   2 -17   6 1324.93   11.00   0
   2 -14   5  982.11    9.58   0
   2  -8 -13  130.60    4.36   0
   2  -3  -7  295.77    5.06   0
   2  -3  -4 1944.23    9.98   0
   3 -27   6   38.51    4.65   0
   3 -26   6   10.70    5.00   0
   3 -21   5   33.03    4.37   0
   3 -15   3  266.44    5.20   0
   3 -13   2 2509.81   10.53   0
   3 -11 -12   85.04    4.08   0
   3 -11   1  157.59    5.24   0
   3 -10   0    1.61    3.80   0
   3  -8  -2 1056.08    7.04   0
   3  -7  -8  721.08    6.11   0
   3  -7  -7 5026.58   13.05   0
   3  -7  -4  526.91    5.65   0
   4 -18   1  296.60    4.85   0
   4 -16 -11    8.92    3.98   0
   4 -15 -10  303.03    4.50   0
   4 -15  -1 1342.37    7.51   0
   4 -14  -2   95.51    4.17   0
   4 -13  -8  151.15    4.27   0
   4 -13  -3 1136.09    6.74   0
   4 -12  -6  195.42    4.53   0
   4 -12  -5 1233.45    6.81   0
   5 -26  -1   34.32    4.13   0
   5 -25  -2   14.49    3.93   0
   5 -24  -2    7.58    3.66   0
   5 -23  -3   28.42    3.85   0
   5 -22  -6    4.60    3.15   0
   5 -22  -5  253.23    4.20   0
   5 -21  -7    8.43    3.67   0
   5 -21  -6  280.90    4.76   0
  -7  -8   4    8.59    3.37   0
  -7  -7   3  224.94    4.78   0
  -7  -3   0   26.21    3.19   0
  -6 -12   7   22.30    4.06   0
  -6   0  -8    2.48    4.71   0
  -6   0  -1    6.53    3.81   0
  -6   1  -6  267.49    5.20   0
  -6   1  -5   25.61    3.66   0
  -6   1  -4  314.84    5.05   0
  -5 -16   9   -1.56    3.85   0
  -5  -7   6  458.43    5.02   0
  -5  -5   5   27.22    3.11   0
  -5  -2   3  641.81    5.56   0
  -5   0   1    0.76    3.63   0
  -5   1   0 1793.37    8.15   0
  -4 -19  10   72.28    4.89   0
  -4 -11   8  136.79    4.35   0
  -4  -4   5  251.29    4.84   0
  -4  -1   3 1564.24    7.90   0
  -4   1   1   36.63    3.84   0
  -4   2   0 1150.61    7.05   0
  -4   3  -8  126.53    5.66   0
  -4   3  -2    8.72    3.76   0
  -3  -8   7    6.02    4.17   0
  -3  -2   4  396.61    5.43   0
  -3   3  -1   21.80    4.16   0
  -3   4  -6   35.82    5.15   0
  -3   4  -5   58.64    5.24   0
  -3   4  -4  223.32    5.42   0
  -2  -1   3 1110.08    8.40   0
  -1 -22  10    5.40    6.81   0
  -1  -2 -14  288.57   11.10   0
   0  -5 -15  258.60    7.45   0
   0  -2 -13  138.67    7.03   0
   0   0 -11    9.66    6.17   0
   1  -3 -12  445.45    6.89   0
   2 -27   8   15.43    5.86   0
   2  -9 -14    2.19    4.54   0
   2  -6 -12   50.77    4.52   0
   2  -5 -11  393.91    5.51   0
   2  -4 -10  573.14    6.46   0
   2  -3  -8  363.32    5.40   0
   2  -3  -3   21.16    4.18   0
   3 -25   6  139.12    5.75   0
   3 -20   5    1.87    4.85   0
   3 -17   4  856.80    7.69   0
   3 -12 -13   68.33    4.17   0
   3 -10 -12  167.60    5.01   0
   3  -9 -11  264.24    4.71   0
   3  -8 -10  587.13    5.54   0
   3  -7  -3 1099.21    7.12   0
   4 -28   4    1.63    4.54   0
   4 -23   3   14.55    4.29   0
   4 -20   2  134.53    4.28   0
   4 -16   0  293.33    4.42   0
   4 -15 -11   88.22    4.21   0
   4 -14 -10   51.17    3.41   0
   4 -14  -1   10.84    4.17   0
   4 -13  -9  286.56    4.58   0
   4 -13  -2  769.99    6.11   0
   4 -12  -8    3.21    3.82   0
   4 -12  -7   30.59    3.23   0
   5 -25  -1  325.33    5.21   0
   5 -22  -2  200.47    4.49   0
   5 -21  -4  191.83    4.08   0
   5 -21  -3  234.41    4.69   0
   5 -20  -7    6.35    3.73   0
   5 -20  -6  144.92    4.23   0
   5 -20  -5  291.89    4.70   0
   5 -20  -4   46.64    3.98   0
  -7  -9   4   47.69    4.17   0
  -7  -6   2   32.32    3.87   0
  -7  -5   1   56.17    3.93   0
  -7  -4   0  318.01    4.99   0
  -7  -3  -1  195.62    4.66   0
  -7  -2  -4   10.86    4.02   0
  -7  -2  -3    2.22    4.08   0
  -6 -13   7  477.27    5.84   0
  -6 -10   6   35.58    3.89   0
  -6  -3   2  164.53    3.75   0
  -6  -2   1   15.67    3.68   0
  -5 -17   9   12.50    3.94   0
  -5 -13   8   40.34    4.13   0
  -5  -8   6   72.38    4.71   0
  -5  -4   4  290.15    4.64   0
  -5   1  -9   -0.99    4.47   0
  -5   1  -1    3.97    3.86   0
  -5   2  -7   17.77    4.50   0
  -5   2  -3  213.52    4.81   0
  -4 -20  10   34.44    4.86   0
  -4 -15   9   32.63    4.07   0
  -4  -9   7  214.60    4.64   0
  -4  -3   4  188.54    4.59   0
  -4   3  -7  442.96    7.09   0
  -3 -19  10  109.04    5.32   0
  -3  -4   5   13.90    3.89   0
  -3   2   0  703.67    6.69   0
  -2 -20  10    5.62    5.53   0
  -2 -15   9  226.53    6.34   0
  -2   2   0 5598.16   17.96   0
  -1 -13   8   19.08    5.98   0
  -1   2  -1  316.92    8.73   0
   0   1 -10  172.07    8.35   0
   0   2  -8  534.18   10.76   0
   1  -4 -13  118.59    5.46   0
   1  -1 -10   75.60    5.92   0
   1   0  -8 2779.65   13.60   0
   2 -26   8   17.69    6.03   0
   2 -20   7   45.42    5.93   0
   2 -11   4   10.78    4.44   0
   2  -9   3 1883.58   11.67   0
   2  -7 -13   22.87    3.91   0
   2  -6   1  617.18    7.48   0
   2  -3  -9  201.36    5.43   0
   3 -24   6   98.83    5.50   0
   3 -14   3 1648.33    9.36   0
   3 -12   2  114.98    4.41   0
   3 -11 -13  128.62    4.51   0
   3  -9   0   26.22    4.17   0
   3  -8  -1  503.50    5.84   0
   3  -7  -9    3.98    3.55   0
   3  -7  -2  403.59    5.31   0
   3  -6  -7    2.27    4.05   0
   3  -6  -5    4.04    3.00   0
   3  -6  -4 2088.83    9.23   0
   4 -27   4   55.67    4.21   0
   4 -26   4  228.49    5.74   0
   4 -22   3  147.07    4.64   0
   4 -19   2    3.11    3.70   0
   4 -17   1  302.43    4.88   0
   4 -15   0 1425.24    7.77   0
   4 -14 -11    5.16    3.79   0
   4 -13 -10   18.18    3.67   0
   4 -12  -9   42.56    3.79   0
   4 -12  -3 1488.73    7.15   0
   4 -11  -8  142.42    4.42   0
   4 -11  -7    0.73    3.81   0
   4 -11  -6  204.28    3.80   0
   4 -11  -5  205.30    4.49   0
   4 -11  -4 1197.10    6.85   0
   5 -26   0   74.10    4.26   0
   5 -25   0   72.72    4.22   0
   5 -23  -1   59.16    3.93   0
   5 -21  -2    4.71    3.91   0
   5 -19  -8   13.97    3.92   0
   5 -19  -7   17.53    2.99   0
   5 -19  -6   53.46    3.28   0
   5 -19  -5   -0.74    3.12   0
   5 -19  -4  160.33    4.37   0
   5 -18  -6  237.81    4.65   0
   5 -18  -5  265.23    4.58   0
  -7 -10   4    5.07    3.96   0
  -7  -4  -1    0.28    4.12   0
  -7  -3  -3  265.28    5.12   0
  -6  -7   4  353.57    5.05   0
  -6  -5   3   72.08    4.11   0
  -6  -2   0   80.41    4.14   0
  -6   0  -6    6.09    3.96   0
  -6   0  -5   -0.04    4.25   0
  -6   0  -4  473.28    5.49   0
  -6   0  -3   -2.33    3.56   0
  -5 -14   8  330.16    5.36   0
  -5 -11   7   60.81    4.15   0
  -5  -2   2  632.75    5.62   0
  -5   0   0  497.86    5.81   0
  -5   2  -6  403.60    5.34   0
  -5   2  -5   10.91    3.86   0
  -5   2  -4   76.92    4.44   0
  -4 -16   9  278.77    5.92   0
  -4  -5   5   36.59    4.08   0
  -4  -2   3  439.35    5.48   0
  -4   2  -9    4.74    4.99   0
  -4   2  -1   27.08    3.68   0
  -4   3  -6 2044.71   10.63   0
  -4   3  -4  345.91    5.83   0
  -4   3  -3  123.11    4.42   0
  -3 -20  10   14.08    5.23   0
  -3  -1 -13   20.80    8.00   0
  -3   0   2 4935.67   14.11   0
  -3   2 -10  474.05    8.86   0
  -3   3  -2   45.89    4.75   0
  -2  -9   7  157.89    5.31   0
   0  -3 -14  109.19    6.59   0
   1  -5 -14  275.47    6.66   0
   1   0  -3    2.26    4.86   0
   2 -16   6   46.46    6.15   0
   2 -13   5 1747.17   12.75   0
   2  -8 -14   44.63    4.84   0
   2  -5 -12  103.15    4.85   0
   2  -4 -11  586.23    6.62   0
   2  -2  -7  200.85    4.78   0
   2  -2  -6 1703.20    9.25   0
   2  -2  -5   41.94    4.17   0
   3 -19   5  161.39    5.24   0
   3 -16   4   34.36    4.90   0
   3 -10   1 2525.16   10.62   0
   3  -8 -11  440.34    5.35   0
   3  -7 -10  210.06    4.56   0
   3  -6  -8 1814.35    8.52   0
   3  -6  -3 1113.18    7.26   0
   4 -25   4  172.95    5.46   0
   4 -21   3   21.11    3.75   0
   4 -18   2    2.23    3.69   0
   4 -16   1  457.24    5.46   0
   4 -13 -11  184.71    4.67   0
   4 -13  -1 2582.74    9.83   0
   4 -12 -10   48.85    3.87   0
   4 -12  -2   21.39    4.02   0
   4 -11  -9  145.65    4.16   0
   4 -11  -3    5.01    3.89   0
   4 -10  -7  553.44    5.42   0
   4 -10  -6    6.47    3.88   0
   5 -24   0    8.69    4.06   0
   5 -22  -1   12.12    3.92   0
   5 -20  -2  413.87    5.17   0
   5 -19  -3   10.73    3.82   0
   5 -18  -8   63.44    4.16   0
   5 -18  -7   93.46    3.48   0
   5 -17  -7  118.16    4.17   0
   5 -17  -6   46.66    3.92   0
   5 -17  -5   52.15    4.04   0
  -7 -11   4  129.73    4.67   0
  -7  -9   3   76.36    4.31   0
  -7  -7   2    4.49    3.15   0
  -7  -5   0  135.74    4.74   0
  -7  -4  -2   80.45    4.49   0
  -7  -3  -5   10.00    4.12   0
  -6 -12   6  166.63    4.62   0
  -6  -9   5   21.76    3.31   0
  -6  -6   3  110.34    4.26   0
  -6  -1  -8    4.48    4.03   0
  -6  -1  -2  400.66    5.21   0
  -5 -15   8   41.80    4.26   0
  -5  -9   6 1153.49    7.11   0
  -5  -7   5  453.47    5.87   0
  -5  -5   4   35.51    4.01   0
  -5  -1   1   10.20    3.08   0
  -5   1  -8  334.69    5.82   0
  -5   1  -2  944.67    6.79   0
  -4 -13   8  143.56    5.03   0
  -4 -10   7  561.64    5.95   0
  -4  -1   2   40.53    3.92   0
  -4   0   1   -0.39    3.68   0
  -4   1   0 2384.55    9.64   0
  -4   3  -5  262.68    5.48   0
  -3  -9   7  854.78    7.11   0
  -3   3  -8    5.58    5.09   0
  -2 -21  10  109.86    6.44   0
  -2   2 -10  246.77   11.22   0
  -2   3  -2   81.67    4.66   0
  -1 -23  10    3.56    6.90   0
   1   0  -9    2.53    5.22   0
   2 -25   8    3.82    5.89   0
   2  -7   2 2610.32   13.23   0
   2  -6 -13  175.12    5.28   0
   2  -3 -10   25.25    4.72   0
   2  -2  -8  426.15    6.02   0
   3 -23   6   58.30    4.97   0
   3 -13   3 2260.80   11.28   0
   3 -11   2 2513.41   11.20   0
   3 -10 -13   59.09    4.23   0
   3  -6  -9  253.78    4.66   0
   3  -5  -6  298.27    4.90   0
   3  -5  -5   36.06    3.95   0
   4 -24   4   10.36    4.47   0
   4 -15   1  193.49    4.83   0
   4 -12 -11   14.98    4.06   0
   4 -11 -10  387.07    5.12   0
   4 -11  -2    5.94    3.99   0
   4 -10  -8    7.20    3.86   0
   4 -10  -4 2232.24    8.84   0
   5 -26   1    4.48    3.99   0
   5 -23   0  750.86    6.36   0
   5 -22   0  116.54    4.40   0
   5 -20  -1  138.60    4.31   0
   5 -19  -2    5.91    3.71   0
   5 -18  -3   70.15    3.24   0
   5 -17  -9   13.78    4.01   0
   5 -17  -8  146.21    4.36   0
   5 -17  -4  145.82    4.26   0
   5 -16  -7    0.43    3.81   0
   5 -16  -6  152.08    4.30   0
   5 -16  -5  745.18    5.95   0
  -7 -10   3  246.93    4.98   0
  -7  -8   2   20.82    3.87   0
  -7  -7   1   71.94    4.10   0
  -7  -5  -1  105.95    4.44   0
  -6 -15   7   50.40    4.30   0
  -6 -10   5    1.90    3.96   0
  -6  -3   0  114.50    4.44   0
  -6  -2  -1  556.33    5.57   0
  -6  -1  -7   -0.71    4.10   0
  -6  -1  -3   -1.48    3.91   0
  -5 -16   8  212.04    5.60   0
  -5 -12   7   -0.83    3.84   0
  -5  -4   3 1482.18    7.50   0
  -5   0  -9    3.81    4.47   0
  -5   0  -1    5.64    3.85   0
  -5   1  -7   80.94    4.75   0
  -4 -17   9  352.86    5.81   0
  -4  -4   4 1456.04    7.85   0
  -4   1 -10    4.92    5.14   0
  -4   2  -8    5.58    5.22   0
  -4   2  -2  974.17    6.85   0
  -3  -7   6  328.23    5.19   0
  -3  -5   5   32.75    4.03   0
  -3   0 -12    5.88    6.99   0
  -3   1 -11   31.01    6.17   0
  -3   2  -1  337.90    5.73   0
  -3   3  -3 1880.39   10.49   0
  -2  -7   6  106.99    4.56   0
   0  -4 -15   73.01    7.17   0
   1  -4   2  133.31    7.11   0
   1  -3 -13  226.37    6.20   0
   1  -2 -12    1.77    5.02   0
   1  -1 -11   11.95    5.27   0
   2 -24   8  372.49    9.38   0
   2  -2  -9 1264.86    8.80   0
   3 -22   6    1.58    4.42   0
   3 -18   5    4.74    4.56   0
   3  -9 -13   -1.89    4.53   0
   3  -8   0  133.95    4.61   0
   3  -7 -11   62.06    4.08   0
   3  -6 -10  172.51    4.57   0
   3  -6  -2   72.27    4.42   0
   3  -5  -8    1.97    4.04   0
   4 -23   4  210.98    5.34   0
   4 -19   3  236.73    5.05   0
   4 -17   2  159.54    4.47   0
   4 -12  -1  593.34    5.50   0
   4 -10  -9  192.36    4.32   0
   4  -9  -7  240.39    4.59   0
   4  -9  -6 1002.99    6.78   0
   4  -9  -5  878.65    6.38   0
   5 -24   1   87.96    4.24   0
   5 -21   0   86.35    4.20   0
   5 -19  -1  220.06    4.51   0
   5 -18  -2  128.57    4.18   0
   5 -17  -3   -2.39    3.05   0
   5 -16  -9   -0.36    4.11   0
   5 -16  -8  225.56    4.17   0
   5 -16  -4   13.82    3.56   0
   5 -15  -7   35.59    4.06   0
   5 -15  -6  286.55    4.81   0
  -7  -9   2   22.51    4.01   0
  -7  -5  -2  175.50    4.64   0
  -7  -4  -5    5.17    4.03   0
  -7  -4  -4   22.25    4.23   0
  -6 -13   6  202.42    4.82   0
  -6  -9   4    1.76    3.80   0
  -6  -7   3  735.39    6.08   0
  -6  -2  -8  236.69    5.91   0
  -6  -2  -2  103.20    4.56   0
  -6  -1  -5   37.61    3.89   0
  -5 -13   7  105.65    4.39   0
  -5 -10   6   48.85    3.35   0
  -5  -8   5 2324.12    9.58   0
  -5  -6   4  197.42    4.49   0
  -5  -3   2 1685.10    7.48   0
  -5  -2   1    2.13    3.66   0
  -5  -1 -10  339.75    6.86   0
  -5  -1   0 1744.49    7.77   0
  -5   0  -2 1575.98    8.33   0
  -5   1  -6   22.73    4.00   0
  -5   1  -5  453.83    5.70   0
  -5   1  -4 1300.78    7.77   0
  -4 -14   8  123.89    4.38   0
  -4  -3   3 2481.78    9.74   0
  -4  -1 -12    6.84    6.04   0
  -4   0 -11   -1.93    5.40   0
  -4   1  -1   75.72    4.02   0
  -3 -22  10   15.49    4.85   0
  -3 -17   9  134.28    5.37   0
  -3 -13   8  316.20    6.05   0
  -3   3  -7  443.63    7.63   0
  -3   3  -4 2620.79   12.19   0
  -2 -22  10    0.29    5.21   0
  -2 -13   8   11.42    5.32   0
  -2  -2   3 2493.96   11.94   0
  -2   3  -8  280.33    8.71   0
  -1  -8   6   14.57    5.20   0
   1  -9   5   23.76    8.78   0
   1  -4 -14   98.47    5.91   0
   1   1  -7   10.45    4.48   0
   1   1  -6  896.09    9.08   0
   1   1  -5   48.29    5.44   0
   2 -10   4   67.32    5.41   0
   2  -5 -13    9.41    4.55   0
   2  -4 -12  267.62    5.71   0
   2  -3 -11  666.17    7.25   0
   2  -2  -3 2449.30   11.24   0
   3 -27   7   15.19    5.50   0
   3 -21   6  135.82    5.63   0
   3  -9   1   17.78    4.22   0
   3  -5  -3    7.66    4.04   0
   4 -27   5   89.63    5.40   0
   4 -22   4  107.66    4.41   0
   4 -16   2  237.49    4.77   0
   4 -14   1 2931.56   10.73   0
   4 -12 -12  211.09    5.13   0
   4 -11 -11  112.74    4.31   0
   4 -11  -1 1825.80    8.55   0
   4 -10 -10  131.21    4.40   0
   4 -10  -2  350.72    5.14   0
   4  -9  -9   51.31    3.80   0
   4  -9  -8  326.63    4.45   0
   4  -9  -4  743.79    5.63   0
   5 -26   2   75.28    4.60   0
   5 -23   1   24.87    3.95   0
   5 -22   1    6.07    3.79   0
   5 -20   0   15.61    3.84   0
   5 -18  -1  185.35    4.50   0
   5 -17  -2  268.21    4.78   0
   5 -16  -3   54.32    3.32   0
   5 -15  -9    3.55    4.15   0
   5 -15  -8   36.72    3.40   0
   5 -15  -4   14.62    3.68   0
   5 -14  -7  578.93    5.61   0
   5 -14  -6  198.04    4.40   0
  -7 -11   3  256.89    4.66   0
  -7 -10   2   43.13    4.13   0
  -7  -7   0  322.10    5.15   0
  -7  -6  -1   14.48    3.37   0
  -7  -5  -4   12.40    4.08   0
  -7  -5  -3   10.46    3.92   0
  -6 -14   6   22.24    3.95   0
  -6  -6   2  142.05    4.22   0
  -6  -5   1  144.04    4.45   0
  -6  -4   0    0.09    4.23   0
  -6  -3  -1   -4.53    4.01   0
  -6  -2  -7  188.64    5.37   0
  -6  -2  -3  422.83    5.25   0
  -5 -17   8  139.53    4.79   0
  -5 -14   7  577.27    6.05   0
  -5 -11   6  104.35    4.29   0
  -5  -5   3  820.20    6.42   0
  -5  -1  -1   -0.58    4.02   0
  -5   0  -8   82.63    5.13   0
  -4 -19   9   18.24    4.66   0
  -4 -15   8   15.23    4.52   0
  -4  -2   2   45.73    3.99   0
  -4  -1   1   29.21    3.87   0
  -4   0   0 5274.46   13.81   0
  -4   1  -9   14.84    5.07   0
  -4   2  -7  151.72    5.62   0
  -4   2  -6 3189.36   12.87   0
  -4   2  -5   81.17    4.96   0
  -3 -23  10  102.28    5.59   0
  -3  -8   6  217.74    5.23   0
  -3  -4   4   30.17    4.34   0
  -3   0   1    5.60    4.55   0
  -3   3  -6 1340.69   10.01   0
  -3   3  -5  648.55    7.40   0
  -1 -24  10    7.54    6.74   0
  -1  -6   5  107.21    5.83   0
  -1   0   1    2.12    4.40   0
   0 -16   8  267.58   12.37   0
   0  -1 -13  452.70    9.19   0
   0   0 -12   51.90    6.26   0
   2 -15   6   30.59    5.69   0
   2  -6 -14   19.73    4.80   0
   2  -3  -1  121.82    5.02   0
   2  -2 -10 1577.94    9.52   0
   2  -1  -7 1305.24    8.43   0
   2  -1  -6   18.47    4.21   0
   2  -1  -5   28.77    4.15   0
   3 -26   7    6.15    5.39   0
   3 -17   5  552.98    7.38   0
   3 -14   4  172.55    5.70   0
   3 -12   3  205.95    5.12   0
   3 -10   2   19.49    4.20   0
   3  -8 -13   25.93    4.01   0
   3  -7 -12   22.49    4.13   0
   3  -6 -11    4.56    3.75   0
   3  -5 -10   17.99    4.21   0
   3  -4  -8   22.80    3.87   0
   3  -4  -7  513.20    5.65   0
   3  -4  -6  137.95    3.83   0
   3  -4  -5   11.06    3.89   0
   4 -26   5    8.12    4.77   0
   4 -25   5   24.69    4.56   0
   4 -21   4   10.57    4.55   0
   4 -18   3  110.18    4.37   0
   4 -12   0 3265.44   11.06   0
   4 -11 -12    4.85    4.06   0
   4 -10 -11   14.35    4.08   0
   4  -9 -10   71.68    4.10   0
   4  -9  -3  482.70    4.97   0
   4  -8  -8  331.98    5.11   0
   4  -8  -6 1532.87    7.47   0
   4  -8  -5   74.08    4.18   0
   5 -25   2   59.10    4.29   0
   5 -24   2    3.01    4.56   0
   5 -21   1  147.60    4.47   0
   5 -19   0    9.27    3.87   0
   5 -17  -1  391.11    5.26   0
   5 -16  -2  297.79    4.95   0
   5 -14  -8  398.56    5.21   0
   5 -14  -5 1329.65    6.72   0
  -7  -9   1  159.12    4.68   0
  -7  -8   0   65.62    4.38   0
  -7  -7  -1   10.28    4.02   0
  -7  -6  -3   36.40    4.07   0
  -7  -6  -2    5.68    3.06   0
  -6 -15   6   40.42    4.22   0
  -6 -12   5  223.13    4.14   0
  -6 -10   4   27.57    4.12   0
  -6  -8   3   -1.43    3.08   0
  -6  -7   2  102.07    4.20   0
  -6  -2  -4   37.09    4.06   0
  -5 -18   8   63.35    4.38   0
  -5  -9   5  287.70    4.66   0
  -5  -7   4   79.94    3.54   0
  -5  -4   2    0.76    3.19   0
  -5  -3   1  164.51    4.32   0
  -5  -2   0    8.60    4.17   0
  -5   0  -7    3.01    4.45   0
  -5   0  -4   75.58    4.46   0
  -4 -20   9  133.13    5.45   0
  -4 -12   7   35.30    4.14   0
  -4  -7   5  101.51    3.77   0
  -4   1  -2  140.25    4.40   0
  -3 -18   9   45.16    4.72   0
  -3 -14   8 1522.67    9.78   0
  -3  -6   5    3.76    3.99   0
  -3   2  -9   13.35    5.25   0
  -3   2  -2  403.64    5.89   0
  -2 -23  10   22.32    5.66   0
  -2  -8   6  199.05    5.77   0
  -2  -1   2  601.46    7.22   0
   0  -2 -14  526.95   10.39   0
   0   1 -11   38.15    7.14   0
   1  -5 -15  336.91    7.85   0
   1   1  -4  694.25    9.24   0
   2 -23   8    5.31    6.40   0
   2 -12   5 1790.56   13.16   0
   2  -1  -8    5.20    4.01   0
   3 -25   7  212.50    7.20   0
   3 -20   6   23.10    5.04   0
   3  -8   1  579.73    6.35   0
   3  -6  -1  454.35    5.35   0
   3  -5  -2   93.24    4.38   0
   3  -4  -9   46.29    3.97   0
   3  -4  -4   33.30    3.40   0
   4 -24   5   13.62    4.48   0
   4 -20   4   12.00    4.52   0
   4 -15   2  467.57    5.68   0
   4 -13   1 1106.67    7.35   0
   4 -10  -1  190.23    4.79   0
   4  -9  -2  408.89    5.49   0
   4  -8  -4   63.68    3.79   0
   5 -23   2   -0.62    3.77   0
   5 -20   1   15.37    3.95   0
   5 -18   0  416.34    5.30   0
   5 -16  -1   42.46    4.21   0
   5 -15  -2   27.75    4.02   0
   5 -14  -3 1788.01    8.18   0
   5 -13  -9    1.24    4.21   0
   5 -13  -8   41.80    4.24   0
   5 -13  -7  101.77    3.66   0
   5 -13  -6    2.07    3.05   0
   5 -13  -5  184.63    4.49   0
   5 -13  -4   -1.03    3.68   0
  -7 -11   2  109.11    3.75   0
  -7 -10   1   97.89    4.49   0
  -7  -9   0   47.80    4.29   0
  -7  -8  -1    5.71    4.19   0
  -7  -7  -2   19.10    3.91   0
  -6 -16   6   42.99    4.43   0
  -6 -13   5    7.71    4.18   0
  -6  -6   1  506.74    5.34   0
  -6  -4  -1   37.89    4.13   0
  -6  -3  -8  107.44    4.72   0
  -5 -19   8   13.23    4.04   0
  -5 -15   7   38.92    4.17   0
  -5  -6   3 1232.53    7.23   0
  -5  -1  -9    1.40    4.05   0
  -5  -1  -2  941.67    6.92   0
  -5   0  -6   15.40    4.02   0
  -5   0  -5   14.22    4.11   0
  -4 -21   9   12.94    5.20   0
  -4 -16   8  234.96    5.01   0
  -4 -13   7  636.40    6.68   0
  -4 -10   6    5.46    3.98   0
  -4  -6   4   84.16    4.67   0
  -4  -4   3  472.31    5.17   0
  -4   0 -10  331.58    6.95   0
  -4   0  -1    4.37    3.90   0
  -4   1  -8  651.24    8.01   0
  -4   1  -3   55.88    4.65   0
  -3  -3   3 4931.87   14.18   0
  -2 -24  10  221.65    7.73   0
  -2 -14   8  969.50    8.98   0
  -2  -6   5    4.97    4.23   0
  -2   0   1    2.71    3.55   0
  -2   1 -11  352.37   12.07   0
  -2   3  -7  115.15    7.44   0
  -2   3  -4 1717.44   12.50   0
   1  -1 -12    7.89    5.36   0
   1   1  -9    8.85    5.39   0
   2 -18   7  312.21    8.38   0
   2  -6   2   47.79    4.55   0
   2  -4 -13   81.25    4.84   0
   2  -3 -12  326.72    6.02   0
   2  -1  -9   64.87    5.11   0
   3 -16   5 4014.04   15.81   0
   3 -11   3 1801.14   10.25   0
   3  -7 -13   13.53    3.98   0
   3  -6 -12  131.07    4.61   0
   3  -5 -11   12.02    3.98   0
   3  -3  -7  107.68    4.39   0
   4 -23   5   26.32    4.75   0
   4 -14   2   25.40    4.16   0
   4 -11   0 2860.09   10.17   0
   4  -9 -11   61.96    4.07   0
   4  -8 -10  127.28    4.36   0
   4  -8  -3 1365.68    7.29   0
   4  -7  -8  792.82    6.36   0
   4  -7  -7 1190.40    6.76   0
   4  -7  -5  108.65    4.37   0
   5 -22   2   34.22    4.23   0
   5 -19   1  291.15    4.93   0
   5 -17   0   43.72    4.10   0
   5 -14  -2  418.00    5.29   0
   5 -13 -10   19.28    4.04   0
   5 -13  -3  335.83    5.42   0
   5 -12  -8  243.65    4.84   0
   5 -12  -7   -0.70    3.83   0
   5 -12  -6   19.93    3.77   0
   5 -12  -5   66.81    4.07   0
   6 -20  -4   14.29    4.23   0
  -7 -12   2  190.98    4.97   0
  -7 -11   1   11.25    4.14   0
  -7  -7  -4    8.57    4.20   0
  -6 -14   5  163.75    4.73   0
  -6 -12   4   10.12    4.04   0
  -6  -8   2   94.08    4.30   0
  -6  -3  -6    3.72    4.16   0
  -6  -3  -4    9.86    3.19   0
  -5 -20   8    7.82    4.11   0
  -5 -16   7    3.66    3.92   0
  -5 -13   6   -0.17    3.93   0
  -5  -5   2  569.12    5.18   0
  -5  -4   1   63.67    4.05   0
  -5  -3   0  171.24    4.51   0
  -5  -2 -10   10.42    4.78   0
  -5  -2  -1   11.74    4.30   0
  -5  -1  -8  333.32    6.01   0
  -5  -1  -3  397.91    5.64   0
  -4 -22   9  199.84    5.77   0
  -4 -17   8   33.79    4.31   0
  -4  -3   2    7.05    3.13   0
  -4  -2 -12  178.06    7.71   0
  -4  -2   1  996.16    6.77   0
  -4  -1 -11   58.64    5.93   0
  -4  -1   0 2455.81    9.80   0
  -3 -19   9  230.61    5.85   0
  -3 -15   8   65.03    5.07   0
  -3  -9   6    3.18    3.86   0
  -3  -7   5 2381.43   10.63   0
  -3  -5   4 6579.06   16.48   0
  -3  -2   2  481.49    6.12   0
  -3   1 -10   67.45    6.34   0
  -3   2  -8 1950.55   12.77   0
  -2 -11   7   39.88    5.00   0
  -1 -19   9  384.35    9.12   0
   0 -21   9  221.76   11.03   0
   0  -3 -15  149.24    8.21   0
   1  -3 -14  370.90    7.72   0
   1   0 -11    2.78    5.32   0
   2 -22   8   62.26    7.79   0
   2  -5 -14  136.63    5.42   0
   2  -2 -11   10.31    4.06   0
   2  -1  -3 1148.27    8.62   0
   3 -24   7   16.81    5.46   0
   3 -19   6   53.30    5.42   0
   3  -9   2 4191.09   14.14   0
   3  -4 -10 2228.63    9.89   0
   3  -3  -8  218.65    4.67   0
   3  -3  -5  719.15    6.52   0
   4 -19   4  431.25    5.84   0
   4 -16   3 1056.17    7.67   0
   4 -12   1    4.41    4.23   0
   4  -9 -12  472.21    6.00   0
   4  -9  -1    5.68    4.09   0
   4  -8 -11  155.16    4.62   0
   4  -8  -2  691.83    6.19   0
   4  -7  -9  265.70    4.83   0
   4  -6  -7  814.79    6.42   0
   5 -25   3    0.60    4.05   0
   5 -24   3   67.01    5.11   0
   5 -21   2  309.86    5.20   0
   5 -18   1   35.54    4.05   0
   5 -16   0  177.00    4.32   0
   5 -12  -9 1354.48    7.33   0
   5 -12  -4  410.57    4.67   0
   5 -11  -8    5.18    3.96   0
   5 -11  -7   81.40    4.24   0
   5 -11  -6  130.26    4.38   0
   6 -20  -3   -2.17    4.17   0
   6 -19  -5   -0.01    3.30   0
  -7 -13   2  165.26    4.87   0
  -7  -9  -1  195.21    4.95   0
  -7  -8  -3    2.75    4.10   0
  -7  -8  -2   -3.57    3.47   0
  -6 -15   5   28.93    4.14   0
  -6  -6   0   65.47    3.50   0
  -6  -5  -1   66.54    3.50   0
  -6  -4  -8   34.87    4.27   0
  -6  -4  -3  239.66    4.84   0
  -5 -17   7  124.97    4.57   0
  -5 -11   5  110.24    4.54   0
  -5  -9   4  351.53    5.07   0
  -5  -7   3   30.03    3.38   0
  -5  -1  -7   72.13    4.19   0
  -5  -1  -5  451.53    5.73   0
  -4 -18   8  158.26    5.46   0
  -4 -11   6  195.95    4.58   0
  -4  -5   3    7.50    4.16   0
  -4   0  -2  478.05    5.63   0
  -4   1  -5  256.32    5.27   0
  -3 -20   9   21.23    4.89   0
  -3 -12   7  741.84    6.90   0
  -3  -1   1 5475.56   15.08   0
  -3   0   0 2882.73   11.33   0
  -3   2  -4 1703.90   10.30   0
  -2  -3   3   24.36    4.49   0
  -2  -1 -13  161.27   11.38   0
  -1 -26  10    7.11    6.66   0
  -1 -15   8   20.82    6.21   0
  -1  -9   6    3.61    5.74   0
  -1   2  -2  290.79    8.85   0
   1  -4 -15   21.51    5.89   0
   1   1  -3 1624.05   13.14   0
   2  -9   4  362.39    7.42   0
   2  -1 -10  182.79    4.94   0
   2   0  -7    4.92    4.09   0
   2   0  -5    5.24    4.87   0
   3  -6 -13    5.75    4.02   0
   3  -6   0 5107.49   15.11   0
   3  -5 -12   49.70    4.17   0
   3  -5  -1 1510.26    8.30   0
   3  -4 -11  379.85    5.48   0
   3  -4  -2 1141.55    7.77   0
   3  -3  -9  600.30    6.14   0
   3  -3  -4  232.81    4.37   0
   4 -22   5  220.10    5.27   0
   4 -18   4    6.07    4.44   0
   4 -15   3  639.26    7.23   0
   4 -13   2  905.03    7.21   0
   4 -11   1   50.61    4.31   0
   4 -10   0   56.33    3.72   0
   4  -7 -10  200.88    4.66   0
   4  -7  -3 1874.04    8.18   0
   4  -6  -9  196.01    4.71   0
   4  -6  -8   16.42    4.36   0
   4  -6  -5  299.67    4.99   0
   5 -23   3   38.42    4.25   0
   5 -20   2  149.49    4.49   0
   5 -15   0   67.94    4.06   0
   5 -14  -1  284.10    4.99   0
   5 -13  -2  490.07    5.01   0
   5 -12  -3   73.85    3.56   0
   5 -11  -9  126.43    4.53   0
   5 -11  -4  749.88    6.21   0
   5 -10  -7   30.09    4.32   0
   6 -21  -2    4.19    3.49   0
   6 -20  -2    0.75    4.08   0
   6 -19  -3    4.11    4.10   0
   6 -18  -4   28.49    4.25   0
   6 -17  -6   59.74    4.05   0
   6 -17  -5    9.90    4.11   0
  -7 -12   1  978.49    6.90   0
  -7 -10  -1   43.22    4.41   0
  -7  -8  -4   12.40    4.34   0
  -6 -16   5    1.53    4.08   0
  -6 -13   4  146.53    4.09   0
  -6  -8   1   92.06    4.15   0
  -6  -7   0  188.52    4.45   0
  -6  -6  -1  100.90    4.39   0
  -6  -5  -2   47.37    4.29   0
  -6  -4  -7   67.53    4.40   0
  -6  -4  -6  407.80    5.68   0
  -6  -4  -5  175.50    4.74   0
  -5 -18   7   86.18    4.62   0
  -5  -6   2 2571.39    9.14   0
  -5  -5   1   91.90    4.17   0
  -5  -4   0  123.02    4.35   0
  -5  -3 -10  235.84    6.57   0
  -5  -3  -1  253.56    5.04   0
  -5  -2  -9  246.01    5.35   0
  -4  -9   5  844.80    6.16   0
  -4  -7   4 3640.52   11.25   0
  -4  -4   2 1298.69    7.60   0
  -4  -1  -1   73.49    4.21   0
  -4   0  -9    2.02    4.49   0
  -3 -21   9   23.22    4.92   0
  -3 -16   8    2.52    4.00   0
  -3 -10   6   79.58    4.24   0
  -3   0 -11    5.03    6.12   0
  -3   1  -2 3728.06   13.46   0
  -3   2  -6    9.78    5.38   0
  -3   2  -5 1322.16    9.39   0
  -2  -9   6 4176.92   15.48   0
  -2   0 -12   94.21    9.57   0
   0   2 -10 1757.05   17.22   0
   1   1 -10   73.86    6.51   0
   2  -7   3 3357.49   16.01   0
   2  -4   1   73.97    5.83   0
   2  -3 -13  213.56    6.15   0
   2  -3   0 1440.24   10.17   0
   2  -2 -12   74.21    5.07   0
   2  -2  -1 3281.39   13.99   0
   2   0  -8  754.40    7.22   0
   3 -18   6  240.04    6.51   0
   3 -15   5  414.45    6.81   0
   3 -10   3    8.18    4.87   0
   3  -7   1   30.80    4.35   0
   3  -3 -10    6.37    4.31   0
   3  -3  -3 5001.07   14.17   0
   3  -2  -7 3063.44   11.14   0
   3  -2  -6 1209.84    7.73   0
   4 -26   6   53.39    5.05   0
   4 -21   5    4.79    4.47   0
   4  -8  -1  272.79    4.99   0
   4  -7  -2  420.06    5.47   0
   4  -6 -10  254.23    4.91   0
   4  -6  -4   97.40    4.00   0
   5 -22   3    0.63    4.20   0
   5 -19   2   40.68    3.96   0
   5 -13  -1    6.81    4.18   0
   5 -12  -2  352.86    5.13   0
   5 -11  -3  193.65    4.64   0
   5 -10  -9   25.38    4.23   0
   5 -10  -8   28.22    3.49   0
   5 -10  -5  732.79    6.09   0
   6 -19  -2  103.17    4.52   0
   6 -17  -4  204.55    4.77   0
   6 -16  -5    1.90    4.00   0
  -7 -12   0   74.80    4.54   0
  -7 -11  -1   55.98    4.45   0
  -7 -10  -2  152.07    4.99   0
  -6 -14   4  215.31    4.79   0
  -6 -12   3   52.27    4.29   0
  -6  -9   1  185.43    4.43   0
  -6  -6  -2  112.29    4.48   0
  -6  -5  -7  211.06    5.64   0
  -6  -5  -4   83.33    4.30   0
  -5 -19   7   14.64    4.10   0
  -5 -15   6  273.78    4.66   0
  -5 -10   4   16.52    3.42   0
  -5  -2  -8    5.26    4.02   0
  -5  -2  -4   72.96    4.81   0
  -4 -19   8  432.53    6.11   0
  -4 -15   7   89.25    4.30   0
  -4 -12   6  207.55    4.95   0
  -4  -3   1  556.32    5.37   0
  -4  -2   0 1106.42    7.19   0
  -4  -1 -10    4.91    5.59   0
  -4   0  -8  773.43    7.97   0
  -4   0  -3    5.12    3.86   0
  -3 -17   8    5.71    4.77   0
  -3 -13   7  138.67    4.75   0
  -3  -1 -12  146.27    7.42   0
  -2  -7   5 1554.83    9.87   0
  -2   2  -9  907.88   13.14   0
   0 -13   7 1857.66   20.86   0
   1  -1 -13   44.32    6.34   0
   1   2  -6  667.90    8.41   0
   2  -4 -14  350.54    6.63   0
   2  -1 -11  179.70    5.44   0
   2  -1  -2  569.13    7.21   0
   2   0  -9    2.65    4.24   0
   3 -22   7   82.24    6.43   0
   3 -12   4  175.81    5.91   0
   3  -8   2 1867.36   10.23   0
   3  -5 -13   41.82    5.10   0
   3  -4 -12  139.92    5.33   0
   3  -2  -9  256.23    5.72   0
   3  -2  -8   94.22    4.42   0
   3  -2  -5 4774.77   13.78   0
   4 -25   6   72.24    5.44   0
   4 -20   5   25.25    4.61   0
   4 -17   4  437.84    5.99   0
   4 -12   2 5095.81   14.29   0
   4  -9   0  898.31    6.91   0
   4  -6  -3  538.31    5.86   0
   4  -5  -9   61.12    4.01   0
   4  -5  -8 1622.60    8.08   0
   4  -5  -7    6.57    3.44   0
   4  -5  -6 3296.10   10.71   0
   4  -5  -5   38.86    4.36   0
   5 -21   3  342.56    5.72   0
   5 -18   2  284.39    5.02   0
   5 -16   1  111.08    4.50   0
   5 -11  -2   16.62    3.99   0
   5 -10 -10    2.91    4.13   0
   5 -10  -4   13.16    3.33   0
   5  -9  -8   35.72    4.10   0
   5  -9  -7 1289.70    7.32   0
   5  -9  -6 1203.28    7.14   0
   5  -9  -5  233.12    5.42   0
   6 -20  -1   61.95    4.53   0
   6 -18  -2   10.97    4.01   0
   6 -17  -3  115.31    4.46   0
   6 -16  -4    2.07    4.06   0
   6 -15  -7   68.61    4.37   0
   6 -15  -6   37.17    4.09   0
   6 -15  -5   27.35    3.94   0
  -7 -13   0    2.61    4.19   0
  -7 -12  -1   28.64    4.53   0
  -7 -11  -2   97.53    4.71   0
  -7 -10  -3   -0.46    4.34   0
  -6 -18   5   86.94    4.57   0
  -6 -13   3   64.10    4.31   0
  -6 -11   2  242.02    4.88   0
  -6  -8   0    9.62    3.90   0
  -6  -7  -1   14.71    4.04   0
  -6  -6  -3  118.94    4.56   0
  -6  -5  -6    6.61    4.30   0
  -6  -5  -5  179.33    4.82   0
  -5 -20   7   10.92    4.22   0
  -5 -16   6  165.04    4.78   0
  -5 -13   5  184.02    4.13   0
  -5 -11   4  640.35    5.99   0
  -5  -5   0  234.41    4.80   0
  -5  -3  -9   16.47    5.10   0
  -5  -3  -2    4.40    3.53   0
  -5  -2  -7   21.40    4.15   0
  -5  -2  -6  391.31    5.63   0
  -5  -2  -5    8.05    4.19   0
  -4 -20   8   53.50    4.45   0
  -4 -16   7   16.28    4.05   0
  -4 -10   5  797.72    6.14   0
  -4  -8   4   78.07    4.89   0
  -4  -5   2  691.30    6.40   0
  -4  -2 -11   18.96    5.50   0
  -4  -1  -2  132.63    4.45   0
  -4   0  -7   -0.03    4.96   0
  -4   0  -4 5279.08   14.75   0
  -3 -22   9   78.27    4.57   0
  -3 -11   6  232.69    5.53   0
  -3  -3   2 1509.22    8.34   0
  -3  -2   1  280.09    5.65   0
  -3   1  -9   91.70    5.89   0
  -2  -1   1  466.99    6.90   0
  -2   2  -3  377.23    7.15   0
  -1  -2   2 1717.80   14.39   0
   0   0 -13    3.81    7.74   0
   0   3  -7  169.64    9.35   0
   1  -2 -14  445.67    8.66   0
   1  -2   1  264.74    8.75   0
   1   0 -12 2032.46   13.32   0
   2 -21   8  193.14    9.47   0
   2  -5   2 1837.51   11.96   0
   2   0 -10   32.67    4.90   0
   3 -14   5   17.86    5.42   0
   3  -6 -14   23.16    4.61   0
   3  -5   0 3493.89   12.75   0
   3  -4  -1 1487.80    8.78   0
   3  -3 -11  142.92    4.69   0
   3  -3  -2 1447.37    8.73   0
   3  -2  -4  390.33    5.65   0
   4 -24   6   60.60    5.38   0
   4 -16   4   36.04    5.14   0
   4 -10   1  263.83    5.14   0
   4  -7 -12    9.64    4.23   0
   4  -7  -1    7.23    4.24   0
   4  -6 -11    4.93    4.00   0
   4  -5 -10   72.98    4.36   0
   5 -24   4   69.06    5.20   0
   5 -20   3   48.14    4.48   0
   5 -17   2   32.03    4.05   0
   5 -15   1   30.30    3.92   0
   5 -12  -1  229.93    4.24   0
   5  -9 -10   22.22    4.24   0
   5  -9  -9  152.26    3.98   0
   5  -9  -4  358.99    5.00   0
   5  -8  -7   46.22    4.40   0
   6 -21   0  212.78    5.05   0
   6 -19  -1  420.67    5.63   0
   6 -17  -2    1.96    4.06   0
   6 -16  -3    4.04    3.97   0
   6 -15  -4   16.08    3.85   0
   6 -14  -7   33.96    4.24   0
   6 -14  -6   19.01    4.12   0
  -6 -19   5    5.37    4.43   0
  -6 -16   4   -0.27    4.11   0
  -6 -14   3   10.70    4.07   0
  -6 -12   2  199.94    4.84   0
  -6 -10   1  262.56    4.86   0
  -6  -9   0  261.11    4.74   0
  -6  -8  -1  382.21    5.28   0
  -6  -7  -2   -1.43    4.08   0
  -6  -6  -7   12.82    4.89   0
  -6  -6  -4  273.75    5.09   0
  -5 -21   7    8.11    4.15   0
  -5 -17   6   44.33    4.30   0
  -5 -14   5 1423.02    8.05   0
  -5  -4 -10    9.14    5.01   0
  -5  -3  -8  141.49    5.42   0
  -5  -3  -3 1524.21    8.28   0
  -4 -21   8   85.87    4.55   0
  -4 -17   7    1.01    4.03   0
  -4 -11   5  181.43    5.05   0
  -4  -3 -12  663.04    9.73   0
  -4  -3   0   23.76    4.13   0
  -4  -2  -1   19.53    4.08   0
  -4   0  -6 1249.08    8.50   0
  -4   0  -5    5.07    4.30   0
  -3 -23   9    0.44    4.90   0
  -3 -18   8 1013.05    8.67   0
  -3 -14   7  457.23    6.02   0
  -3  -5   3    4.46    4.15   0
  -3   1  -3  894.88    7.77   0
  -2 -10   6   27.11    5.21   0
  -1 -16   8  508.64    9.27   0
   0  -1 -14  335.81   10.52   0
   0   1 -12   93.09    8.28   0
   1  -3 -15   97.75    6.96   0
   1   0  -1    2.14    4.57   0
   1   2  -9  125.51    7.17   0
   2  -3 -14  200.98    6.60   0
   2  -2 -13  407.09    7.25   0
   2  -1 -12  645.29    7.97   0
   2   0  -3    2.65    4.61   0
   2   1  -6   15.24    5.05   0
   3 -21   7  203.60    7.11   0
   3 -17   6    1.12    5.33   0
   3  -6   1  452.87    6.17   0
   3  -2 -10   65.84    4.30   0
   3  -1  -8 1822.10    9.54   0
   3  -1  -7   47.68    4.40   0
   3  -1  -6  313.79    5.54   0
   4 -23   6  409.93    7.26   0
   4 -19   5   14.79    4.73   0
   4 -11   2   88.16    5.07   0
   4  -8   0  247.35    4.99   0
   4  -6 -12  275.04    5.84   0
   4  -5  -3    7.61    4.21   0
   4  -4  -9   26.98    4.50   0
   4  -4  -8  106.40    4.42   0
   4  -4  -6 2336.11    9.70   0
   4  -4  -5  253.57    5.12   0
   5 -23   4  337.32    6.02   0
   5 -19   3  105.28    4.56   0
   5 -11  -1  570.03    5.89   0
   5 -10  -2  162.43    4.68   0
   5  -9 -11  307.51    5.30   0
   5  -9  -3  279.31    4.83   0
   5  -8  -9   59.50    4.37   0
   5  -8  -8  145.83    4.03   0
   5  -8  -6  104.71    3.88   0
   5  -8  -5 2403.22    9.38   0
   6 -20   0  103.86    4.66   0
   6 -19   0   66.72    4.44   0
   6 -18  -1    2.79    3.37   0
   6 -16  -2   31.53    4.12   0
   6 -15  -3   65.61    4.25   0
   6 -14  -4  213.51    4.70   0
   6 -13  -8   18.17    4.30   0
   6 -13  -6  218.62    4.91   0
   6 -13  -5    4.29    3.89   0
  -7 -13  -1  151.36    4.30   0
  -7 -12  -2  212.10    4.51   0
  -6 -17   4  209.90    4.97   0
  -6 -11   1  230.34    4.87   0
  -6  -6  -6  117.38    4.61   0
  -6  -6  -5  469.40    5.70   0
  -5 -18   6  276.58    5.21   0
  -5 -15   5   25.60    4.61   0
  -5 -12   4  424.19    4.90   0
  -5 -10   3  375.63    5.22   0
  -5  -7   1  964.88    6.60   0
  -5  -5  -1 1172.32    7.55   0
  -5  -3  -7  134.03    4.78   0
  -5  -3  -6  759.61    7.33   0
  -5  -3  -5   16.13    4.14   0
  -5  -3  -4 2177.93    9.51   0
  -4 -22   8  112.79    4.90   0
  -4 -14   6   65.15    4.55   0
  -4  -9   4  797.40    6.90   0
  -4  -7   3 1809.42    8.50   0
  -3 -24   9    6.95    5.07   0
  -3 -19   8  252.15    6.42   0
  -3 -15   7   77.03    5.12   0
  -3  -9   5  270.08    5.14   0
  -3  -7   4  520.54    6.16   0
  -3   1  -8    5.67    5.31   0
  -3   1  -4  166.59    5.86   0
  -2 -22   9    4.34    5.47   0
  -2  -8   5 3147.74   13.75   0
  -2  -4   3 3783.73   14.66   0
   0 -22   9   74.77    8.86   0
   0 -17   8  590.23   13.43   0
   0  -2 -15    7.66    8.71   0
   2 -13   6  116.59    7.56   0
   2   0 -11    0.31    5.25   0
   2   1  -8    5.32    4.25   0
   2   1  -5   28.74    4.47   0
   3 -11   4  171.24    5.90   0
   3  -9   3    0.84    4.24   0
   3  -5 -14  123.19    5.75   0
   3  -3 -12  433.71    5.85   0
   3  -2 -11   16.18    4.90   0
   3  -1  -9    3.86    4.70   0
   3  -1  -5    9.43    4.50   0
   4 -22   6    2.39    5.44   0
   4 -18   5  139.03    5.36   0
   4  -5 -11   70.63    4.34   0
   4  -4 -10   77.46    5.02   0
   4  -4  -4 1486.90    8.06   0
   5 -22   4   -2.56    4.25   0
   5 -18   3  105.12    5.21   0
   5 -16   2  840.87    6.96   0
   5 -12   0  797.28    6.53   0
   5  -8 -10  127.76    4.76   0
   5  -8  -4    3.08    3.33   0
   5  -7  -8  316.47    5.30   0
   6 -21   1    5.27    4.09   0
   6 -18   0  290.93    5.52   0
   6 -17  -1    0.84    3.35   0
   6 -15  -2  144.33    4.69   0
   6 -14  -3   10.80    4.11   0
   6 -13  -4  144.22    4.56   0
   6 -12  -8  160.32    4.88   0
   6 -12  -6  157.20    4.61   0
  -6 -18   4   26.75    4.44   0
  -6 -15   3   65.60    3.62   0
  -6 -13   2   -1.40    3.33   0
  -6 -10   0  130.68    3.82   0
  -6  -9  -1   45.75    4.21   0
  -6  -7  -8    0.59    4.18   0
  -6  -7  -7   -0.17    4.18   0
  -6  -7  -6   13.72    4.09   0
  -6  -7  -4  164.71    4.68   0
  -5 -19   6   54.53    4.44   0
  -5 -16   5  758.14    6.66   0
  -5 -13   4    8.99    4.39   0
  -5  -9   2  722.13    6.11   0
  -5  -4  -9  106.65    4.80   0
  -5  -4  -3   20.62    4.63   0
  -4 -24   8   -0.97    5.08   0
  -4 -23   8    4.13    4.35   0
  -4 -18   7   97.33    4.63   0
  -4  -6   2 1644.36    8.42   0
  -4  -2 -10   49.22    6.16   0
  -4  -1  -8  723.11    7.61   0
  -4  -1  -4   56.42    4.59   0
  -3 -25   9    6.62    5.03   0
  -3 -12   6    7.49    4.06   0
  -3  -4   2 1170.68    7.92   0
  -3   0 -10  152.93    6.42   0
  -3   0  -2  959.41    7.90   0
  -3   1  -7 1994.08   12.37   0
  -3   1  -5  274.70    6.19   0
  -2  -6   4 2447.41   12.05   0
  -2   1  -2  886.45    9.20   0
  -2   2  -8 2266.29   17.11   0
  -1 -13   7 1741.97   13.63   0
   2 -16   7  193.29    9.18   0
   2  -8   4  274.11    7.40   0
   2  -1  -1  465.69    6.91   0
   2   1  -9   73.51    5.53   0
   3 -26   8   13.32    6.77   0
   3 -20   7   18.10    6.01   0
   3 -13   5  685.12    8.40   0
   3  -3  -1 2936.42   11.69   0
   3  -1 -10  449.50    6.40   0
   3  -1  -4  569.57    6.30   0
   4 -12   3    1.00    4.81   0
   4  -7   0   50.23    4.62   0
   4  -6 -13   42.19    4.52   0
   4  -5 -12   65.46    4.54   0
   4  -5  -2  804.27    6.77   0
   5 -21   4  121.60    4.75   0
   5 -15   2    4.00    4.17   0
   5 -13   1  277.82    5.23   0
   5 -11   0 1074.60    7.43   0
   5 -10  -1  558.89    5.95   0
   5  -9  -2  682.36    5.57   0
   5  -8 -11   43.89    4.60   0
   5  -8  -3   30.25    4.11   0
   5  -7 -10  375.24    5.66   0
   5  -7  -9  277.67    5.07   0
   5  -7  -5  496.04    5.14   0
   6 -20   1  181.63    5.06   0
   6 -16  -1  127.41    3.91   0
   6 -14  -2   55.29    4.30   0
   6 -13  -3   75.37    4.31   0
   6 -12  -5  218.54    4.16   0
   6 -12  -4    8.56    4.09   0
   6 -11  -8   14.24    4.35   0
   6 -11  -7   85.55    4.43   0
  -6 -19   4   16.53    4.43   0
  -6 -16   3    3.84    3.42   0
  -6 -14   2   56.76    4.35   0
  -6 -12   1   91.32    3.81   0
  -6 -11   0  111.13    4.50   0
  -6 -10  -1  114.33    4.59   0
  -6  -9  -2   12.78    4.14   0
  -6  -8  -8   -2.12    5.04   0
  -6  -8  -3   17.80    4.39   0
  -5 -20   6  147.01    4.96   0
  -5 -14   4   10.30    4.40   0
  -5  -8   1   40.68    4.22   0
  -5  -7   0  373.40    5.29   0
  -5  -5 -10   41.21    5.19   0
  -5  -5  -2  378.08    5.56   0
  -5  -4  -8  760.50    7.26   0
  -5  -4  -4  435.23    5.68   0
  -4 -19   7  919.37    7.57   0
  -4 -10   4 2257.94    9.70   0
  -4  -8   3 1444.67    7.82   0
  -4  -5   1 1027.00    6.65   0
  -4  -4 -12   48.00    6.44   0
  -4  -4   0   36.10    4.31   0
  -4  -3 -11    4.90    5.73   0
  -4  -3  -1  129.34    4.62   0
  -4  -1  -7  420.12    6.85   0
  -4  -1  -5  248.65    5.08   0
  -3 -20   8  101.82    5.43   0
  -3 -16   7  242.88    5.66   0
  -3 -10   5  161.12    4.77   0
  -3  -6   3 1103.76    8.02   0
  -3  -3   1 3077.36   11.95   0
  -3  -1 -11   31.08    6.59   0
  -3   1  -6  137.57    5.74   0
  -2 -14   7  356.29    6.92   0
  -2 -11   6   88.01    5.33   0
  -2  -3   2  169.17    5.65   0
  -1 -22   9  117.53    6.85   0
  -1 -17   8   52.31    6.92   0
  -1   0   0   24.49    5.21   0
   0   2 -11  435.20   12.30   0
   1   0 -13    0.46    6.05   0
   2 -20   8   12.69    8.73   0
   2 -10   5 2357.58   16.07   0
   2  -6   3   12.65    5.52   0
   2  -3   1 1691.63   11.49   0
   2   1 -10  175.22    5.54   0
   3 -25   8    9.08    6.84   0
   3  -5   1  831.27    7.50   0
   3  -4 -14  362.37    7.08   0
   3  -3 -13   67.65    5.32   0
   3  -2 -12    8.99    4.80   0
   3  -2  -2  473.34    5.78   0
   3   0  -7    1.82    4.16   0
   3   0  -6 5887.44   15.63   0
   4 -17   5   44.18    5.01   0
   4  -8   1 4255.48   12.98   0
   4  -3  -9   72.78    4.35   0
   4  -3  -5  732.22    5.86   0
   5 -20   4   24.81    4.45   0
   5 -17   3   80.36    4.35   0
   5 -12   1 1396.30    8.04   0
   5  -8  -2   39.84    4.18   0
   5  -7 -11    2.72    4.33   0
   5  -6  -9  118.86    4.49   0
   5  -6  -8  545.61    5.85   0
   5  -6  -7   21.95    4.28   0
   5  -6  -5   15.08    4.19   0
   6 -19   1    6.56    4.29   0
   6 -15  -1    5.06    4.14   0
   6 -13  -2   -1.78    4.24   0
   6 -12  -3   49.97    4.34   0
   6 -11  -5   18.11    3.94   0
  -6 -20   4   13.64    3.59   0
  -6 -18   3   12.54    4.26   0
  -6 -17   3  100.04    3.92   0
  -6 -15   2  139.94    4.63   0
  -6 -13   1  350.31    4.72   0
  -6 -12   0   73.51    4.41   0
  -6  -8  -4   24.47    3.65   0
  -5 -22   6   10.71    5.07   0
  -5 -21   6  256.56    5.36   0
  -5 -17   5   59.77    3.78   0
  -5 -12   3   67.41    4.58   0
  -5 -10   2  160.54    3.97   0
  -5  -5  -9  207.22    5.94   0
  -5  -4  -7  569.60    6.83   0
  -5  -4  -6  150.24    4.82   0
  -4 -20   7   16.27    4.38   0
  -4 -16   6  423.41    5.79   0
  -4 -13   5   92.62    4.82   0
  -4  -7   2  426.67    5.73   0
  -4  -2  -9    8.19    4.82   0
  -4  -2  -3  154.45    4.80   0
  -3 -21   8  195.72    5.67   0
  -3  -8   4 1080.56    7.77   0
  -3  -3 -13   38.33    7.27   0
  -3  -2 -12  604.35   10.20   0
  -3   0  -9    7.71    6.10   0
  -3   0  -3   13.06    4.69   0
  -2 -24   9   26.10    5.83   0
  -2  -2   1 2677.18   13.07   0
[truncated: 894,488 more chars]
