# Supplementary material for: Crystal structure of the 1:2 co-crystal of 1,3,6,8-tetra­aza­tri­cyclo­[4.3.1.13,8]undecane (TATU) and 4-chloro­phenol (1/2)
Source: Acta Crystallogr E Crystallogr Commun. 2016 Oct 25;72(Pt 11):1648–50. doi: 10.1107/S2056989016016546 (PMC5095853; doi:10.1107/S2056989016016546)
Supplement: Supplementary file 2 [file e-72-01648-Isup2.hkl]

data_I                                                                          
_shelx_title ' ri23 in P21/c'                                                   
_shelx_refln_list_code          4                                               
_shelx_F_calc_maximum       76.16                                               
_exptl_crystal_F_000       864.00                                               
_reflns_d_resolution_high  0.7815                                               
                                                                                
loop_                                                                           
 _space_group_symop_operation_xyz                                               
 'x, y, z'                                                                      
 '-x, y+1/2, -z+1/2'                                                            
 '-x, -y, -z'                                                                   
 'x, -y-1/2, z-1/2'                                                             
                                                                                
_cell_length_a     5.9495                                                       
_cell_length_b    27.6927                                                       
_cell_length_c    11.9402                                                       
_cell_angle_alpha  90.000                                                       
_cell_angle_beta   92.585                                                       
_cell_angle_gamma  90.000                                                       
                                                                                
_shelx_F_squared_multiplier     1.000                                           
                                                                                
loop_                                                                           
 _refln_index_h                                                                 
 _refln_index_k                                                                 
 _refln_index_l                                                                 
 _refln_F_squared_calc                                                          
 _refln_F_squared_meas                                                          
 _refln_F_squared_sigma                                                         
 _refln_observed_status                                                         
   1   0   0          6.14         13.13         1.16 o                         
   3   0   0       1304.72       1559.31        16.40 o                         
   4   0   0       2599.06       2929.41        35.83 o                         
   5   0   0        327.50        264.47        13.55 o                         
   6   0   0          7.44          3.55         0.90 o                         
   7   0   0          0.18          4.30         0.81 o                         
   2   1   0        903.28        861.54        16.26 o                         
   3   1   0        518.13        415.59         1.61 o                         
   4   1   0       1142.03       1301.90        12.47 o                         
   5   1   0        878.38        923.68        18.78 o                         
   6   1   0         12.33         14.59         0.66 o                         
   7   1   0         70.84         66.82         1.63 o                         
   1   2   0        826.61        783.30         9.53 o                         
   2   2   0       3789.89       3504.66        72.48 o                         
   3   2   0        363.21        369.45         3.22 o                         
   4   2   0        522.71        595.92         6.80 o                         
   5   2   0          1.89          4.41         0.68 o                         
   6   2   0         41.32         43.93         1.65 o                         
   7   2   0          0.89          1.39         0.56 o                         
   1   3   0       2522.35       2305.05       428.44 o                         
   2   3   0        832.16        794.48        10.37 o                         
   3   3   0          0.17          6.37         0.65 o                         
   4   3   0         21.36         12.93         0.68 o                         
   5   3   0        106.31         99.11         1.77 o                         
   6   3   0         71.19         64.14         1.29 o                         
   7   3   0          8.58         11.60         0.63 o                         
   4   4   0         24.72         19.37         0.65 o                         
   5   4   0         78.91         73.04         1.23 o                         
   6   4   0          1.02          0.00         0.64 o                         
   7   4   0        157.15        163.55         2.93 o                         
   1   5   0       1091.55       1027.75        14.75 o                         
   2   5   0       2590.78       2460.50        86.26 o                         
   3   5   0       1655.15       1974.30        35.78 o                         
   4   5   0          2.97          1.33         0.58 o                         
   5   5   0        132.51        128.19         3.51 o                         
   6   5   0        206.34        191.15         2.89 o                         
   7   5   0         63.36         68.71         1.46 o                         
   3   6   0       2941.16       2835.60        30.74 o                         
   4   6   0        813.29        848.58        14.63 o                         
   5   6   0         76.15         70.46         1.46 o                         
   6   6   0         32.24         31.35         1.21 o                         
   7   6   0          3.23          5.88         0.64 o                         
   2   7   0         91.95        120.89         0.91 o                         
   3   7   0        161.58        149.40         1.57 o                         
   4   7   0         24.87         26.13         0.69 o                         
   5   7   0        223.14        216.20         5.36 o                         
   6   7   0        110.74        112.88         2.15 o                         
   7   7   0        140.79        151.76         4.86 o                         
   1   8   0        176.61        144.79         1.26 o                         
   2   8   0       1594.38       1663.70        16.90 o                         
   3   8   0         68.60         70.35         1.00 o                         
   4   8   0        133.42        124.12         1.62 o                         
   5   8   0         26.20         24.67         0.68 o                         
   6   8   0          3.77          4.45         0.62 o                         
   7   8   0         33.38         34.43         0.73 o                         
   1   9   0        393.89        410.83         3.32 o                         
   2   9   0        388.10        451.95         6.20 o                         
   3   9   0          5.62         16.53         0.63 o                         
   4   9   0        526.99        498.20        11.48 o                         
   5   9   0          2.61          3.55         0.59 o                         
   6   9   0        137.68        148.02         2.41 o                         
   7   9   0         18.76         24.68         0.77 o                         
   0  10   0         89.98         79.16         1.66 o                         
   1  10   0         29.72         27.82         0.86 o                         
   2  10   0        381.63        447.93         5.86 o                         
   3  10   0          0.36          2.39         0.54 o                         
   4  10   0         34.37         28.98         0.87 o                         
   5  10   0        109.99        108.66         2.52 o                         
   6  10   0         58.81         66.78         1.59 o                         
   7  10   0          3.76          5.53         0.66 o                         
   1  11   0         86.48        104.96         1.13 o                         
   2  11   0       1442.97       1472.47        27.87 o                         
   3  11   0          0.02          1.61         0.51 o                         
   4  11   0       1639.66       1651.31        20.12 o                         
   5  11   0        674.23        659.08        15.07 o                         
   6  11   0         58.54         60.20         1.12 o                         
   7  11   0         40.06         45.96         0.92 o                         
   0  12   0       2772.79       2668.62       222.00 o                         
   1  12   0       1008.22       1182.81        14.28 o                         
   2  12   0        515.35        557.22         7.66 o                         
   3  12   0          7.45          8.03         0.69 o                         
   4  12   0       1814.97       1899.00        26.64 o                         
   5  12   0        409.11        431.26         5.31 o                         
   6  12   0         36.20         36.54         0.83 o                         
   7  12   0         37.72         39.98         0.84 o                         
   1  13   0          3.63          5.80         1.01 o                         
   2  13   0        605.61        622.91         6.33 o                         
   3  13   0        136.38        135.54         2.31 o                         
   4  13   0          1.67          1.49         0.73 o                         
   5  13   0         24.15         21.93         0.68 o                         
   6  13   0         41.70         46.48         0.86 o                         
   7  13   0          0.03          1.58         0.65 o                         
   0  14   0       2647.36       2483.00         6.33 o                         
   1  14   0        983.92       1045.76         5.93 o                         
   2  14   0        150.34        134.60         2.44 o                         
   3  14   0         60.41         61.68         1.41 o                         
   4  14   0         57.62         55.77         0.89 o                         
   5  14   0         57.78         63.76         0.84 o                         
   6  14   0         58.53         66.10         1.32 o                         
   1  15   0         94.81        130.10         1.89 o                         
   2  15   0        283.89        291.31         3.65 o                         
   3  15   0          1.54          1.46         0.56 o                         
   4  15   0        747.82        741.33         9.97 o                         
   5  15   0         42.20         40.94         1.06 o                         
   6  15   0         20.62         26.90         0.72 o                         
   0  16   0          7.40         14.21         1.48 o                         
   1  16   0          4.59         14.69         0.76 o                         
   2  16   0        948.25        932.54        15.76 o                         
   3  16   0        158.80        157.37         1.40 o                         
   4  16   0        148.56        156.67         1.94 o                         
   5  16   0        103.02         94.50         1.12 o                         
   6  16   0         44.11         47.39         1.44 o                         
   1  17   0        624.80        681.30         7.79 o                         
   2  17   0        338.54        337.48         6.63 o                         
   3  17   0          2.73          2.45         0.61 o                         
   4  17   0        128.89        127.00         2.06 o                         
   5  17   0         23.37         21.66         0.70 o                         
   6  17   0        143.91        176.28         3.31 o                         
   0  18   0        550.96        546.17         2.49 o                         
   1  18   0         43.95         44.09         0.75 o                         
   2  18   0         51.09         42.95         0.88 o                         
   3  18   0         61.70         52.38         1.14 o                         
   4  18   0         74.12         66.71         1.28 o                         
   5  18   0        217.58        217.51         3.36 o                         
   6  18   0        183.68        190.30         6.86 o                         
   1  19   0          4.23          6.04         0.55 o                         
   2  19   0        173.12        155.93         2.41 o                         
   3  19   0         18.49         21.82         0.75 o                         
   4  19   0        296.85        308.14         4.94 o                         
   5  19   0          2.47          2.91         0.62 o                         
   6  19   0         38.43         36.90         1.25 o                         
   0  20   0        381.39        413.51         7.17 o                         
   1  20   0        446.05        418.89         5.04 o                         
   2  20   0        230.50        222.01         1.75 o                         
   3  20   0         74.89         73.72         0.94 o                         
   4  20   0         70.00         70.87         0.85 o                         
   5  20   0          7.03          7.32         0.58 o                         
   6  20   0         57.82         53.83         0.89 o                         
   1  21   0         18.30         21.65         0.68 o                         
   2  21   0        339.69        327.28         7.20 o                         
   3  21   0        380.61        390.64         5.59 o                         
   4  21   0        240.04        230.49         6.39 o                         
   5  21   0         33.08         42.69         0.83 o                         
   6  21   0         95.40        112.38         3.05 o                         
   0  22   0        355.61        358.46         7.73 o                         
   1  22   0        195.54        169.47         3.83 o                         
   2  22   0        166.61        183.99         2.03 o                         
   3  22   0        308.24        303.00         7.58 o                         
   4  22   0        309.98        350.74         3.87 o                         
   5  22   0         47.99         59.96         1.89 o                         
   1  23   0        198.15        196.71         1.09 o                         
   2  23   0         68.53         54.87         1.30 o                         
   3  23   0        543.64        566.76        10.28 o                         
   4  23   0          2.95          3.48         0.61 o                         
   5  23   0        381.40        387.17         9.43 o                         
   0  24   0         19.55         23.01         0.94 o                         
   1  24   0         67.73         68.34         1.04 o                         
   2  24   0         31.41         30.60         0.71 o                         
   3  24   0          0.98          1.73         0.88 o                         
   4  24   0        169.83        160.79         4.30 o                         
   5  24   0          0.87          2.48         0.64 o                         
   1  25   0         19.66         20.97         0.80 o                         
   2  25   0         29.82         32.00         0.69 o                         
   3  25   0        518.22        530.31         6.52 o                         
   4  25   0          2.50          2.07         0.84 o                         
   5  25   0         50.41         43.50         1.13 o                         
   0  26   0        786.26        773.76        19.95 o                         
   1  26   0        119.61        121.77         1.51 o                         
   2  26   0        103.06        104.76         1.39 o                         
   3  26   0        207.29        233.79         4.21 o                         
   4  26   0        388.11        409.69         6.83 o                         
   5  26   0         36.96         38.96         0.82 o                         
   1  27   0          0.08          3.10         0.64 o                         
   2  27   0         55.40         64.67         2.06 o                         
   3  27   0         21.42         19.05         0.78 o                         
   4  27   0         33.29         38.90         0.81 o                         
   0  28   0        313.81        303.42         1.95 o                         
   1  28   0        231.06        242.17         2.09 o                         
   2  28   0        350.59        373.54         3.37 o                         
   3  28   0         37.07         47.01         0.85 o                         
   4  28   0         31.15         20.85         0.84 o                         
   1  29   0          7.34          8.86         0.71 o                         
   2  29   0         19.54         20.48         1.00 o                         
   3  29   0         25.14         25.84         0.68 o                         
   4  29   0         38.60         36.68         0.93 o                         
   0  30   0          0.02          1.40         1.24 o                         
   1  30   0          3.43          2.28         0.59 o                         
   2  30   0          5.74          5.25         0.60 o                         
   3  30   0          4.44          4.40         0.61 o                         
   4  30   0          2.92          2.00         0.81 o                         
   1  31   0          0.08          1.63         0.64 o                         
   2  31   0         39.85         36.34         0.86 o                         
   3  31   0          2.26          2.63         0.67 o                         
   0  32   0        135.16        127.30         7.56 o                         
   1  32   0         41.97         43.73         1.67 o                         
   2  32   0        123.30        135.56         4.25 o                         
   3  32   0          5.65          7.87         0.71 o                         
   1  33   0          1.13          4.60         0.74 o                         
   2  33   0         33.06         31.41         0.98 o                         
   0  34   0          6.02          8.21         1.18 o                         
   1  34   0        290.24        283.29         8.35 o                         
   2  34   0         35.80         35.38         1.29 o                         
   1  35   0         17.62         18.37         1.56 o                         
  -7   1   1          0.02          1.02         0.54 o                         
  -6   1   1         92.08         76.05         1.60 o                         
  -5   1   1          8.70          5.78         0.50 o                         
  -4   1   1         19.99         17.20         0.63 o                         
  -3   1   1       2932.03       3150.44        75.92 o                         
  -2   1   1        316.89        248.30         3.27 o                         
   0   1   1         83.00         86.92         1.62 o                         
   2   1   1       3597.18       3247.07       101.88 o                         
   4   1   1         34.09         42.05         0.82 o                         
   5   1   1          0.42          1.84         0.55 o                         
   6   1   1          4.73          3.35         0.65 o                         
   7   1   1         13.20         11.30         0.63 o                         
  -7   2   1          9.60          6.39         0.64 o                         
  -6   2   1         11.46          9.82         0.55 o                         
  -5   2   1          0.46          1.58         0.56 o                         
  -4   2   1        445.45        517.66         4.43 o                         
  -3   2   1        128.00        158.12         2.75 o                         
  -2   2   1       1840.50       1680.77        48.04 o                         
  -1   2   1        388.98        385.82         9.27 o                         
   0   2   1        566.06        596.28         6.02 o                         
   1   2   1        179.10        160.61         3.57 o                         
   3   2   1        148.81        195.13         3.04 o                         
   4   2   1         18.81         11.61         0.56 o                         
   5   2   1          0.89          3.52         0.61 o                         
   6   2   1        251.14        277.85         5.76 o                         
   7   2   1          0.42          1.80         0.58 o                         
  -7   3   1         72.66         74.94         1.39 o                         
  -6   3   1         43.20         31.07         0.68 o                         
  -5   3   1         66.11         85.83         1.27 o                         
  -4   3   1        331.85        298.35         4.21 o                         
  -3   3   1       1571.36       1721.89        18.74 o                         
  -2   3   1         60.75         64.61         0.96 o                         
  -1   3   1        123.55        144.24         1.90 o                         
   0   3   1        576.33        543.65         6.62 o                         
   2   3   1        853.50        929.70        11.66 o                         
   3   3   1         13.89         14.28         0.69 o                         
   4   3   1         54.49         71.39         1.15 o                         
   5   3   1        144.16        137.17         1.87 o                         
   6   3   1          0.12          1.55         0.70 o                         
   7   3   1         87.74         99.41         1.54 o                         
  -7   4   1          0.04          2.30         0.56 o                         
  -6   4   1         17.09         15.78         0.60 o                         
  -5   4   1         37.86         37.49         0.85 o                         
  -4   4   1        458.89        446.49         4.45 o                         
  -3   4   1        717.46        823.98        18.72 o                         
  -2   4   1         64.12         56.46         0.93 o                         
   0   4   1         98.84         86.32         2.12 o                         
   1   4   1         30.18         34.54         1.05 o                         
   2   4   1         27.12         34.68         1.03 o                         
   3   4   1         75.96         86.56         1.81 o                         
   4   4   1         15.64         20.55         0.64 o                         
   5   4   1         11.37         15.43         0.73 o                         
   6   4   1         23.67         20.56         0.70 o                         
   7   4   1          0.29          0.28         0.69 o                         
  -7   5   1         28.27         28.27         0.69 o                         
  -6   5   1         69.53         82.60         1.47 o                         
  -5   5   1         44.18         47.95         1.35 o                         
  -4   5   1        527.70        537.74         6.85 o                         
  -3   5   1        817.47        874.83        22.31 o                         
  -2   5   1        317.63        373.96         4.14 o                         
  -1   5   1       3470.05       3889.91        15.10 o                         
   2   5   1        608.48        592.28        10.31 o                         
   3   5   1        467.31        469.14         4.86 o                         
   4   5   1        552.21        525.30         8.78 o                         
   5   5   1        663.09        666.35        14.70 o                         
   6   5   1         36.12         35.97         0.71 o                         
   7   5   1         55.07         54.61         1.35 o                         
  -7   6   1          2.95          5.24         0.61 o                         
  -6   6   1        223.39        254.13         4.96 o                         
  -5   6   1         41.00         47.20         1.10 o                         
  -4   6   1        137.13        152.53         0.94 o                         
  -3   6   1        273.24        261.64         6.90 o                         
  -2   6   1        222.40        248.94         3.79 o                         
  -1   6   1        909.49        840.49         9.83 o                         
   2   6   1        379.10        342.56         6.47 o                         
   3   6   1        201.82        248.96         6.17 o                         
   4   6   1        266.37        274.27         4.28 o                         
   5   6   1        171.52        166.47         3.53 o                         
   6   6   1         60.32         59.71         1.21 o                         
   7   6   1         10.88          7.98         0.67 o                         
  -7   7   1         37.64         41.75         0.81 o                         
  -6   7   1         21.60         23.08         0.62 o                         
  -5   7   1        521.07        508.36         4.84 o                         
  -4   7   1          7.00          4.64         0.61 o                         
  -3   7   1       4727.40       4565.91        10.91 o                         
  -2   7   1       1189.29       1196.40         7.98 o                         
   2   7   1        263.62        244.91         4.05 o                         
   3   7   1         11.90         18.81         0.71 o                         
   4   7   1         20.50         19.29         0.78 o                         
   5   7   1         14.06         15.68         0.84 o                         
   6   7   1          9.43          8.78         0.74 o                         
   7   7   1          3.01          5.16         0.65 o                         
  -7   8   1          3.86          3.21         0.66 o                         
  -6   8   1         35.80         49.67         0.83 o                         
  -5   8   1         15.79         20.96         1.56 o                         
  -4   8   1        169.15        149.11         1.70 o                         
  -3   8   1        234.45        274.92         1.76 o                         
  -2   8   1       1948.32       1995.48        25.03 o                         
  -1   8   1         26.61         19.14         0.86 o                         
   1   8   1          5.88          3.85         0.80 o                         
   2   8   1       2532.82       2340.37        31.75 o                         
   3   8   1        344.78        325.47         5.65 o                         
   4   8   1       2236.03       2349.34        11.01 o                         
   5   8   1        349.79        313.64         5.47 o                         
   6   8   1        200.32        225.85         3.44 o                         
   7   8   1          7.21          7.46         0.86 o                         
  -7   9   1         78.34         80.65         0.97 o                         
  -6   9   1         98.10        102.39         1.73 o                         
  -5   9   1        876.30        895.13        10.40 o                         
  -4   9   1          2.79          4.69         0.59 o                         
  -3   9   1        677.79        587.42         6.76 o                         
  -2   9   1        463.34        409.74         6.52 o                         
   0   9   1        526.39        560.57         8.22 o                         
   1   9   1        226.47        259.55         5.03 o                         
   2   9   1        119.45        118.72         1.53 o                         
   3   9   1         10.58         11.58         0.62 o                         
   4   9   1          0.04         -0.25         0.74 o                         
   5   9   1        151.91        154.18         4.36 o                         
   6   9   1         21.45         25.65         1.15 o                         
   7   9   1        102.69         94.87         1.83 o                         
  -7  10   1         60.59         56.65         1.20 o                         
  -6  10   1        130.25        133.50         3.18 o                         
  -5  10   1        302.28        294.27         6.76 o                         
  -4  10   1        110.50         95.04         2.29 o                         
  -3  10   1       1375.59       1368.97        18.04 o                         
  -2  10   1          1.41          0.97         0.62 o                         
  -1  10   1         96.12        100.51         1.71 o                         
   0  10   1        618.71        676.01        13.76 o                         
   1  10   1       1719.64       1861.56        50.58 o                         
   2  10   1        193.60        170.51         4.22 o                         
   3  10   1       1263.63       1351.30        14.71 o                         
   4  10   1        144.01        150.87         2.81 o                         
   5  10   1          0.48          0.33         0.57 o                         
   6  10   1         63.06         64.53         0.92 o                         
   7  10   1         23.15         24.03         0.70 o                         
  -7  11   1          3.33          5.01         1.23 o                         
  -6  11   1        120.83        128.43         2.27 o                         
  -5  11   1        273.35        319.33         3.80 o                         
  -4  11   1       1021.14       1003.45        10.24 o                         
  -3  11   1          8.90          6.24         0.59 o                         
  -2  11   1         29.05         23.16         0.59 o                         
  -1  11   1       1527.36       1564.08        22.23 o                         
   0  11   1        288.04        250.79         4.27 o                         
   1  11   1        392.27        376.16         5.44 o                         
   2  11   1          0.04          1.46         0.76 o                         
   3  11   1         92.00         81.74         1.20 o                         
   4  11   1         35.51         30.18         0.70 o                         
   5  11   1        286.49        271.68         3.99 o                         
   6  11   1        269.04        264.85         6.47 o                         
   7  11   1         32.43         30.37         1.07 o                         
  -7  12   1        480.41        490.73        11.55 o                         
  -6  12   1         49.32         44.09         1.55 o                         
  -5  12   1        136.78        129.21         2.27 o                         
  -4  12   1        373.05        329.23         7.51 o                         
  -3  12   1        459.34        481.67         7.39 o                         
  -2  12   1         75.82         82.60         2.22 o                         
  -1  12   1        337.62        407.88         1.83 o                         
   0  12   1        535.17        571.25         4.12 o                         
   2  12   1       1814.29       1996.81        29.27 o                         
   3  12   1       1060.63       1017.36        31.21 o                         
   4  12   1          1.39          1.54         0.63 o                         
   5  12   1        873.94        845.25        16.86 o                         
   6  12   1        122.13        115.91         1.66 o                         
   7  12   1         23.08         18.89         1.13 o                         
  -7  13   1          7.67          7.13         0.85 o                         
  -6  13   1        167.31        171.78         3.76 o                         
  -5  13   1          4.22          2.85         0.60 o                         
  -4  13   1       1367.67       1411.40        11.04 o                         
  -3  13   1        723.82        641.60         7.19 o                         
  -1  13   1       1520.35       1468.88        15.22 o                         
   0  13   1        515.82        424.19         7.12 o                         
   1  13   1       5308.01       5573.69        12.58 o                         
   2  13   1       2321.98       2199.57        16.20 o                         
   3  13   1        641.05        578.86         7.79 o                         
   4  13   1        638.26        581.66         9.53 o                         
   5  13   1        149.97        139.25         2.78 o                         
   6  13   1         42.99         46.54         0.98 o                         
   7  13   1         81.16         75.20         2.95 o                         
  -6  14   1        209.97        229.27         6.83 o                         
  -5  14   1        152.75        164.28         2.01 o                         
  -4  14   1          5.04          4.23         0.62 o                         
  -3  14   1         17.49         16.20         0.65 o                         
  -2  14   1        373.19        399.54         6.03 o                         
  -1  14   1        956.62        919.05        13.45 o                         
   0  14   1       1057.12       1021.58         9.00 o                         
   1  14   1       4148.18       3783.04        10.47 o                         
   2  14   1       2234.93       2200.65        23.42 o                         
   3  14   1        788.57        806.07         9.64 o                         
   4  14   1       1483.41       1525.74        37.54 o                         
   5  14   1        352.34        388.85         3.97 o                         
   6  14   1         66.80         76.04         1.80 o                         
  -6  15   1          0.31          1.26         0.63 o                         
  -5  15   1         85.55         99.98         1.03 o                         
  -4  15   1        676.41        712.09         3.88 o                         
  -3  15   1        113.25        115.04         0.86 o                         
  -2  15   1         39.93         35.64         0.90 o                         
  -1  15   1         38.85         52.75         0.86 o                         
   0  15   1       2025.49       2114.99        36.21 o                         
   1  15   1        268.42        290.04         7.73 o                         
   2  15   1          3.51          5.57         1.54 o                         
   3  15   1        275.11        259.06         3.47 o                         
   4  15   1        107.92        103.73         2.29 o                         
   5  15   1         14.48         18.68         0.67 o                         
   6  15   1         11.02          6.30         0.59 o                         
  -6  16   1         68.28         72.14         1.13 o                         
  -5  16   1         19.90         21.43         0.67 o                         
  -4  16   1       1397.26       1439.19         7.15 o                         
  -3  16   1        157.21        148.77         2.27 o                         
  -2  16   1        408.84        430.56        10.97 o                         
  -1  16   1          1.00          1.06         0.63 o                         
   0  16   1        141.64        158.34         1.27 o                         
   1  16   1        269.58        298.52         4.45 o                         
   2  16   1        715.92        687.75         7.59 o                         
   3  16   1         96.44         86.25         1.10 o                         
   4  16   1        220.08        255.77         3.66 o                         
   5  16   1         59.09         60.82         1.32 o                         
   6  16   1          5.80          4.55         0.59 o                         
  -6  17   1          0.93          1.96         0.56 o                         
  -5  17   1        198.18        208.59         1.87 o                         
  -4  17   1         75.34         91.91         0.92 o                         
  -3  17   1         32.71         35.25         0.93 o                         
  -2  17   1         91.71         88.10         0.90 o                         
  -1  17   1         44.87         46.01         0.75 o                         
   0  17   1          3.84          5.53         0.64 o                         
   1  17   1       1177.19       1152.31        18.44 o                         
   2  17   1        398.62        440.95         8.33 o                         
   3  17   1        102.66         90.59         1.52 o                         
   4  17   1        149.05        161.15         1.33 o                         
   5  17   1        179.09        186.35         4.36 o                         
   6  17   1         29.94         30.84         0.74 o                         
  -6  18   1          0.02          1.68         0.59 o                         
  -5  18   1         92.19         93.79         1.37 o                         
  -4  18   1          5.07          5.75         0.62 o                         
  -3  18   1         20.89         23.12         0.93 o                         
  -2  18   1          0.24          1.59         0.54 o                         
  -1  18   1          0.64          9.62         0.76 o                         
   0  18   1        148.82        148.85         2.30 o                         
   1  18   1        862.28        872.71        11.21 o                         
   2  18   1       2308.95       2313.01        50.50 o                         
   3  18   1        663.43        611.91        12.65 o                         
   4  18   1        188.79        179.24         4.40 o                         
   5  18   1         23.20         19.81         0.69 o                         
   6  18   1         42.31         43.43         0.90 o                         
  -6  19   1        216.82        221.94         4.04 o                         
  -5  19   1        104.36        119.72         1.66 o                         
  -4  19   1        226.31        235.99         4.82 o                         
  -3  19   1       1483.57       1498.74        17.19 o                         
  -2  19   1         97.13         81.70         0.95 o                         
  -1  19   1       1226.95       1145.54        10.86 o                         
   0  19   1         51.37         41.39         0.77 o                         
   1  19   1        488.94        462.01         4.71 o                         
   2  19   1         15.08         29.47         4.07 o                         
   3  19   1       1088.96       1112.66        17.22 o                         
   4  19   1        233.12        226.42         5.90 o                         
   5  19   1        164.41        163.24         2.90 o                         
   6  19   1          1.97          2.54         0.61 o                         
  -6  20   1         36.08         31.84         0.91 o                         
  -5  20   1         76.77         76.50         0.92 o                         
  -4  20   1         50.38         50.47         0.98 o                         
  -3  20   1          1.40          0.58         0.74 o                         
  -2  20   1         14.13         16.85         0.64 o                         
  -1  20   1        342.24        325.93         2.69 o                         
   0  20   1         59.78         64.23         0.99 o                         
   1  20   1        367.03        349.56         6.94 o                         
   2  20   1        685.40        708.19         7.95 o                         
   3  20   1        759.21        748.98        17.26 o                         
   4  20   1          3.11          2.13         0.62 o                         
   5  20   1          6.20          8.34         0.61 o                         
   6  20   1         83.22         94.22         2.32 o                         
  -6  21   1          4.85          7.40         0.73 o                         
  -5  21   1         38.94         43.16         0.84 o                         
  -4  21   1          4.44          3.12         0.64 o                         
  -3  21   1         60.93         67.20         0.87 o                         
  -2  21   1         26.02         23.91         0.76 o                         
  -1  21   1        727.35        724.85         6.26 o                         
   0  21   1         86.65         96.07         1.22 o                         
   1  21   1        223.60        215.63         4.13 o                         
   2  21   1        297.08        261.96         3.96 o                         
   3  21   1        319.80        336.61         6.29 o                         
   4  21   1         49.03         42.03         1.11 o                         
   5  21   1         95.74         86.45         2.43 o                         
   6  21   1          2.62          3.26         0.62 o                         
  -5  22   1          2.03          3.99         0.57 o                         
  -4  22   1          0.18         -0.47         0.60 o                         
  -3  22   1         55.91         63.26         1.03 o                         
  -2  22   1          4.75          7.18         0.63 o                         
  -1  22   1          5.23          9.56         0.61 o                         
   0  22   1        152.74        164.51         3.39 o                         
   1  22   1        132.62        127.77         1.30 o                         
   2  22   1          6.12          5.99         0.61 o                         
   3  22   1         16.97         19.22         1.10 o                         
   4  22   1         19.32         22.86         0.74 o                         
   5  22   1          4.87          3.22         0.63 o                         
  -5  23   1         30.23         31.59         0.74 o                         
  -4  23   1         53.10         53.13         0.98 o                         
  -3  23   1         16.71         16.77         0.72 o                         
  -2  23   1         82.56         76.92         0.82 o                         
  -1  23   1         22.71         19.58         0.70 o                         
   0  23   1          5.26         12.85         0.77 o                         
   1  23   1          2.25          3.64         0.59 o                         
   2  23   1         36.88         30.30         0.84 o                         
   3  23   1        120.22        133.13         1.01 o                         
   4  23   1         83.31         84.89         1.65 o                         
   5  23   1          8.48         11.85         0.66 o                         
  -5  24   1          1.80          4.35         0.67 o                         
  -4  24   1         66.67         68.52         0.95 o                         
  -3  24   1         73.60         70.61         1.22 o                         
  -2  24   1         18.76         19.22         0.67 o                         
  -1  24   1         73.70         65.86         0.90 o                         
   0  24   1        820.28        845.44         3.48 o                         
   1  24   1         77.58         75.37         1.50 o                         
   2  24   1         19.29         15.58         0.72 o                         
   3  24   1        161.37        154.01         1.53 o                         
   4  24   1         14.47         14.41         0.70 o                         
   5  24   1         40.79         47.11         0.97 o                         
  -5  25   1        167.00        151.52         6.47 o                         
  -4  25   1        214.04        199.73         5.00 o                         
  -3  25   1        132.15        138.34         1.12 o                         
  -2  25   1         91.49         90.30         1.37 o                         
  -1  25   1         19.38         15.54         0.80 o                         
   0  25   1        131.34        145.26         3.18 o                         
   1  25   1        140.31        151.69         2.75 o                         
   2  25   1        402.77        351.59         3.65 o                         
   3  25   1         16.09         18.14         0.86 o                         
   4  25   1          0.02          0.74         0.65 o                         
   5  25   1          9.99         12.37         0.73 o                         
  -5  26   1         21.06         17.01         0.85 o                         
  -4  26   1          0.56          0.45         0.68 o                         
  -3  26   1          5.03          7.32         0.66 o                         
  -2  26   1         23.55         24.89         0.67 o                         
  -1  26   1          9.39         10.22         0.64 o                         
   0  26   1        110.22        105.37         0.91 o                         
   1  26   1          0.63          1.95         0.58 o                         
   2  26   1          0.03          1.32         0.68 o                         
   3  26   1         29.50         23.97         0.72 o                         
   4  26   1         31.80         32.00         0.96 o                         
   5  26   1          2.54          3.17         0.67 o                         
  -4  27   1          1.80          4.55         0.73 o                         
  -3  27   1         13.89         15.00         0.65 o                         
  -2  27   1         20.48         23.12         0.72 o                         
  -1  27   1         13.23         13.31         0.59 o                         
   0  27   1        165.35        153.48         1.19 o                         
   1  27   1         16.70         17.21         0.71 o                         
   2  27   1         54.82         47.39         1.37 o                         
   3  27   1        147.25        124.41         1.70 o                         
   4  27   1         11.29         12.97         0.73 o                         
  -4  28   1          0.50          1.07         0.65 o                         
  -3  28   1        124.72        113.64         1.77 o                         
  -2  28   1          0.01          0.70         0.64 o                         
  -1  28   1          0.01          0.83         0.59 o                         
   0  28   1        473.27        466.26        11.31 o                         
   1  28   1         13.09         10.77         0.63 o                         
   2  28   1        462.65        491.80         9.87 o                         
   3  28   1          4.86          5.33         0.63 o                         
   4  28   1         20.31         24.81         0.86 o                         
  -4  29   1         50.14         48.17         0.95 o                         
  -3  29   1        248.65        270.00         6.24 o                         
  -2  29   1          8.23          8.16         0.63 o                         
  -1  29   1         55.17         60.00         1.73 o                         
   0  29   1         84.39         90.84         1.59 o                         
   1  29   1         58.83         61.01         1.41 o                         
   2  29   1          7.32          7.43         0.90 o                         
   3  29   1        109.40        111.23         2.03 o                         
   4  29   1          3.65          5.13         0.69 o                         
  -4  30   1         57.62         57.68         2.44 o                         
  -3  30   1          0.28          1.11         0.60 o                         
  -2  30   1         58.94         57.24         1.15 o                         
  -1  30   1          0.19          1.23         0.73 o                         
   0  30   1         53.28         52.38         0.78 o                         
   1  30   1          1.73          2.93         0.63 o                         
   2  30   1        248.99        269.10         2.51 o                         
   3  30   1          4.80          5.10         0.65 o                         
  -3  31   1          2.67          3.46         0.60 o                         
  -2  31   1          9.80         11.59         0.65 o                         
  -1  31   1         74.38         85.89         2.46 o                         
   0  31   1         10.13         15.18         0.70 o                         
   1  31   1         10.09         12.22         0.72 o                         
   2  31   1          0.18          0.81         0.63 o                         
   3  31   1          7.42          5.80         0.69 o                         
  -3  32   1         50.22         44.21         0.97 o                         
  -2  32   1         68.38         63.70         1.39 o                         
  -1  32   1          2.84          3.79         0.86 o                         
   0  32   1          9.05          8.87         0.67 o                         
   1  32   1          0.59          2.36         0.69 o                         
   2  32   1          0.00          0.88         0.61 o                         
   3  32   1          1.57          2.13         0.64 o                         
  -2  33   1         25.19         26.70         0.99 o                         
  -1  33   1         10.58         10.84         0.72 o                         
   0  33   1          5.43          5.08         0.74 o                         
   1  33   1          8.61          7.70         0.75 o                         
   2  33   1         11.31         13.75         0.76 o                         
  -2  34   1         98.71         95.07         2.00 o                         
  -1  34   1          0.23          2.41         0.61 o                         
   0  34   1         22.54         24.08         0.95 o                         
   1  34   1        121.78        122.21         2.11 o                         
   2  34   1         27.54         24.06         0.92 o                         
  -1  35   1        214.97        206.17         3.71 o                         
   0  35   1        143.22        135.57         3.32 o                         
   1  35   1         85.96         74.53         2.47 o                         
  -7   0   2         97.28         99.29         1.09 o                         
  -6   0   2        333.41        336.80         7.29 o                         
  -5   0   2          2.34          2.04         0.78 o                         
  -4   0   2        690.91        632.81        12.46 o                         
  -3   0   2       2866.17       2806.36        23.10 o                         
   1   0   2        421.94        398.30         5.94 o                         
   2   0   2         54.62         53.98         1.35 o                         
   3   0   2        480.05        514.47         7.70 o                         
   4   0   2        311.35        291.43        12.84 o                         
   5   0   2        861.76        836.44        11.10 o                         
   6   0   2         30.61         31.86         2.19 o                         
   7   0   2         35.70         44.55         1.66 o                         
  -7   1   2          3.76          8.76         0.62 o                         
  -6   1   2          0.62          5.21         2.27 o                         
  -5   1   2          6.68          7.53         0.71 o                         
  -4   1   2         35.18         22.97         0.65 o                         
  -3   1   2       5800.69       6062.10        12.54 o                         
  -2   1   2        374.56        318.54         5.80 o                         
   2   1   2        539.97        492.96         3.02 o                         
   3   1   2       2095.98       2164.51        36.26 o                         
   4   1   2         93.73         77.63         1.65 o                         
   5   1   2        461.26        508.13         5.58 o                         
   6   1   2        228.54        203.54         3.49 o                         
   7   1   2         13.09         13.80         0.64 o                         
  -7   2   2          1.38          3.36         0.64 o                         
  -6   2   2        689.24        662.50         6.80 o                         
  -5   2   2        360.60        348.13         3.07 o                         
  -4   2   2         29.73         22.51         0.59 o                         
  -3   2   2        248.21        271.73         3.42 o                         
  -2   2   2       3404.51       3031.62         9.68 o                         
  -1   2   2        883.71        974.64        11.68 o                         
   0   2   2       2864.25       2421.33        14.75 o                         
   1   2   2        159.02        158.64         3.38 o                         
   2   2   2       2094.83       2312.21        16.65 o                         
   3   2   2        204.67        230.80         3.63 o                         
   4   2   2        548.23        501.93         8.76 o                         
   5   2   2        548.53        564.54         3.97 o                         
   6   2   2         53.57         52.40         2.01 o                         
   7   2   2         32.04         29.65         0.75 o                         
  -7   3   2         99.45        112.72         3.75 o                         
  -6   3   2         82.78         78.62         1.94 o                         
  -5   3   2        905.68        888.73        10.82 o                         
  -4   3   2          1.17          6.35         0.57 o                         
  -3   3   2        863.37        854.36        14.65 o                         
  -2   3   2        104.39         91.25         1.22 o                         
  -1   3   2        177.96        167.85         3.18 o                         
   1   3   2        650.14        700.73        10.36 o                         
   2   3   2         26.84         42.93         0.69 o                         
   3   3   2         20.29         24.07         0.74 o                         
   4   3   2          4.65          2.32         0.58 o                         
   5   3   2          1.42          2.94         0.64 o                         
   6   3   2         51.84         47.58         1.91 o                         
   7   3   2         71.84         64.03         2.22 o                         
  -7   4   2        131.41        122.35         2.87 o                         
  -6   4   2          7.83         13.59         0.59 o                         
  -5   4   2          0.70          0.32         0.71 o                         
  -4   4   2        717.49        681.31        13.63 o                         
  -3   4   2        638.35        595.71         8.55 o                         
  -2   4   2          0.47          2.55         0.56 o                         
  -1   4   2       2629.20       2234.61        31.51 o                         
   0   4   2        838.06        872.68         7.41 o                         
   1   4   2         77.69         79.94         1.86 o                         
   2   4   2        145.13        139.42         3.40 o                         
   3   4   2        972.01        929.10        12.22 o                         
   4   4   2       1080.54       1071.10        28.84 o                         
   5   4   2        205.49        207.22         3.45 o                         
   6   4   2        417.12        390.10         5.89 o                         
   7   4   2         49.61         43.20         0.75 o                         
  -7   5   2          0.35          1.46         0.59 o                         
  -6   5   2         25.60         25.40         0.79 o                         
  -5   5   2        313.63        318.78         3.86 o                         
  -4   5   2        411.81        419.23         8.12 o                         
  -3   5   2         35.16         49.08         0.84 o                         
  -1   5   2        887.85        844.83        11.14 o                         
   0   5   2       1732.08       1568.49        35.28 o                         
   1   5   2       1585.54       1647.03        33.04 o                         
   2   5   2       1156.30       1110.01        16.36 o                         
   3   5   2        396.84        335.93         3.59 o                         
   4   5   2          3.63          7.88         0.64 o                         
   5   5   2        199.16        193.74         2.13 o                         
   6   5   2         22.12         23.10         1.20 o                         
   7   5   2         99.34         84.97         1.25 o                         
  -7   6   2         17.12         15.65         0.64 o                         
  -6   6   2         55.48         73.05         1.49 o                         
  -5   6   2       1386.49       1429.08        18.26 o                         
  -4   6   2        835.12        868.31         7.35 o                         
  -3   6   2         57.45         38.52         0.92 o                         
  -2   6   2       2268.86       2195.07        22.61 o                         
   1   6   2        308.19        311.58         5.90 o                         
   2   6   2         25.99         26.62         0.72 o                         
   3   6   2        134.08        141.17         2.03 o                         
   4   6   2          2.29          5.26         0.64 o                         
   5   6   2          0.85          2.08         0.70 o                         
   6   6   2         49.39         56.79         0.84 o                         
   7   6   2          1.16          1.90         0.58 o                         
  -7   7   2          4.85          5.31         0.58 o                         
  -6   7   2         57.21         62.96         1.25 o                         
  -5   7   2         66.79         53.06         0.92 o                         
  -4   7   2        265.93        229.29         2.85 o                         
  -3   7   2        304.87        218.05         2.82 o                         
  -2   7   2        755.53        726.84         8.73 o                         
  -1   7   2       2207.54       2009.28        32.70 o                         
   1   7   2        106.05         82.07         1.01 o                         
   2   7   2       1631.99       1706.15        32.97 o                         
   3   7   2        812.04        775.01        11.42 o                         
   4   7   2       2603.87       2466.08        30.62 o                         
   5   7   2         67.36         59.76         0.80 o                         
   6   7   2          0.30          1.35         0.59 o                         
   7   7   2          9.51          8.81         0.66 o                         
  -7   8   2         11.01         10.03         0.59 o                         
  -6   8   2         44.69         51.86         1.20 o                         
  -5   8   2         20.77         21.56         0.77 o                         
  -4   8   2        385.41        367.45         6.36 o                         
  -3   8   2        590.06        570.46         7.32 o                         
  -2   8   2        371.29        328.14         9.42 o                         
  -1   8   2         27.61         22.53         0.72 o                         
   0   8   2       3068.39       3298.41        11.14 o                         
   2   8   2        953.29        980.25        18.71 o                         
   3   8   2       1204.63       1040.43        16.45 o                         
   4   8   2        816.36        809.94         7.42 o                         
   5   8   2        424.41        439.36         4.61 o                         
   6   8   2         32.16         24.83         0.67 o                         
   7   8   2          0.15         -0.01         0.62 o                         
  -7   9   2         15.03         12.97         0.62 o                         
  -6   9   2        356.67        374.73         3.84 o                         
  -5   9   2        392.42        385.47         4.45 o                         
  -4   9   2        207.56        204.83         2.42 o                         
  -3   9   2        269.01        307.10         3.79 o                         
  -2   9   2         11.73          8.82         0.59 o                         
  -1   9   2         40.58         51.60         0.83 o                         
   0   9   2        545.13        593.91         5.09 o                         
   1   9   2        420.65        417.75         4.87 o                         
   2   9   2        800.60        904.27         5.32 o                         
   3   9   2       2212.52       2371.63        22.54 o                         
   4   9   2        833.27        770.42        13.44 o                         
   5   9   2        518.99        528.04        11.36 o                         
   6   9   2          3.02          3.94         0.58 o                         
   7   9   2        119.38        147.73         4.54 o                         
  -7  10   2         20.70         20.25         0.65 o                         
  -6  10   2         22.61         24.55         0.93 o                         
  -5  10   2         85.01         84.84         1.83 o                         
  -4  10   2        171.68        192.91         1.87 o                         
  -3  10   2        193.57        216.99         4.33 o                         
  -2  10   2       2528.20       2716.98        12.47 o                         
  -1  10   2       1284.95       1284.83        24.82 o                         
   0  10   2       2174.51       1911.09        41.29 o                         
   1  10   2       1376.17       1483.12        16.60 o                         
   2  10   2        332.11        314.70         8.46 o                         
   3  10   2          8.20          9.20         0.83 o                         
   4  10   2        122.73        125.93         1.10 o                         
   5  10   2        258.81        238.07         4.56 o                         
   6  10   2          0.02          1.05         0.54 o                         
   7  10   2         77.67         76.64         2.73 o                         
  -7  11   2         57.50         60.30         1.19 o                         
  -6  11   2        130.04        133.63         1.79 o                         
  -5  11   2         10.90         10.90         0.61 o                         
  -4  11   2          0.24          1.40         0.56 o                         
  -3  11   2        409.71        419.54         6.30 o                         
  -2  11   2         89.13         70.45         1.36 o                         
  -1  11   2        513.50        583.84         3.79 o                         
   0  11   2          3.11          3.44         2.16 o                         
   1  11   2       1967.65       2151.63        11.62 o                         
   2  11   2        204.17        200.40         4.65 o                         
   3  11   2       1486.43       1477.24        19.56 o                         
   4  11   2         39.49         49.65         1.33 o                         
   5  11   2          2.47          5.01         0.64 o                         
   6  11   2          2.35          5.07         0.55 o                         
   7  11   2         50.19         52.89         2.46 o                         
  -7  12   2        107.49         96.34         2.35 o                         
  -6  12   2        110.73        111.73         2.84 o                         
  -5  12   2        175.84        180.77         1.13 o                         
  -4  12   2         10.25         14.55         0.69 o                         
  -3  12   2       1799.80       1879.11        36.24 o                         
  -2  12   2        350.84        314.18         7.17 o                         
  -1  12   2         75.75         67.65         1.08 o                         
   0  12   2          7.94          5.62         0.72 o                         
   1  12   2        278.17        275.53         3.54 o                         
   3  12   2         59.59         54.21         1.76 o                         
   4  12   2       2782.17       2822.69        20.25 o                         
   5  12   2         61.03         69.03         1.34 o                         
   6  12   2         55.09         49.63         1.11 o                         
   7  12   2        103.55         98.54         3.75 o                         
  -7  13   2         87.37         78.67         1.88 o                         
  -6  13   2          1.40         -0.16         0.55 o                         
  -5  13   2        293.07        284.33         6.22 o                         
  -4  13   2        466.55        425.60         7.69 o                         
  -3  13   2        208.61        209.81         2.67 o                         
  -2  13   2         70.22         54.48         0.76 o                         
  -1  13   2          6.17          7.01         0.61 o                         
   0  13   2         65.25         61.67         2.70 o                         
   2  13   2        298.43        241.92         3.87 o                         
   3  13   2       1389.08       1428.26        18.03 o                         
   4  13   2        510.65        461.43         5.76 o                         
   5  13   2         26.02         36.93         0.86 o                         
   6  13   2         30.66         27.07         0.65 o                         
  -6  14   2         28.14         28.93         0.77 o                         
  -5  14   2        207.15        219.76         1.84 o                         
  -4  14   2         56.38         48.61         0.76 o                         
  -3  14   2        250.72        271.49         4.35 o                         
  -2  14   2         92.44        105.69         2.14 o                         
  -1  14   2        679.08        681.45         8.73 o                         
   0  14   2        334.93        370.07         6.81 o                         
   1  14   2       3086.31       3036.20        48.65 o                         
   2  14   2         30.46         40.67         0.93 o                         
   3  14   2        125.46        105.84         1.40 o                         
   4  14   2         15.48         13.79         0.70 o                         
   5  14   2        126.19        115.82         1.85 o                         
   6  14   2          0.22          0.55         0.55 o                         
  -6  15   2         57.03         72.38         1.31 o                         
  -5  15   2         15.65         14.31         0.64 o                         
  -4  15   2         90.77         86.06         1.23 o                         
  -3  15   2         50.98         49.76         0.95 o                         
  -2  15   2        402.70        421.11         9.10 o                         
  -1  15   2        888.80        825.54        16.01 o                         
   0  15   2        645.92        690.78        11.60 o                         
   1  15   2       3902.02       3926.80        77.21 o                         
   2  15   2        787.72        806.87         5.33 o                         
   3  15   2        296.51        271.47         3.00 o                         
   4  15   2        251.33        247.45         2.97 o                         
   5  15   2          0.05          0.94         0.67 o                         
   6  15   2          1.61          4.12         0.58 o                         
  -6  16   2          9.76         14.87         0.65 o                         
  -5  16   2        133.35        146.88         2.49 o                         
  -4  16   2        121.74        134.53         3.30 o                         
  -3  16   2         96.12         99.09         1.58 o                         
  -2  16   2        121.52        153.33         1.85 o                         
  -1  16   2       1297.97       1296.71         8.05 o                         
   0  16   2        154.62        189.70         1.21 o                         
   1  16   2        148.72        147.70         2.68 o                         
   2  16   2        230.86        272.08         3.00 o                         
   3  16   2         19.79         19.35         0.66 o                         
   4  16   2        113.17        125.29         2.45 o                         
   5  16   2        457.82        442.23         4.38 o                         
   6  16   2          4.47          4.20         0.62 o                         
  -6  17   2          1.38          2.55         0.55 o                         
  -5  17   2        145.65        137.13         1.81 o                         
  -4  17   2         39.38         41.35         0.74 o                         
  -3  17   2        313.57        307.59         1.18 o                         
  -2  17   2         40.48         44.42         0.81 o                         
  -1  17   2         31.83         45.03         0.91 o                         
   0  17   2         27.66         24.95         1.68 o                         
   1  17   2        270.51        278.18         8.51 o                         
   2  17   2        117.08        128.33         2.24 o                         
   3  17   2         73.66         76.54         0.90 o                         
   4  17   2         87.11         82.84         1.17 o                         
   5  17   2         18.41         16.32         0.71 o                         
   6  17   2         24.32         30.02         0.84 o                         
  -6  18   2          4.03          4.61         0.56 o                         
  -5  18   2         66.49         65.93         1.25 o                         
  -4  18   2        129.04        119.39         1.91 o                         
  -3  18   2        297.36        285.55         4.25 o                         
  -2  18   2        301.60        325.31         5.25 o                         
  -1  18   2          0.13          1.03         0.64 o                         
   0  18   2        961.53        999.04         8.09 o                         
   1  18   2         36.66         42.14         0.98 o                         
   2  18   2         60.83         52.61         1.02 o                         
   3  18   2        769.48        828.16        18.66 o                         
   4  18   2          0.71          0.57         0.59 o                         
   5  18   2        132.48        142.81         2.58 o                         
   6  18   2          2.43          4.05         0.56 o                         
  -6  19   2         53.64         48.75         1.42 o                         
  -5  19   2          1.57          2.13         0.54 o                         
  -4  19   2         92.71         86.81         2.32 o                         
  -3  19   2         34.25         36.05         0.97 o                         
  -2  19   2         31.33         30.07         0.76 o                         
  -1  19   2        121.04        122.49         1.60 o                         
   0  19   2        175.52        197.47         2.46 o                         
   1  19   2        667.21        667.21         8.22 o                         
   2  19   2         81.12         83.23         1.90 o                         
   3  19   2         30.59         27.35         0.84 o                         
   4  19   2          0.85          1.51         0.58 o                         
   5  19   2         19.64         18.81         0.85 o                         
   6  19   2          9.40         10.84         0.64 o                         
  -6  20   2          1.28          1.11         0.58 o                         
  -5  20   2        198.12        195.58         4.48 o                         
  -4  20   2         58.89         65.24         2.42 o                         
  -3  20   2        149.89        156.85         1.05 o                         
  -2  20   2        399.24        389.37         5.07 o                         
  -1  20   2        755.22        747.18         8.62 o                         
   0  20   2        114.14        107.84         1.17 o                         
   1  20   2        264.20        246.92         3.13 o                         
   2  20   2        304.99        299.10         3.29 o                         
   3  20   2          3.91          3.66         0.77 o                         
   4  20   2         70.76         77.19         1.52 o                         
   5  20   2         78.10         79.31         1.05 o                         
   6  20   2          1.04          2.07         0.60 o                         
  -6  21   2          2.37          2.26         0.61 o                         
  -5  21   2          0.16          1.32         0.57 o                         
  -4  21   2         16.90         16.00         0.73 o                         
  -3  21   2         86.25         83.45         1.17 o                         
  -2  21   2        554.55        556.14         6.85 o                         
  -1  21   2       1592.54       1622.15        27.68 o                         
   0  21   2       2037.39       1911.08        24.12 o                         
   1  21   2        878.86        853.91         8.96 o                         
   2  21   2       2042.54       2059.99        35.91 o                         
   3  21   2        972.77       1038.86        26.74 o                         
   4  21   2        118.11        122.58         2.13 o                         
   5  21   2        132.14        162.99         0.93 o                         
  -5  22   2        101.92        112.97         3.39 o                         
  -4  22   2        294.03        313.41        12.00 o                         
  -3  22   2         32.92         35.89         0.83 o                         
  -2  22   2        406.59        380.16         2.04 o                         
  -1  22   2        686.69        722.69         4.59 o                         
   0  22   2       1070.28       1041.10        29.02 o                         
   1  22   2         35.51         35.82         0.76 o                         
   2  22   2          4.92         19.87         2.82 o                         
   3  22   2         68.74         52.42         1.04 o                         
   4  22   2         90.68         99.57         0.92 o                         
   5  22   2         12.38         17.17         0.64 o                         
  -5  23   2         16.61         13.27         0.78 o                         
  -4  23   2          0.58          2.44         0.62 o                         
  -3  23   2         41.18         34.42         1.24 o                         
  -2  23   2          4.40          3.65         0.73 o                         
  -1  23   2        164.50        149.12         1.07 o                         
   0  23   2       1068.38       1067.34        18.18 o                         
   1  23   2          6.58          7.19         0.64 o                         
   2  23   2        394.70        388.68         5.64 o                         
   3  23   2        108.76         86.67         0.97 o                         
   4  23   2         48.16         47.22         0.92 o                         
   5  23   2          1.98          1.68         0.60 o                         
  -5  24   2          0.45          2.58         0.63 o                         
  -4  24   2         92.91         78.89         1.95 o                         
  -3  24   2          7.36          9.89         0.69 o                         
  -2  24   2        113.62        114.37         1.24 o                         
  -1  24   2        156.22        165.12         1.93 o                         
   0  24   2        146.49        152.27         2.44 o                         
   1  24   2         60.36         47.36         1.09 o                         
   2  24   2         11.10         16.00         0.81 o                         
   3  24   2        197.31        220.45         4.26 o                         
   4  24   2        159.77        170.71         3.08 o                         
   5  24   2          0.04          0.82         0.55 o                         
  -5  25   2          5.96          6.87         0.78 o                         
  -4  25   2         15.99         14.32         0.74 o                         
  -3  25   2         66.80         73.55         1.07 o                         
  -2  25   2         14.89         10.47         0.66 o                         
  -1  25   2        122.41        124.01         1.08 o                         
   0  25   2         40.09         42.23         1.15 o                         
   1  25   2         96.05         96.36         1.76 o                         
   2  25   2        538.97        544.52         9.66 o                         
   3  25   2         35.37         29.47         0.80 o                         
   4  25   2         17.14         12.72         0.71 o                         
   5  25   2         30.75         29.96         0.88 o                         
  -5  26   2         32.05         29.02         0.90 o                         
  -4  26   2          1.33          3.75         0.82 o                         
  -3  26   2        276.55        256.67         5.23 o                         
  -2  26   2         15.79         17.68         0.62 o                         
  -1  26   2        221.01        210.37         2.17 o                         
   0  26   2          8.50          8.60         0.65 o                         
   1  26   2          7.83         19.26         1.72 o                         
   2  26   2        378.57        318.37         4.72 o                         
   3  26   2         78.08         76.79         2.34 o                         
   4  26   2          5.96          6.57         0.72 o                         
   5  26   2         39.11         39.88         2.02 o                         
  -4  27   2         87.19         99.32         1.17 o                         
  -3  27   2        211.09        202.80         6.60 o                         
  -2  27   2        114.28        122.55         1.14 o                         
  -1  27   2        565.45        540.59         5.93 o                         
   0  27   2         31.47         37.83         1.17 o                         
   1  27   2       1290.81       1388.37        41.43 o                         
   2  27   2        249.12        258.91         7.26 o                         
   3  27   2        833.40        811.03        14.16 o                         
   4  27   2          8.04         12.87         0.74 o                         
  -4  28   2         96.27         94.82         2.36 o                         
  -3  28   2        360.34        325.37         9.28 o                         
  -2  28   2        327.54        348.29         3.22 o                         
  -1  28   2        388.68        376.91         6.63 o                         
   0  28   2          0.04          1.72         0.61 o                         
   1  28   2         20.22         22.97         1.22 o                         
   2  28   2         40.86         59.61         1.30 o                         
   3  28   2         47.29         46.92         1.15 o                         
   4  28   2          5.22          4.51         0.65 o                         
  -4  29   2        106.15        106.69         1.53 o                         
  -3  29   2         44.59         35.56         1.06 o                         
  -2  29   2          0.44          2.00         0.68 o                         
  -1  29   2          9.42         10.60         0.76 o                         
   0  29   2          6.87          6.25         0.67 o                         
   1  29   2          3.75          3.73         0.66 o                         
   2  29   2        272.12        277.36         7.35 o                         
   3  29   2          6.95          7.64         0.75 o                         
   4  29   2          1.46          2.94         0.64 o                         
  -3  30   2          8.68          9.00         0.69 o                         
  -2  30   2         75.97         80.01         1.06 o                         
  -1  30   2         57.37         55.70         1.61 o                         
   0  30   2         32.90         27.48         0.77 o                         
   1  30   2          2.14          2.13         0.60 o                         
   2  30   2         92.45         98.81         3.12 o                         
   3  30   2        232.68        218.45         4.04 o                         
  -3  31   2          0.62          1.64         0.62 o                         
  -2  31   2         12.18         12.73         0.82 o                         
  -1  31   2        305.49        314.94        10.81 o                         
   0  31   2          5.23          7.88         0.59 o                         
   1  31   2          4.82          5.61         0.63 o                         
   2  31   2          5.64          8.97         0.66 o                         
   3  31   2          1.38          0.67         0.71 o                         
  -3  32   2          0.01          1.51         0.68 o                         
  -2  32   2          1.03          1.24         0.71 o                         
  -1  32   2        133.50        140.18         4.06 o                         
   0  32   2          0.49          2.21         0.62 o                         
   1  32   2         22.13         28.76         0.79 o                         
   2  32   2          3.41          2.91         0.63 o                         
   3  32   2          9.53          5.02         0.69 o                         
  -2  33   2          4.43          3.26         0.78 o                         
  -1  33   2         71.92         77.83         2.00 o                         
   0  33   2        137.18        131.52         1.13 o                         
   1  33   2         39.59         43.16         0.87 o                         
   2  33   2         22.43         24.61         0.84 o                         
  -1  34   2         16.24         13.45         0.85 o                         
   0  34   2        101.39         96.89         2.26 o                         
   1  34   2        115.52        117.76         3.03 o                         
   0  35   2          0.51          1.53         0.68 o                         
  -7   1   3          7.33          7.17         0.57 o                         
  -6   1   3         11.18         11.49         0.62 o                         
  -5   1   3        598.64        653.07        13.89 o                         
  -4   1   3        880.91        838.32         4.59 o                         
  -3   1   3         74.29         79.15         1.06 o                         
  -2   1   3        616.61        627.92         7.52 o                         
  -1   1   3        924.22        993.19        12.56 o                         
   0   1   3        538.83        557.64         5.10 o                         
   1   1   3         37.30         37.78         1.01 o                         
   2   1   3          0.57          2.14         0.62 o                         
   3   1   3        386.61        443.47         6.14 o                         
   4   1   3         29.61         31.30         0.68 o                         
   5   1   3        232.58        216.02         2.93 o                         
   6   1   3          0.94          1.41         0.60 o                         
   7   1   3          0.36          3.42         0.65 o                         
  -7   2   3         54.52         44.84         1.37 o                         
  -6   2   3          3.80          7.44         0.68 o                         
  -5   2   3        336.14        328.77         7.99 o                         
  -4   2   3        233.19        248.71         2.51 o                         
  -3   2   3        766.07        763.14         3.53 o                         
  -2   2   3       1543.78       1537.74        35.77 o                         
   1   2   3       1502.62       1614.45        20.80 o                         
   2   2   3        246.39        209.93         3.18 o                         
   3   2   3        267.17        249.37         2.65 o                         
   4   2   3         77.43         77.06         0.86 o                         
   5   2   3         98.12        104.13         2.17 o                         
   6   2   3        198.29        193.59         5.87 o                         
   7   2   3          1.28          3.12         0.75 o                         
  -7   3   3         65.70         64.03         0.96 o                         
  -6   3   3        226.08        223.45         2.98 o                         
  -5   3   3          2.10          5.75         1.05 o                         
  -4   3   3       1378.96       1425.93        32.43 o                         
  -3   3   3       2419.33       2678.98        74.73 o                         
  -2   3   3          8.12         13.66         0.57 o                         
  -1   3   3        257.61        257.41         2.70 o                         
   0   3   3        264.87        260.82         4.55 o                         
   1   3   3        261.77        256.27         2.31 o                         
   2   3   3        339.06        357.86         4.88 o                         
   3   3   3        997.62       1069.28        10.73 o                         
   4   3   3         61.68         68.19         1.16 o                         
   5   3   3        746.16        814.22         4.72 o                         
   6   3   3         67.50         72.73         1.00 o                         
   7   3   3        139.63        129.32         5.53 o                         
  -7   4   3          8.77          7.37         0.61 o                         
  -6   4   3        263.70        290.07         3.47 o                         
  -5   4   3        754.83        766.43        11.22 o                         
  -4   4   3        285.33        259.21         3.55 o                         
  -3   4   3          9.77         14.42         0.66 o                         
  -2   4   3       1907.96       1990.72        27.71 o                         
  -1   4   3       1096.22       1102.95        12.55 o                         
   0   4   3       1797.36       1871.53        29.27 o                         
   1   4   3        305.50        303.56         4.07 o                         
   2   4   3        723.10        796.05         5.83 o                         
   3   4   3          1.85          5.11         0.60 o                         
   4   4   3       1009.78        956.59         9.96 o                         
   5   4   3          0.12          2.88         2.10 o                         
   6   4   3        118.98        115.45         1.88 o                         
   7   4   3         24.97         25.12         0.78 o                         
  -7   5   3         15.47         12.88         0.59 o                         
  -6   5   3         33.17         39.64         0.96 o                         
  -5   5   3        407.36        408.01         7.81 o                         
  -4   5   3          0.93          2.57         0.53 o                         
  -3   5   3          4.82          3.41         0.53 o                         
  -2   5   3        188.35        184.49         2.90 o                         
  -1   5   3         74.75         79.30         1.49 o                         
   0   5   3         22.83         19.71         0.78 o                         
   1   5   3       2049.13       2323.14        44.72 o                         
   2   5   3       1950.37       2211.11        24.29 o                         
   3   5   3       1364.41       1493.76        11.66 o                         
   4   5   3        196.40        185.20         5.50 o                         
   5   5   3        634.80        600.66         5.58 o                         
   6   5   3         37.00         39.67         1.23 o                         
   7   5   3          7.77          8.44         0.58 o                         
  -7   6   3          0.29          0.78         0.58 o                         
  -6   6   3         71.88         59.15         0.89 o                         
  -5   6   3        625.09        667.39         5.01 o                         
  -4   6   3        279.15        283.54         4.37 o                         
  -3   6   3        709.47        644.76        15.24 o                         
  -2   6   3       1116.99       1250.96        14.49 o                         
  -1   6   3        649.21        589.19         6.19 o                         
   0   6   3       1825.36       1795.70        21.42 o                         
   1   6   3        722.12        835.33        20.94 o                         
   2   6   3          7.57          5.44         0.61 o                         
   3   6   3        121.43        127.31         1.31 o                         
   4   6   3        357.79        366.89         4.77 o                         
   5   6   3        310.94        262.37         4.29 o                         
   6   6   3         64.85         62.19         1.12 o                         
   7   6   3         17.13         21.23         0.67 o                         
  -7   7   3        101.20        115.69         1.76 o                         
  -6   7   3        365.19        394.80         5.08 o                         
  -5   7   3         15.22         16.70         0.67 o                         
  -4   7   3       1011.87       1022.49        16.19 o                         
  -3   7   3        639.20        628.11         9.55 o                         
  -2   7   3       2902.69       2838.20        26.62 o                         
  -1   7   3       1337.18       1428.97         9.83 o                         
   0   7   3        104.09        121.86         1.41 o                         
   1   7   3          8.26          8.62         0.68 o                         
   2   7   3       1894.61       2003.27        29.37 o                         
   3   7   3        484.36        446.24         7.50 o                         
   4   7   3       2757.96       2748.50        55.17 o                         
   5   7   3         52.14         43.59         1.03 o                         
   6   7   3          5.62         10.54         0.82 o                         
   7   7   3          7.36          5.92         0.69 o                         
  -7   8   3          0.70          0.60         0.61 o                         
  -6   8   3          1.30          0.47         0.60 o                         
  -5   8   3         17.58         17.52         0.71 o                         
  -4   8   3        760.45        741.77         9.15 o                         
  -3   8   3        779.18        771.37        13.35 o                         
  -2   8   3       1431.90       1391.33        15.94 o                         
  -1   8   3       2639.47       2528.85         5.86 o                         
   1   8   3         57.50         31.03         0.96 o                         
   2   8   3       1890.19       1909.05        27.92 o                         
   3   8   3         47.14         54.04         0.91 o                         
   4   8   3        521.32        555.92         8.23 o                         
   5   8   3          4.17          4.25         0.75 o                         
   6   8   3          5.05          7.34         0.87 o                         
   7   8   3          0.00          1.24         0.65 o                         
  -7   9   3         47.15         43.37         1.06 o                         
  -6   9   3         61.87         62.16         0.97 o                         
  -5   9   3        157.57        146.15         0.96 o                         
  -4   9   3        232.76        250.50         2.73 o                         
  -3   9   3        271.45        290.59         3.44 o                         
  -2   9   3          2.24          1.77         0.60 o                         
  -1   9   3         18.19         16.83         0.63 o                         
   0   9   3         12.74         20.33         0.79 o                         
   1   9   3          2.90         12.22         0.70 o                         
   2   9   3       1053.74       1067.23         8.70 o                         
   3   9   3          0.46          2.24         0.65 o                         
   4   9   3        569.62        527.53         4.87 o                         
   5   9   3         96.86         84.66         1.73 o                         
   6   9   3        539.52        563.69         7.75 o                         
   7   9   3         14.52         14.23         0.72 o                         
  -7  10   3        138.23        129.64         2.26 o                         
  -6  10   3         25.51         22.55         0.65 o                         
  -5  10   3        192.61        189.11         3.01 o                         
  -4  10   3         14.74         15.62         0.67 o                         
  -3  10   3        208.28        196.90         1.46 o                         
  -2  10   3       1527.89       1552.87        17.78 o                         
  -1  10   3          0.13          1.81         0.58 o                         
   0  10   3         60.58         59.85         1.37 o                         
   1  10   3       2338.94       2456.61        57.26 o                         
   2  10   3        145.47        140.51         1.16 o                         
   3  10   3          2.67          3.84         0.62 o                         
   4  10   3        768.74        759.34        13.96 o                         
   5  10   3         29.19         31.37         0.82 o                         
   6  10   3         90.73         97.62         2.20 o                         
   7  10   3          2.09          2.76         0.62 o                         
  -7  11   3        134.40        132.43         1.80 o                         
  -6  11   3         85.29         93.49         0.90 o                         
  -5  11   3        104.55        102.03         0.91 o                         
  -4  11   3          4.19          4.64         0.67 o                         
  -3  11   3        119.43         90.59         2.27 o                         
  -2  11   3         69.16         68.25         1.37 o                         
  -1  11   3         58.02         60.53         0.88 o                         
   0  11   3       1346.10       1384.57        24.79 o                         
   1  11   3       2842.83       3128.44       158.72 o                         
   2  11   3         15.58         14.65         0.63 o                         
   3  11   3       1034.01        964.42        16.05 o                         
   4  11   3        155.14        160.98         4.24 o                         
   5  11   3        451.13        482.71         4.19 o                         
   6  11   3         82.88         81.64         2.29 o                         
  -7  12   3          2.12          1.59         0.67 o                         
  -6  12   3         29.58         28.90         1.21 o                         
  -5  12   3         45.92         36.68         1.07 o                         
  -4  12   3        873.57        857.52        13.31 o                         
  -3  12   3        468.57        438.19         4.06 o                         
  -2  12   3       2565.70       2660.20        33.28 o                         
  -1  12   3        682.12        693.57         5.17 o                         
   0  12   3         39.58         23.23         0.80 o                         
   1  12   3          1.80          2.65         0.90 o                         
   2  12   3        212.20        196.44         1.38 o                         
   3  12   3        105.28        106.67         2.19 o                         
   4  12   3          0.84          0.62         0.65 o                         
   5  12   3        167.46        157.10         5.25 o                         
   6  12   3        108.97        112.98         2.19 o                         
  -6  13   3         30.64         35.25         0.98 o                         
  -5  13   3        164.80        179.87         2.26 o                         
  -4  13   3        574.38        567.33        17.22 o                         
  -3  13   3        116.15        120.80         1.02 o                         
  -2  13   3          4.74         11.03         0.70 o                         
  -1  13   3        481.76        485.68         5.65 o                         
   0  13   3         41.60         42.05         0.96 o                         
   1  13   3        370.21        376.11         9.41 o                         
   2  13   3        658.45        636.96        10.25 o                         
   3  13   3       1372.32       1329.02        23.84 o                         
   4  13   3        223.80        218.87         3.23 o                         
   5  13   3          9.66         10.13         0.73 o                         
   6  13   3         25.50         25.08         0.84 o                         
  -6  14   3          3.96          4.15         0.66 o                         
  -5  14   3        879.18        936.77         9.45 o                         
  -4  14   3         17.39         17.91         0.76 o                         
  -3  14   3        823.90        798.38        11.46 o                         
  -2  14   3       1154.44       1072.88        13.38 o                         
  -1  14   3       4102.77       3954.14       153.17 o                         
   0  14   3       3130.63       2841.81         8.33 o                         
   1  14   3       2934.70       3061.98        91.72 o                         
   2  14   3        805.26        821.18         8.93 o                         
   3  14   3        951.84        959.26        16.78 o                         
   4  14   3       1443.52       1437.33        29.63 o                         
   5  14   3         54.59         46.61         1.43 o                         
   6  14   3          0.07          0.98         0.56 o                         
  -6  15   3         29.96         33.75         0.74 o                         
  -5  15   3         45.58         47.22         1.95 o                         
  -4  15   3        294.52        303.43         4.27 o                         
  -3  15   3          0.17          2.94         0.61 o                         
  -2  15   3        273.17        235.61         3.14 o                         
  -1  15   3         11.08          7.14         1.09 o                         
   0  15   3        162.88        146.52         1.32 o                         
   1  15   3         61.80         48.75         2.01 o                         
   2  15   3         31.18         19.62         0.63 o                         
   3  15   3        154.93        148.80         1.71 o                         
   4  15   3        373.43        345.84         4.58 o                         
   5  15   3         11.37         10.16         0.64 o                         
   6  15   3         14.24         13.48         0.68 o                         
  -6  16   3          1.59          2.66         0.60 o                         
  -5  16   3         27.59         27.15         0.68 o                         
  -4  16   3         26.65         24.38         0.91 o                         
  -3  16   3        598.16        603.42         9.63 o                         
  -2  16   3        115.88        103.25         1.93 o                         
  -1  16   3       1431.92       1386.77        32.95 o                         
   0  16   3        991.03        985.97         9.39 o                         
   1  16   3        942.04        929.18         7.66 o                         
   2  16   3          7.80         10.24         0.63 o                         
   3  16   3          0.72          2.81         0.57 o                         
   4  16   3        545.49        566.88         4.01 o                         
   5  16   3         39.28         37.54         0.78 o                         
   6  16   3         87.54         78.39         1.71 o                         
  -6  17   3         55.93         52.13         1.46 o                         
  -5  17   3          0.37          0.20         0.53 o                         
  -4  17   3        125.81        117.58         1.41 o                         
  -3  17   3        104.81        104.76         1.51 o                         
  -2  17   3          0.56          1.32         0.60 o                         
  -1  17   3       1033.02       1129.44         7.42 o                         
   0  17   3        171.84        181.30         5.44 o                         
   1  17   3        336.73        356.43         7.16 o                         
   2  17   3        415.64        406.48         5.53 o                         
   3  17   3         28.86         28.74         0.79 o                         
   4  17   3        150.90        154.80         2.23 o                         
   5  17   3         43.12         41.15         1.71 o                         
   6  17   3        141.42        144.23         2.79 o                         
  -6  18   3          5.05          5.22         0.62 o                         
  -5  18   3         36.46         37.95         0.70 o                         
  -4  18   3        258.18        252.66         4.83 o                         
  -3  18   3         39.23         44.38         1.01 o                         
  -2  18   3          1.17          2.92         0.56 o                         
  -1  18   3         95.87         75.18         0.89 o                         
   0  18   3       2145.30       2376.68        25.30 o                         
   1  18   3        499.07        514.02         4.73 o                         
   2  18   3         31.44         29.78         0.78 o                         
   3  18   3         98.01        105.62         1.63 o                         
   4  18   3         54.87         57.88         1.59 o                         
   5  18   3         63.10         64.80         1.84 o                         
   6  18   3         13.35         11.11         0.77 o                         
  -6  19   3          3.46          2.41         0.57 o                         
  -5  19   3          3.71          5.12         0.67 o                         
  -4  19   3         35.08         36.29         0.81 o                         
  -3  19   3        613.42        582.75        10.48 o                         
  -2  19   3         52.24         52.73         1.44 o                         
  -1  19   3        235.88        238.56         4.03 o                         
   0  19   3        402.19        395.67         9.25 o                         
   1  19   3        432.98        413.34        13.41 o                         
   2  19   3        124.46        127.39         2.72 o                         
   3  19   3         20.24         21.22         0.73 o                         
   4  19   3        135.57        126.46         2.08 o                         
   5  19   3         51.36         66.02         1.46 o                         
   6  19   3          2.30          4.10         0.61 o                         
  -6  20   3          0.26         -0.38         0.59 o                         
  -5  20   3          8.84         11.57         0.68 o                         
  -4  20   3        542.64        584.29         8.21 o                         
  -3  20   3        330.10        343.54         5.72 o                         
  -2  20   3        677.68        654.02         5.27 o                         
  -1  20   3        180.17        166.09         2.64 o                         
   0  20   3       2381.54       2667.13        27.66 o                         
   1  20   3        733.44        697.41         9.75 o                         
   2  20   3       5086.14       5176.28       688.77 o                         
   3  20   3        124.39        112.47         2.93 o                         
   4  20   3        100.00        118.92         1.65 o                         
   5  20   3         24.54         26.24         0.80 o                         
   6  20   3         35.63         38.31         0.87 o                         
  -5  21   3        110.03        122.22         2.10 o                         
  -4  21   3        215.82        222.32         2.44 o                         
  -3  21   3        834.32        815.14        10.85 o                         
  -2  21   3         29.92         30.88         0.94 o                         
  -1  21   3        872.94        883.06        18.17 o                         
   0  21   3        281.71        263.70         3.22 o                         
   1  21   3        251.42        284.41         2.53 o                         
   2  21   3        350.86        297.79        10.68 o                         
   3  21   3        120.87         95.65         1.52 o                         
   4  21   3         12.90         12.93         0.59 o                         
   5  21   3        172.79        182.63         4.09 o                         
  -5  22   3          2.21          0.91         0.60 o                         
  -4  22   3         10.73         12.26         0.69 o                         
  -3  22   3          0.25         -0.37         0.74 o                         
  -2  22   3         90.53        101.81         1.93 o                         
  -1  22   3        726.69        690.64         9.46 o                         
   0  22   3        116.65        117.50         2.93 o                         
   1  22   3        742.33        756.44         6.58 o                         
   2  22   3        378.31        371.43         6.31 o                         
   3  22   3         76.75         79.41         0.94 o                         
   4  22   3         89.65         78.17         1.08 o                         
   5  22   3          1.69          2.78         0.60 o                         
  -5  23   3         17.05         15.07         0.63 o                         
  -4  23   3          4.37          6.81         0.63 o                         
  -3  23   3         23.68         22.29         0.87 o                         
  -2  23   3          0.26          2.50         0.57 o                         
  -1  23   3        559.20        586.39         3.91 o                         
   0  23   3          5.82          5.08         0.68 o                         
   1  23   3         38.35         38.73         1.46 o                         
   2  23   3         37.17         45.53         0.95 o                         
   3  23   3        596.60        612.37        11.67 o                         
   4  23   3          7.89         10.51         0.62 o                         
   5  23   3         17.82         21.10         0.67 o                         
  -5  24   3         11.46         13.20         0.63 o                         
  -4  24   3          4.04          4.93         0.66 o                         
  -3  24   3         76.47         74.28         1.46 o                         
  -2  24   3        195.64        169.14         3.19 o                         
  -1  24   3        206.78        213.66         3.64 o                         
   0  24   3         29.19         25.11         1.01 o                         
   1  24   3         35.94         33.69         0.79 o                         
   2  24   3          0.17          1.31         0.58 o                         
   3  24   3        122.10        131.56         3.04 o                         
   4  24   3         31.35         23.97         0.88 o                         
   5  24   3         37.75         35.55         0.83 o                         
  -5  25   3         16.62         15.26         0.87 o                         
  -4  25   3        155.53        132.63         2.91 o                         
  -3  25   3        415.66        411.61         7.52 o                         
  -2  25   3         21.12         20.01         0.67 o                         
  -1  25   3          2.54          2.61         0.61 o                         
   0  25   3       1545.50       1510.03        15.15 o                         
   1  25   3        210.47        191.69         6.21 o                         
   2  25   3         26.73         22.36         0.68 o                         
   3  25   3          6.83          5.40         0.61 o                         
   4  25   3         11.28          7.25         0.63 o                         
   5  25   3          0.09          0.15         0.62 o                         
  -5  26   3          2.94          3.20         1.40 o                         
  -4  26   3         24.46         23.41         0.76 o                         
  -3  26   3          1.99          1.87         0.65 o                         
  -2  26   3        153.68        152.19         1.04 o                         
  -1  26   3        245.99        256.10         6.54 o                         
   0  26   3         83.89         78.70         1.37 o                         
   1  26   3        178.04        174.29         6.33 o                         
   2  26   3          9.54         10.69         0.64 o                         
   3  26   3        138.68        135.64         3.21 o                         
   4  26   3        165.93        163.79         5.78 o                         
  -4  27   3          3.51          4.51         0.65 o                         
  -3  27   3          0.00          0.68         0.69 o                         
  -2  27   3          0.08          0.67         0.63 o                         
  -1  27   3         13.92         12.60         0.66 o                         
   0  27   3         83.20         88.38         0.96 o                         
   1  27   3        127.82        127.84         2.60 o                         
   2  27   3          2.22          3.26         0.78 o                         
   3  27   3        163.39        141.73         2.83 o                         
   4  27   3          0.55          2.68         0.63 o                         
  -4  28   3         19.13         16.32         0.81 o                         
  -3  28   3         15.98         17.07         0.66 o                         
  -2  28   3        165.66        156.88         1.70 o                         
  -1  28   3        303.10        311.39         4.63 o                         
   0  28   3       1025.06       1004.10        18.87 o                         
   1  28   3        173.71        181.42         3.82 o                         
   2  28   3        548.45        526.37        17.02 o                         
   3  28   3         59.41         63.54         1.72 o                         
   4  28   3         81.62         76.35         1.02 o                         
  -4  29   3         19.72         19.77         0.85 o                         
  -3  29   3          5.14          6.02         0.66 o                         
  -2  29   3         40.11         39.45         0.80 o                         
  -1  29   3        108.13         99.18         1.08 o                         
   0  29   3         54.02         49.66         0.91 o                         
   1  29   3        104.12        115.96         0.99 o                         
   2  29   3          9.10          7.61         0.78 o                         
   3  29   3         22.93         15.83         0.70 o                         
   4  29   3          9.98         10.30         0.78 o                         
  -3  30   3         17.12         18.62         0.73 o                         
  -2  30   3          2.01          1.71         0.65 o                         
  -1  30   3         20.21         20.67         0.84 o                         
   0  30   3          1.42          1.34         0.62 o                         
   1  30   3         45.76         46.36         1.01 o                         
   2  30   3         17.97         14.12         0.76 o                         
   3  30   3         23.22         19.42         0.82 o                         
  -3  31   3          3.93          3.65         0.61 o                         
  -2  31   3         52.81         54.33         1.13 o                         
  -1  31   3         10.66          9.98         0.74 o                         
   0  31   3          4.76          5.71         0.57 o                         
   1  31   3        237.31        242.30         2.81 o                         
   2  31   3         92.36         91.53         1.92 o                         
   3  31   3          1.36          1.61         0.63 o                         
  -2  32   3          5.09          5.75         0.70 o                         
  -1  32   3          3.80          3.59         0.73 o                         
   0  32   3          7.89          8.45         0.66 o                         
   1  32   3         12.07         12.01         0.71 o                         
   2  32   3          6.10          4.61         0.65 o                         
  -2  33   3         35.07         31.13         1.32 o                         
  -1  33   3         52.20         53.34         0.98 o                         
   0  33   3          0.03          1.16         0.59 o                         
   1  33   3         11.51         11.67         0.73 o                         
   2  33   3         13.71         16.32         0.84 o                         
  -1  34   3          5.94          4.82         0.67 o                         
   0  34   3         95.39         93.66         1.21 o                         
   1  34   3        136.72        130.29         4.71 o                         
  -7   0   4        136.48        128.41         4.82 o                         
  -6   0   4        166.13        191.56         4.34 o                         
  -5   0   4       1058.73       1090.58         2.79 o                         
  -4   0   4        573.91        586.05        11.38 o                         
  -3   0   4        118.74         92.67         1.52 o                         
  -2   0   4       3357.71       3656.17        10.34 o                         
   0   0   4        441.98        392.14         2.79 o                         
   2   0   4       2724.26       2494.63        14.66 o                         
   3   0   4       2065.17       2081.72        28.01 o                         
   4   0   4       2977.07       2968.48        26.85 o                         
   5   0   4         36.96         37.64         3.87 o                         
   6   0   4        265.05        241.90         4.49 o                         
   7   0   4        112.62        103.66         7.65 o                         
  -7   1   4         54.19         46.75         1.03 o                         
  -6   1   4        104.51        109.89         1.22 o                         
  -5   1   4        448.70        474.74         5.07 o                         
  -4   1   4        920.09        832.53         6.88 o                         
  -3   1   4        288.73        297.47         4.71 o                         
  -2   1   4       3150.41       2741.46        90.64 o                         
  -1   1   4        419.03        407.28         5.28 o                         
   1   1   4         44.99         47.86         1.14 o                         
   2   1   4         11.28         25.06         0.78 o                         
   3   1   4         77.85         90.59         0.91 o                         
   4   1   4         29.89         29.31         0.97 o                         
   5   1   4        694.29        648.38         9.44 o                         
   6   1   4        174.35        165.61         1.83 o                         
   7   1   4          6.77          8.03         0.83 o                         
  -7   2   4         14.33         11.16         0.63 o                         
  -6   2   4          1.18          4.33         0.66 o                         
  -5   2   4        165.40        156.15         1.27 o                         
  -4   2   4        238.78        261.89         1.94 o                         
  -3   2   4        228.42        219.25         3.72 o                         
  -2   2   4       3189.61       3278.30        37.99 o                         
   0   2   4          6.76         22.20         0.79 o                         
   1   2   4        319.71        357.39         5.60 o                         
   2   2   4       2815.26       2735.83        76.26 o                         
   3   2   4        893.82        917.20         3.44 o                         
   4   2   4        470.86        492.20         5.25 o                         
   5   2   4         34.76         34.45         1.55 o                         
   6   2   4         22.07         21.05         0.78 o                         
   7   2   4          1.27          1.96         0.68 o                         
  -7   3   4          8.33          7.09         0.59 o                         
  -6   3   4        107.36        100.24         2.53 o                         
  -5   3   4         25.54         26.29         0.74 o                         
  -4   3   4        113.52        108.00         2.29 o                         
  -3   3   4        145.25        134.28         1.48 o                         
  -2   3   4       1006.34       1084.67        15.43 o                         
  -1   3   4       1345.16       1506.94        18.81 o                         
   0   3   4        174.47        161.52         2.97 o                         
   1   3   4       1340.14       1416.26        20.44 o                         
   2   3   4        992.92        961.27        10.31 o                         
   3   3   4       1414.09       1370.08        17.63 o                         
   4   3   4        177.30        172.09         2.41 o                         
   5   3   4       1124.58       1116.55        10.52 o                         
   6   3   4          4.44          5.65         0.61 o                         
   7   3   4        179.74        174.11         3.50 o                         
  -7   4   4         18.95         23.93         0.61 o                         
  -6   4   4        403.81        406.70         3.93 o                         
  -5   4   4        135.59        154.19         2.06 o                         
  -4   4   4        774.19        788.72         4.40 o                         
  -3   4   4         24.09         18.41         0.64 o                         
  -2   4   4        392.95        375.95         3.24 o                         
  -1   4   4       2017.58       2271.24        44.16 o                         
   1   4   4          0.17          3.19         0.74 o                         
   2   4   4       1169.52       1257.64        10.98 o                         
   3   4   4        108.50        126.08         1.87 o                         
   4   4   4         87.45         81.99         1.82 o                         
   5   4   4        245.88        232.71         5.92 o                         
   6   4   4          0.04          2.61         0.64 o                         
   7   4   4         11.05         11.32         0.69 o                         
  -7   5   4         24.24         28.75         1.06 o                         
  -6   5   4        232.66        201.99         5.74 o                         
  -5   5   4         20.92         18.42         0.64 o                         
  -4   5   4        279.26        273.31         4.80 o                         
  -3   5   4       4090.86       4014.95       195.02 o                         
  -2   5   4       2496.39       2638.77        30.75 o                         
   0   5   4       1285.90       1394.42        23.32 o                         
   1   5   4       2383.92       2526.08       105.80 o                         
   2   5   4        464.49        436.26         4.13 o                         
   3   5   4          3.41          4.04         0.59 o                         
   4   5   4         38.01         39.88         0.97 o                         
   5   5   4        271.76        277.89         4.72 o                         
   6   5   4         46.78         43.45         1.42 o                         
   7   5   4          8.32          4.53         0.69 o                         
  -7   6   4        151.54        169.06         1.98 o                         
  -6   6   4         34.34         34.48         1.17 o                         
  -5   6   4         97.32        105.60         0.93 o                         
  -4   6   4         56.04         49.91         1.69 o                         
  -3   6   4       1146.60       1152.47        11.92 o                         
  -2   6   4       1353.95       1350.36        14.69 o                         
  -1   6   4       1552.00       1754.36        17.49 o                         
   2   6   4       1144.57       1067.79        17.37 o                         
   3   6   4        691.55        637.91         6.64 o                         
   4   6   4          9.84          8.54         0.62 o                         
   5   6   4        373.34        364.80         2.93 o                         
   6   6   4        162.96        163.43         2.54 o                         
   7   6   4          2.38          4.88         0.60 o                         
  -7   7   4         12.11         12.58         0.68 o                         
  -6   7   4        189.69        189.91         3.15 o                         
  -5   7   4         45.27         41.15         0.97 o                         
  -4   7   4       1939.05       1968.88        17.37 o                         
  -3   7   4        347.96        283.84         2.79 o                         
  -2   7   4       1888.12       1942.12        23.32 o                         
  -1   7   4        275.63        230.52         2.01 o                         
   0   7   4        289.55        296.63         2.66 o                         
   1   7   4       2429.32       2414.90       149.61 o                         
   2   7   4        916.39        995.18        13.90 o                         
   3   7   4        163.63        141.94         2.31 o                         
   4   7   4         13.52         19.14         0.68 o                         
   5   7   4        124.04        122.96         2.50 o                         
   6   7   4         79.11         76.36         2.70 o                         
   7   7   4          1.52          2.24         0.59 o                         
  -7   8   4          9.67          6.18         0.63 o                         
  -6   8   4         45.92         39.81         0.65 o                         
  -5   8   4          1.54          0.68         0.59 o                         
  -4   8   4         40.40         38.92         1.47 o                         
  -3   8   4        536.15        588.94         6.83 o                         
  -2   8   4        282.93        272.89         3.63 o                         
  -1   8   4        700.16        694.17         5.57 o                         
   0   8   4         64.85         86.32         1.50 o                         
   1   8   4       1523.61       1693.96        16.88 o                         
   2   8   4        130.01        146.62         1.74 o                         
   3   8   4        355.39        375.58         2.29 o                         
   4   8   4        130.70        145.46         3.78 o                         
   5   8   4         45.49         39.50         1.26 o                         
   6   8   4         19.58         15.75         1.63 o                         
   7   8   4          7.50          8.30         0.77 o                         
  -7   9   4         21.97         24.60         0.68 o                         
  -6   9   4          1.77          1.56         0.53 o                         
  -5   9   4        200.60        179.91         2.59 o                         
  -4   9   4        434.31        406.11         6.66 o                         
  -3   9   4        502.40        517.81         5.58 o                         
  -2   9   4        130.72        165.28         1.53 o                         
  -1   9   4       1412.09       1522.18        32.77 o                         
   0   9   4        395.70        374.76         5.44 o                         
   1   9   4       3368.83       3485.85       124.59 o                         
   2   9   4        213.64        193.06         1.70 o                         
   3   9   4        431.47        436.00         5.29 o                         
   4   9   4         11.63         13.08         0.68 o                         
   5   9   4        330.82        345.06         5.26 o                         
   6   9   4        228.80        248.65         5.85 o                         
  -7  10   4          0.61          2.58         0.60 o                         
  -6  10   4         18.58         16.76         0.62 o                         
  -5  10   4         11.97         10.12         0.66 o                         
  -4  10   4       1161.14       1175.33        12.25 o                         
  -3  10   4         98.60        105.54         0.95 o                         
  -2  10   4         32.60         49.04         0.70 o                         
  -1  10   4        152.35        134.23         2.58 o                         
   0  10   4        347.35        331.82         4.20 o                         
   1  10   4         37.95         43.57         1.23 o                         
   2  10   4         27.92         38.26         0.73 o                         
   3  10   4         14.72         14.90         0.67 o                         
   4  10   4        298.04        289.30         9.01 o                         
   5  10   4        174.53        157.25         4.22 o                         
   6  10   4         54.89         51.03         1.85 o                         
  -7  11   4         62.63         65.50         2.24 o                         
  -6  11   4         23.01         27.43         0.60 o                         
  -5  11   4        394.92        369.85         8.38 o                         
  -4  11   4        717.76        671.80         5.85 o                         
  -3  11   4        127.90        110.19         1.83 o                         
  -2  11   4        553.00        523.08         7.70 o                         
  -1  11   4        363.82        355.73         4.20 o                         
   0  11   4       1337.50       1433.32        18.09 o                         
   1  11   4       2426.94       2806.72        19.32 o                         
   2  11   4          3.03          4.28         0.56 o                         
   3  11   4         96.42        101.57         2.24 o                         
   4  11   4        263.04        270.92         6.06 o                         
   5  11   4         96.60         98.40         1.42 o                         
   6  11   4          9.87          9.52         0.69 o                         
  -6  12   4          2.41          6.38         0.65 o                         
  -5  12   4        231.40        224.37         3.69 o                         
  -4  12   4        107.13        109.41         1.27 o                         
  -3  12   4         18.31         19.97         0.64 o                         
  -2  12   4        124.09        130.27         0.93 o                         
  -1  12   4        823.98        841.54        11.96 o                         
   0  12   4        950.87       1006.81        16.25 o                         
   1  12   4        434.39        516.29         6.73 o                         
   2  12   4         17.13         23.96         0.71 o                         
   3  12   4         82.04         95.63         0.90 o                         
   4  12   4        419.29        407.02         8.19 o                         
   5  12   4        136.63        138.58         2.65 o                         
   6  12   4        103.34        117.46         1.86 o                         
  -6  13   4         58.16         72.83         1.29 o                         
  -5  13   4          0.55          1.85         0.65 o                         
  -4  13   4         14.52         13.55         0.66 o                         
  -3  13   4         79.03         75.85         1.29 o                         
  -2  13   4         51.53         42.61         0.74 o                         
  -1  13   4        317.08        345.54         2.64 o                         
   0  13   4        648.56        609.16        10.99 o                         
   1  13   4        810.15        896.41        14.18 o                         
   2  13   4         11.80          4.87         0.60 o                         
   3  13   4        954.04        974.02        15.42 o                         
   4  13   4         80.71         78.28         2.79 o                         
   5  13   4         55.37         56.91         1.37 o                         
   6  13   4         32.52         26.16         0.80 o                         
  -6  14   4         85.62        101.22         2.70 o                         
  -5  14   4          5.42          5.63         0.58 o                         
  -4  14   4        130.86        123.99         0.96 o                         
  -3  14   4         11.64         14.55         0.73 o                         
  -2  14   4         29.16         25.97         0.66 o                         
  -1  14   4        113.87        105.72         1.05 o                         
   0  14   4       1274.79       1266.40        21.25 o                         
   1  14   4         48.05         45.32         0.83 o                         
   2  14   4        379.28        349.48         2.84 o                         
   3  14   4         85.50         85.41         2.23 o                         
   4  14   4        921.74        921.87        17.94 o                         
   5  14   4         13.28         11.44         0.71 o                         
   6  14   4         42.97         44.39         0.99 o                         
  -6  15   4          5.48          5.98         0.53 o                         
  -5  15   4          4.65          6.85         0.58 o                         
  -4  15   4         21.72         30.25         0.60 o                         
  -3  15   4        420.27        427.26         7.97 o                         
  -2  15   4       2223.25       2407.08        26.26 o                         
  -1  15   4       1190.70       1147.02        15.69 o                         
   0  15   4       1696.26       1781.80        32.35 o                         
   1  15   4        567.25        544.37         5.15 o                         
   2  15   4         67.49         65.16         0.88 o                         
   3  15   4        351.82        383.59         5.17 o                         
   4  15   4         25.78         26.51         1.03 o                         
   5  15   4         61.07         63.53         1.25 o                         
   6  15   4         11.40         12.55         0.67 o                         
  -6  16   4          0.09          1.17         0.53 o                         
  -5  16   4          5.34          5.55         0.55 o                         
  -4  16   4        153.06        153.54         1.39 o                         
  -3  16   4        583.32        618.27         9.60 o                         
  -2  16   4         13.97         12.72         0.65 o                         
  -1  16   4          0.04         -0.13         0.62 o                         
   0  16   4        367.23        401.96         4.14 o                         
   1  16   4         43.24         51.13         0.91 o                         
   2  16   4          6.85         14.35         0.70 o                         
   3  16   4         18.39         19.32         0.82 o                         
   4  16   4         20.76         21.28         0.77 o                         
   5  16   4          3.12          2.47         0.63 o                         
   6  16   4         83.74         85.03         1.95 o                         
  -6  17   4        112.86        102.28         2.13 o                         
  -5  17   4         72.84         75.15         1.30 o                         
  -4  17   4         17.99         27.26         0.65 o                         
  -3  17   4        145.96        144.76         1.16 o                         
  -2  17   4         88.70         90.13         1.28 o                         
  -1  17   4        138.42        157.27         1.19 o                         
   0  17   4        166.30        167.71         2.38 o                         
   1  17   4         37.36         43.62         0.99 o                         
   2  17   4        105.86        103.75         1.61 o                         
   3  17   4        525.05        480.29         7.48 o                         
   4  17   4        236.82        241.51         2.61 o                         
   5  17   4         21.77         25.42         0.71 o                         
   6  17   4         50.17         43.53         1.07 o                         
  -6  18   4         11.75         15.93         0.66 o                         
  -5  18   4         19.08         21.01         0.73 o                         
  -4  18   4        111.02        103.86         1.51 o                         
  -3  18   4         75.30         72.61         1.44 o                         
  -2  18   4         80.38         79.13         1.02 o                         
  -1  18   4         58.89         55.72         0.94 o                         
   0  18   4        807.54        845.20        20.25 o                         
   1  18   4        387.12        397.71         3.80 o                         
   2  18   4          0.05          0.86         0.60 o                         
   3  18   4        146.97        144.36         3.02 o                         
   4  18   4          3.58          4.08         0.68 o                         
   5  18   4         40.19         34.06         0.77 o                         
   6  18   4         11.46         12.47         0.71 o                         
  -6  19   4         10.27          9.73         0.73 o                         
  -5  19   4         73.46         78.21         1.72 o                         
  -4  19   4        109.94        115.94         0.91 o                         
  -3  19   4        268.03        274.94         3.38 o                         
  -2  19   4         18.69         20.09         0.68 o                         
  -1  19   4         25.71         26.09         0.86 o                         
   0  19   4          0.04          0.32         0.99 o                         
   1  19   4         89.25         81.22         1.10 o                         
   2  19   4        152.58        154.40         1.92 o                         
   3  19   4          0.77          1.15         0.61 o                         
   4  19   4        228.10        224.45         4.07 o                         
   5  19   4        223.97        231.88         5.86 o                         
   6  19   4        129.80         66.12         5.99 o                         
  -6  20   4         12.71          7.44         0.71 o                         
  -5  20   4         21.56         23.36         0.73 o                         
  -4  20   4         20.28         20.32         0.71 o                         
  -3  20   4          8.10          6.62         0.64 o                         
  -2  20   4        177.72        179.29         3.94 o                         
  -1  20   4          0.32         -0.67         0.67 o                         
   0  20   4        515.30        509.50         6.28 o                         
   1  20   4        150.23        131.98         3.24 o                         
   2  20   4        623.63        604.27        10.98 o                         
   3  20   4         19.51         19.84         0.74 o                         
   4  20   4          5.54          4.69         0.60 o                         
   5  20   4         13.77         14.73         0.69 o                         
  -5  21   4         89.66         97.12         2.03 o                         
  -4  21   4        405.72        414.97         5.93 o                         
  -3  21   4        382.44        375.59         7.46 o                         
  -2  21   4        461.43        432.64         5.43 o                         
  -1  21   4        927.06        935.98        18.26 o                         
   0  21   4        249.34        221.92         5.81 o                         
   1  21   4       1602.20       1699.08        12.25 o                         
   2  21   4        350.43        321.90         3.50 o                         
   3  21   4        114.81        129.56         3.59 o                         
   4  21   4          6.70          6.00         0.87 o                         
   5  21   4         55.05         64.09         0.82 o                         
  -5  22   4         13.28         15.76         0.61 o                         
  -4  22   4         69.56         69.58         0.94 o                         
  -3  22   4          0.07          1.50         0.74 o                         
  -2  22   4         54.63         46.85         1.12 o                         
  -1  22   4        298.58        287.35         3.76 o                         
   0  22   4         55.16         53.52         0.84 o                         
   1  22   4        253.95        248.63         3.32 o                         
   2  22   4        150.18        152.09         1.86 o                         
   3  22   4         62.45         57.23         0.93 o                         
   4  22   4         55.34         61.12         2.06 o                         
   5  22   4          0.22         -0.17         0.63 o                         
  -5  23   4          0.03          0.88         0.57 o                         
  -4  23   4         42.60         46.58         0.90 o                         
  -3  23   4          3.60          3.62         0.61 o                         
  -2  23   4         16.01         13.23         0.57 o                         
  -1  23   4        229.89        230.45         2.48 o                         
   0  23   4         84.45         77.13         1.17 o                         
   1  23   4        333.81        332.29         7.50 o                         
   2  23   4        382.07        379.60         5.42 o                         
   3  23   4         34.39         29.96         0.87 o                         
   4  23   4        111.63        112.07         1.12 o                         
   5  23   4        183.82        177.09         3.97 o                         
  -5  24   4         79.22         84.46         1.82 o                         
  -4  24   4          2.38          3.25         0.71 o                         
  -3  24   4         13.30         17.84         0.88 o                         
  -2  24   4         75.82         76.05         1.48 o                         
  -1  24   4        857.36        899.16         9.37 o                         
   0  24   4        124.44        110.59         1.80 o                         
   1  24   4        307.67        315.97         7.85 o                         
   2  24   4        405.34        407.64         5.66 o                         
   3  24   4        428.11        416.37         6.92 o                         
   4  24   4          1.63          4.32         0.73 o                         
   5  24   4         33.39         37.15         0.85 o                         
  -5  25   4          1.90          1.56         0.70 o                         
  -4  25   4        120.97        113.11         2.33 o                         
  -3  25   4         19.60         20.96         0.69 o                         
  -2  25   4         12.30         11.19         0.66 o                         
  -1  25   4          0.15         -0.85         0.85 o                         
   0  25   4         95.65        107.25         2.46 o                         
   1  25   4          1.61          3.54         0.79 o                         
   2  25   4          8.71         13.02         0.82 o                         
   3  25   4        265.52        283.66         6.04 o                         
   4  25   4        100.76        109.23         3.68 o                         
  -4  26   4         79.05         76.63         1.64 o                         
  -3  26   4        176.48        174.59         3.24 o                         
  -2  26   4         55.59         62.95         1.21 o                         
  -1  26   4          4.33          4.25         0.62 o                         
   0  26   4       1015.28        978.07        18.22 o                         
   1  26   4         10.78         10.66         0.64 o                         
   2  26   4         27.18         32.43         1.04 o                         
   3  26   4        101.39         77.95         3.18 o                         
   4  26   4        121.98        123.26         2.96 o                         
  -4  27   4        167.61        169.22         3.41 o                         
  -3  27   4        270.45        290.30         4.94 o                         
  -2  27   4         91.76         90.53         1.75 o                         
  -1  27   4        110.35        114.03         1.27 o                         
   0  27   4        313.07        319.61        13.41 o                         
   1  27   4        234.54        238.85         5.35 o                         
   2  27   4        344.39        349.78         7.33 o                         
   3  27   4         97.50         93.16         1.48 o                         
   4  27   4         25.54         29.53         0.80 o                         
  -4  28   4         78.98         71.74         1.25 o                         
  -3  28   4          1.97          2.87         0.59 o                         
  -2  28   4          7.00          8.53         0.69 o                         
  -1  28   4         26.90         25.85         1.22 o                         
   0  28   4        123.01        118.63         1.58 o                         
   1  28   4         23.33         24.65         0.77 o                         
   2  28   4       1114.79       1205.06        31.96 o                         
   3  28   4         73.38         75.60         1.82 o                         
   4  28   4          0.73          2.64         0.65 o                         
  -3  29   4         42.55         47.44         0.88 o                         
  -2  29   4          3.89          4.10         0.57 o                         
  -1  29   4          3.38          3.26         0.64 o                         
   0  29   4         18.37         18.27         0.73 o                         
   1  29   4         86.05         96.06         1.63 o                         
   2  29   4         30.88         22.71         1.71 o                         
   3  29   4         21.31         22.38         0.79 o                         
  -3  30   4         76.98         74.51         1.06 o                         
  -2  30   4          0.08          0.39         0.56 o                         
  -1  30   4          0.10          1.78         0.63 o                         
   0  30   4        184.76        194.72         5.90 o                         
   1  30   4         43.41         48.02         0.78 o                         
   2  30   4          4.77         10.06         0.70 o                         
   3  30   4          3.77          3.53         0.63 o                         
  -3  31   4         10.25          7.61         0.95 o                         
  -2  31   4         40.50         37.80         1.71 o                         
  -1  31   4          3.42          2.38         0.68 o                         
   0  31   4         12.89          9.23         0.58 o                         
   1  31   4          3.04          4.12         0.61 o                         
   2  31   4          0.40          0.64         0.71 o                         
  -2  32   4        104.34        108.89         2.37 o                         
  -1  32   4         27.31         22.77         0.74 o                         
   0  32   4          2.32          3.40         0.60 o                         
   1  32   4          3.17          3.38         0.59 o                         
   2  32   4         79.76         77.26         1.02 o                         
  -1  33   4        106.37        103.56         2.24 o                         
   0  33   4         46.34         43.53         0.85 o                         
   1  33   4         16.02         19.37         0.78 o                         
   0  34   4          6.78          5.00         0.63 o                         
  -7   1   5          2.14          1.34         0.59 o                         
  -6   1   5          1.75          1.53         0.55 o                         
  -5   1   5          0.12          1.27         0.46 o                         
  -4   1   5        237.16        233.27         4.64 o                         
  -3   1   5          0.44          6.31         0.53 o                         
  -2   1   5         33.78         16.45         0.52 o                         
  -1   1   5         27.12         26.71         0.70 o                         
   0   1   5        594.06        547.89         9.45 o                         
   1   1   5        777.59        767.13        11.30 o                         
   2   1   5       3539.52       3375.94         7.49 o                         
   3   1   5        149.04        139.67         1.41 o                         
   4   1   5        138.41        139.88         1.86 o                         
   5   1   5        246.58        244.49         3.21 o                         
   6   1   5         14.40         16.44         0.95 o                         
   7   1   5         81.65         80.64         1.80 o                         
  -7   2   5          0.15          0.91         0.56 o                         
  -6   2   5         32.59         30.92         0.66 o                         
  -5   2   5          5.55          7.74         0.49 o                         
  -4   2   5         16.86         12.53         0.61 o                         
  -3   2   5       2689.70       2785.51        13.85 o                         
  -2   2   5         30.58         22.28         0.66 o                         
   0   2   5        903.07        966.25        10.77 o                         
   1   2   5       1636.75       1638.65        27.29 o                         
   2   2   5          3.92          5.99         0.63 o                         
   3   2   5        656.25        700.16        13.62 o                         
   4   2   5         39.70         36.95         1.26 o                         
   5   2   5          5.06          4.78         0.66 o                         
   6   2   5        112.96        107.37         2.53 o                         
   7   2   5          1.18          0.88         0.75 o                         
  -7   3   5         69.09         72.19         1.14 o                         
  -6   3   5         27.95         28.97         0.63 o                         
  -5   3   5         18.41         13.23         0.56 o                         
  -4   3   5        427.09        410.53         6.55 o                         
  -3   3   5        401.36        384.52         1.18 o                         
  -2   3   5        184.47        209.85         2.07 o                         
  -1   3   5        273.32        285.71         4.26 o                         
   0   3   5       2045.74       2153.71        20.73 o                         
   1   3   5        738.62        849.56         6.92 o                         
   2   3   5       1081.69       1103.57        14.24 o                         
   3   3   5        347.78        344.01         4.21 o                         
   4   3   5        156.20        142.56         1.02 o                         
   5   3   5          8.19          7.48         0.63 o                         
   6   3   5          1.29          3.72         0.81 o                         
   7   3   5          6.42          6.81         0.66 o                         
  -7   4   5         30.90         37.34         0.66 o                         
  -6   4   5          8.96          9.56         0.59 o                         
  -5   4   5        130.08        122.04         0.87 o                         
  -4   4   5        128.67        131.87         1.14 o                         
  -3   4   5          3.10          7.64         0.49 o                         
  -2   4   5        191.92        157.61         1.94 o                         
  -1   4   5          0.79          3.05         0.59 o                         
   0   4   5        949.57        836.99        10.22 o                         
   1   4   5        152.08        187.34         2.73 o                         
   2   4   5       2512.15       2574.69        38.85 o                         
   3   4   5         33.30         34.30         0.75 o                         
   4   4   5        911.07        877.87         9.34 o                         
   5   4   5         15.90         16.69         0.72 o                         
   6   4   5         85.92         88.53         1.57 o                         
   7   4   5          0.01          1.69         0.82 o                         
  -7   5   5          3.58          2.92         0.59 o                         
  -6   5   5         12.31         10.14         0.57 o                         
  -5   5   5         12.07         14.94         0.63 o                         
  -4   5   5         25.45         22.40         0.70 o                         
  -3   5   5         23.64         18.41         0.57 o                         
  -2   5   5         30.65         26.69         0.61 o                         
  -1   5   5       3741.40       3147.97         9.34 o                         
   0   5   5        122.76        132.10         1.32 o                         
   1   5   5          0.52          3.39         0.69 o                         
   2   5   5        918.45       1008.47        13.44 o                         
   3   5   5        186.30        182.60         1.82 o                         
   4   5   5         33.34         42.98         0.84 o                         
   5   5   5        384.12        336.42         3.96 o                         
   6   5   5         84.08         94.25         2.31 o                         
  -7   6   5         12.36         10.64         0.57 o                         
  -6   6   5        104.19        114.16         1.17 o                         
  -5   6   5          6.46          6.89         0.70 o                         
  -4   6   5        171.61        164.50         0.98 o                         
  -3   6   5          0.72          2.00         0.55 o                         
  -2   6   5          0.19          3.74         0.54 o                         
  -1   6   5         44.56         55.71         0.80 o                         
   0   6   5          3.00          8.18         0.69 o                         
   1   6   5        874.30        983.58         6.99 o                         
   2   6   5         25.39         16.09         0.70 o                         
   3   6   5         20.69         18.39         1.05 o                         
   4   6   5        108.69        105.46         0.90 o                         
   5   6   5          8.40          9.66         0.81 o                         
   6   6   5        233.47        236.21         4.33 o                         
  -7   7   5         22.73         22.78         0.78 o                         
  -6   7   5         11.91         17.14         0.67 o                         
  -5   7   5        260.65        264.11         5.12 o                         
  -4   7   5         58.69         58.96         1.03 o                         
  -3   7   5       1357.18       1354.96        16.44 o                         
  -2   7   5       1052.70        958.95        18.12 o                         
  -1   7   5       1986.06       2031.54        17.65 o                         
   0   7   5        600.54        565.53         6.07 o                         
   1   7   5       5116.90       3750.60        11.51 o                         
   2   7   5       1172.78       1069.50        10.36 o                         
   3   7   5       3185.11       3343.19        50.38 o                         
   4   7   5        247.68        230.91         4.02 o                         
   5   7   5         10.95         13.25         0.69 o                         
   6   7   5         28.74         28.31         0.79 o                         
  -7   8   5        208.91        210.70         3.46 o                         
  -6   8   5         17.42         19.91         0.66 o                         
  -5   8   5       1164.62       1252.54        13.51 o                         
  -4   8   5         37.54         41.05         0.73 o                         
  -3   8   5        584.64        580.55         7.21 o                         
  -2   8   5       1725.47       1731.22         5.43 o                         
   1   8   5        358.89        381.99         7.03 o                         
   2   8   5         73.72         86.83         2.06 o                         
   3   8   5         84.52         96.43         0.94 o                         
   4   8   5        818.25        875.53        11.21 o                         
   5   8   5         82.24         84.86         2.32 o                         
   6   8   5         49.50         54.33         0.91 o                         
  -7   9   5         55.79         56.62         1.32 o                         
  -6   9   5         10.41         12.09         0.55 o                         
  -5   9   5        155.66        138.05         4.94 o                         
  -4   9   5        457.88        455.33         4.10 o                         
  -3   9   5        133.11        144.13         2.05 o                         
  -2   9   5       2287.78       2363.18        23.67 o                         
  -1   9   5        949.50        858.29        10.33 o                         
   0   9   5          8.18          5.11         0.69 o                         
   1   9   5          6.15         15.18         0.73 o                         
   2   9   5         29.77         31.63         0.81 o                         
   3   9   5        354.56        332.67         3.97 o                         
   4   9   5          2.15          2.54         0.87 o                         
   5   9   5          0.05          1.64         0.66 o                         
   6   9   5          3.58          3.34         0.75 o                         
  -6  10   5          1.88          1.96         0.55 o                         
  -5  10   5        375.87        373.80         7.33 o                         
  -4  10   5        422.81        425.25         3.15 o                         
  -3  10   5         89.78         91.68         1.33 o                         
  -2  10   5         41.50         43.12         0.76 o                         
  -1  10   5       1055.41       1032.09        13.00 o                         
   0  10   5       1467.81       1538.19        24.25 o                         
   1  10   5        467.57        466.03         6.23 o                         
   2  10   5       1283.25       1289.42        21.90 o                         
   3  10   5       2851.46       2874.37        39.28 o                         
   4  10   5       1052.75       1091.73        20.38 o                         
   5  10   5        361.32        350.74         5.08 o                         
   6  10   5          5.22          6.04         0.72 o                         
  -6  11   5          7.28          9.76         0.65 o                         
  -5  11   5         54.01         62.46         1.09 o                         
  -4  11   5        112.61        104.30         2.03 o                         
  -3  11   5        277.41        254.73         4.18 o                         
  -2  11   5         53.14         57.80         1.18 o                         
  -1  11   5          1.54          6.50         0.55 o                         
   0  11   5       2231.39       2498.69        23.39 o                         
   1  11   5       1515.86       1454.01        49.01 o                         
   2  11   5        472.25        462.01         2.83 o                         
   3  11   5          6.80          7.11         0.68 o                         
   4  11   5         70.67         74.41         2.61 o                         
   5  11   5         17.46         13.19         0.85 o                         
   6  11   5          9.17         11.86         0.87 o                         
  -6  12   5        118.70        118.73         0.99 o                         
  -5  12   5         32.77         32.27         0.73 o                         
  -4  12   5        720.12        684.99         6.70 o                         
  -3  12   5          0.08          1.52         0.52 o                         
  -2  12   5        263.77        266.21         7.52 o                         
  -1  12   5         12.91         13.53         0.57 o                         
   0  12   5        675.16        643.24         8.13 o                         
   1  12   5       1290.04       1469.01        24.73 o                         
   2  12   5       1029.81       1018.58        14.22 o                         
   3  12   5          4.60          5.37         0.61 o                         
   4  12   5        493.76        495.87        11.58 o                         
   5  12   5        133.53        146.14         4.40 o                         
   6  12   5        116.46        127.98         2.27 o                         
  -6  13   5          6.07          3.89         0.59 o                         
  -5  13   5         86.39         94.80         1.67 o                         
  -4  13   5         44.10         49.76         0.79 o                         
  -3  13   5         39.65         37.19         0.76 o                         
  -2  13   5        299.79        238.95         6.84 o                         
  -1  13   5       2084.04       1991.37        42.08 o                         
   0  13   5        916.61        946.92         4.50 o                         
   1  13   5       2728.04       2799.19        43.13 o                         
   2  13   5       1111.38        926.14        29.14 o                         
   3  13   5        396.70        355.73         4.09 o                         
   4  13   5         22.52         21.76         0.78 o                         
   5  13   5        123.90        121.87         3.58 o                         
   6  13   5         71.18         76.93         3.21 o                         
  -6  14   5         79.60         86.53         0.86 o                         
  -5  14   5        690.02        748.56         6.75 o                         
  -4  14   5        812.31        879.61        15.97 o                         
  -3  14   5       1568.34       1620.81        20.27 o                         
  -2  14   5        436.16        406.54        10.98 o                         
  -1  14   5         80.48         66.39         0.84 o                         
   0  14   5        119.18        109.00         1.82 o                         
   1  14   5        224.66        200.99         3.88 o                         
   2  14   5        540.98        561.47         6.82 o                         
   3  14   5          9.53         11.02         0.61 o                         
   4  14   5        254.13        239.43         5.54 o                         
   5  14   5         76.66         70.35         1.96 o                         
   6  14   5         93.39         98.75         2.71 o                         
  -6  15   5         19.34         16.15         0.71 o                         
  -5  15   5         15.45         13.98         0.82 o                         
  -4  15   5        247.43        251.60         4.24 o                         
  -3  15   5         64.07         66.34         1.68 o                         
  -2  15   5        277.40        255.04         6.35 o                         
  -1  15   5         16.05         23.18         0.67 o                         
   0  15   5       3191.31       3485.73        71.07 o                         
   1  15   5         39.18         35.56         1.51 o                         
   2  15   5         44.69         52.54         0.86 o                         
   3  15   5        270.24        240.09         4.55 o                         
   4  15   5        134.46        137.27         2.57 o                         
   5  15   5         21.67         19.78         0.74 o                         
   6  15   5         40.37         43.31         0.89 o                         
  -6  16   5          1.09          1.42         0.66 o                         
  -5  16   5        413.99        423.21         7.01 o                         
  -4  16   5        115.84        127.53         3.13 o                         
  -3  16   5         92.69         91.36         0.95 o                         
  -2  16   5         13.10         15.44         0.63 o                         
  -1  16   5        887.33        871.63         9.27 o                         
   0  16   5          0.10         -0.63         0.70 o                         
   1  16   5       2065.48       2136.76        15.59 o                         
   2  16   5        742.71        705.08        16.34 o                         
   3  16   5       2226.85       2222.70        45.28 o                         
   4  16   5         97.59         96.79         3.83 o                         
   5  16   5        116.44        124.80         3.45 o                         
   6  16   5        264.12        273.48         4.69 o                         
  -6  17   5          9.06          7.39         0.68 o                         
  -5  17   5         29.65         30.13         0.71 o                         
  -4  17   5         91.96         87.09         1.14 o                         
  -3  17   5        103.85        103.76         2.21 o                         
  -2  17   5        463.07        467.61         6.35 o                         
  -1  17   5         64.28         66.05         1.01 o                         
   0  17   5         13.57         12.15         0.64 o                         
   1  17   5        129.20        132.52         1.68 o                         
   2  17   5        515.62        490.21        10.11 o                         
   3  17   5        326.57        306.26         5.32 o                         
   4  17   5         26.94         25.58         0.73 o                         
   5  17   5          8.70          8.89         0.78 o                         
   6  17   5          1.90          1.08         0.69 o                         
  -6  18   5         47.70         45.90         0.93 o                         
  -5  18   5        163.69        154.88         2.28 o                         
  -4  18   5         35.46         28.59         0.68 o                         
  -3  18   5        374.41        356.12         4.38 o                         
  -2  18   5          1.38          2.33         0.61 o                         
  -1  18   5        644.58        635.16        11.38 o                         
   0  18   5         60.57         74.99         0.91 o                         
   1  18   5        443.71        426.08         5.06 o                         
   2  18   5          0.56          3.26         0.62 o                         
   3  18   5          1.31          0.31         0.62 o                         
   4  18   5         75.68         72.20         1.27 o                         
   5  18   5        108.57        119.94         2.81 o                         
  -6  19   5          1.86          1.42         0.68 o                         
  -5  19   5          0.12          1.61         0.69 o                         
  -4  19   5        192.42        203.68         2.51 o                         
  -3  19   5        425.49        430.62         2.09 o                         
  -2  19   5        142.03        149.09         1.75 o                         
  -1  19   5        511.60        488.59         5.13 o                         
   0  19   5          7.48          5.81         0.58 o                         
   1  19   5       1143.69       1157.31        16.51 o                         
   2  19   5         45.00         41.46         0.66 o                         
   3  19   5        102.64         85.81         2.11 o                         
   4  19   5         13.10          9.40         0.67 o                         
   5  19   5         99.41        110.57         2.44 o                         
  -5  20   5        134.89        151.02         2.05 o                         
  -4  20   5         64.40         69.47         0.78 o                         
  -3  20   5        128.14        123.75         2.31 o                         
  -2  20   5         44.36         45.47         0.77 o                         
  -1  20   5        424.95        379.07         3.23 o                         
   0  20   5          3.60          4.67         0.63 o                         
   1  20   5        236.44        224.16         3.11 o                         
   2  20   5         51.63         46.65         0.71 o                         
   3  20   5          0.10          1.14         0.70 o                         
   4  20   5         11.05         12.07         0.68 o                         
   5  20   5         81.93         89.28         1.94 o                         
  -5  21   5          1.73          1.39         0.63 o                         
  -4  21   5         19.50         16.17         0.59 o                         
  -3  21   5         47.69         42.67         1.16 o                         
  -2  21   5         73.97         73.72         1.07 o                         
  -1  21   5        238.48        231.05         2.65 o                         
   0  21   5        181.33        162.83         1.30 o                         
   1  21   5          1.00          0.89         0.69 o                         
   2  21   5         84.11         95.12         1.77 o                         
   3  21   5         15.32         19.51         0.74 o                         
   4  21   5          0.12          1.13         0.62 o                         
   5  21   5         40.76         36.28         0.90 o                         
  -5  22   5        136.12        134.67         1.40 o                         
  -4  22   5        134.22        129.84         2.63 o                         
  -3  22   5         46.62         47.82         0.93 o                         
  -2  22   5        382.38        418.22         4.54 o                         
  -1  22   5        313.21        322.27         2.00 o                         
   0  22   5        120.00        121.40         1.27 o                         
   1  22   5         41.25         44.69         0.81 o                         
   2  22   5          0.36          2.84         0.61 o                         
   3  22   5          0.39          1.83         0.57 o                         
   4  22   5        118.79        121.47         3.13 o                         
   5  22   5         83.73         78.06         2.93 o                         
  -5  23   5          2.13          1.57         0.56 o                         
  -4  23   5          3.80          4.83         0.61 o                         
  -3  23   5          7.54          9.72         0.60 o                         
  -2  23   5        173.36        178.13         2.78 o                         
  -1  23   5          3.79          4.97         0.72 o                         
   0  23   5         33.76         37.20         0.89 o                         
   1  23   5         54.63         62.13         2.05 o                         
   2  23   5         94.10         94.68         1.22 o                         
   3  23   5        180.45        172.77         3.45 o                         
   4  23   5          9.31         12.03         0.82 o                         
   5  23   5          5.86          7.10         0.68 o                         
  -5  24   5          2.83          2.73         0.62 o                         
  -4  24   5         12.89         16.24         0.74 o                         
  -3  24   5         11.38         14.85         0.77 o                         
  -2  24   5        115.42        114.17         1.31 o                         
  -1  24   5          0.00          0.43         0.57 o                         
   0  24   5          3.98          4.28         0.54 o                         
   1  24   5          0.03          1.44         0.66 o                         
   2  24   5          6.96          6.54         0.70 o                         
   3  24   5          1.42          3.09         0.59 o                         
   4  24   5          1.78          4.68         0.67 o                         
  -4  25   5         11.97         10.29         0.67 o                         
  -3  25   5        708.13        726.23         8.48 o                         
  -2  25   5        100.56         99.31         1.09 o                         
  -1  25   5        177.21        180.77         3.18 o                         
   0  25   5         10.04          8.98         0.67 o                         
   1  25   5          0.90          1.62         0.65 o                         
   2  25   5          7.46          6.81         0.61 o                         
   3  25   5        120.81        121.79         2.46 o                         
   4  25   5         12.50         13.56         0.66 o                         
  -4  26   5          5.09          6.77         0.67 o                         
  -3  26   5         49.83         53.51         0.95 o                         
  -2  26   5        145.19        140.83         1.15 o                         
  -1  26   5         11.19         11.46         0.61 o                         
   0  26   5        113.41        105.61         3.31 o                         
   1  26   5         57.81         59.22         0.83 o                         
   2  26   5         19.96         15.14         0.72 o                         
   3  26   5         36.64         37.86         0.92 o                         
   4  26   5          1.71          3.47         0.62 o                         
  -4  27   5         26.68         24.52         0.93 o                         
  -3  27   5         66.80         62.90         2.44 o                         
  -2  27   5        104.30        105.23         3.03 o                         
  -1  27   5         41.66         40.16         1.11 o                         
   0  27   5          7.22          8.63         0.65 o                         
   1  27   5         15.47         14.46         0.70 o                         
   2  27   5          1.70          2.89         0.63 o                         
   3  27   5          4.66          4.20         0.64 o                         
   4  27   5         57.94         51.51         1.89 o                         
  -4  28   5         21.48         19.17         0.88 o                         
  -3  28   5         76.68         82.19         2.45 o                         
  -2  28   5         49.07         49.05         1.15 o                         
  -1  28   5         68.24         69.25         1.72 o                         
   0  28   5         51.56         58.94         2.13 o                         
   1  28   5          6.96          7.56         0.65 o                         
   2  28   5         15.75         20.68         1.13 o                         
   3  28   5          3.90          3.64         0.62 o                         
  -3  29   5          2.98          2.93         0.60 o                         
  -2  29   5         20.02         21.53         0.79 o                         
  -1  29   5         43.43         46.32         0.78 o                         
   0  29   5         31.24         31.65         0.90 o                         
   1  29   5         33.31         32.07         0.80 o                         
   2  29   5        114.80        115.01         3.86 o                         
   3  29   5         39.98         35.09         0.83 o                         
  -3  30   5         15.86         16.46         0.69 o                         
  -2  30   5         15.31         14.35         0.83 o                         
  -1  30   5         16.90         18.84         0.76 o                         
   0  30   5         78.55         76.32         1.87 o                         
   1  30   5         14.96         13.09         0.64 o                         
   2  30   5          2.13          1.24         0.60 o                         
   3  30   5          2.90          3.28         0.69 o                         
  -2  31   5          2.36          1.70         0.60 o                         
  -1  31   5          1.69          1.25         0.57 o                         
   0  31   5         16.77         16.73         0.74 o                         
   1  31   5         23.43         24.44         0.76 o                         
   2  31   5          5.76          6.80         0.67 o                         
  -2  32   5          7.60          7.68         0.78 o                         
  -1  32   5         82.76         75.95         1.61 o                         
   0  32   5        110.55        113.58         2.72 o                         
   1  32   5          3.26          3.27         0.61 o                         
  -1  33   5        121.77        119.84         3.26 o                         
   0  33   5         16.26         14.20         0.82 o                         
   1  33   5        232.25        227.00         2.36 o                         
  -7   0   6         87.85         75.11         2.93 o                         
  -6   0   6         11.32         11.46         2.55 o                         
  -5   0   6         13.77         12.37         0.81 o                         
  -4   0   6        656.01        590.07         6.09 o                         
  -3   0   6       3694.03       3425.36        28.47 o                         
  -2   0   6       2913.49       2655.75       125.81 o                         
   0   0   6       1508.69       1691.16        33.29 o                         
   2   0   6       2066.11       2203.39        49.70 o                         
   3   0   6        278.94        256.41         3.72 o                         
   4   0   6        672.08        666.08         4.94 o                         
   5   0   6          6.65          6.22         0.80 o                         
   6   0   6          1.89          2.68         0.98 o                         
  -7   1   6         52.45         58.78         0.81 o                         
  -6   1   6        247.17        254.85         2.21 o                         
  -5   1   6         10.15         15.43         0.54 o                         
  -4   1   6        136.59        132.51         2.94 o                         
  -3   1   6        191.39        180.88         2.95 o                         
  -2   1   6          3.21         10.01         0.52 o                         
  -1   1   6        382.30        466.19         4.49 o                         
   0   1   6         43.40         52.06         0.70 o                         
   1   1   6        643.68        648.83         5.04 o                         
   2   1   6         90.72         69.58         1.25 o                         
   3   1   6         96.72         83.49         1.81 o                         
   4   1   6         15.61         13.87         0.80 o                         
   5   1   6         13.14         11.62         0.69 o                         
   6   1   6        137.68        134.74         1.96 o                         
  -7   2   6         76.18         85.03         1.96 o                         
  -6   2   6         33.61         31.53         0.67 o                         
  -5   2   6         30.33         31.22         0.64 o                         
  -4   2   6        800.59        756.58        15.70 o                         
  -3   2   6        726.60        692.61         8.02 o                         
  -2   2   6        889.70        942.20         9.31 o                         
  -1   2   6        468.16        399.70         8.59 o                         
   0   2   6        790.57        860.45        22.32 o                         
   1   2   6        293.71        310.01         4.85 o                         
   2   2   6          4.89         10.85         0.66 o                         
   3   2   6          4.45          2.33         0.65 o                         
   4   2   6       1525.18       1610.35        28.48 o                         
   5   2   6        208.29        206.13         1.81 o                         
   6   2   6        238.92        249.66         7.00 o                         
  -7   3   6          6.57          4.93         0.59 o                         
  -6   3   6         39.23         44.15         0.73 o                         
  -5   3   6          4.06          4.76         0.53 o                         
  -4   3   6         39.36         38.76         0.82 o                         
  -3   3   6        101.37        118.92         1.12 o                         
  -2   3   6         61.68         78.65         1.22 o                         
  -1   3   6        136.57         75.21         1.09 o                         
   0   3   6       2385.10       2207.99        53.73 o                         
   2   3   6       2416.55       2680.51        21.43 o                         
   3   3   6        692.43        707.45         6.18 o                         
   4   3   6       1057.25       1032.57        15.04 o                         
   5   3   6        386.67        401.40         2.84 o                         
   6   3   6          3.99          3.42         0.75 o                         
  -7   4   6          0.28          1.11         0.54 o                         
  -6   4   6         71.26         72.44         0.93 o                         
  -5   4   6        141.36        126.46         1.81 o                         
  -4   4   6       1232.33       1294.62        18.13 o                         
  -3   4   6         88.90         74.78         0.70 o                         
  -2   4   6        488.74        473.42         5.20 o                         
  -1   4   6        179.10        202.88         2.68 o                         
   0   4   6        290.04        292.85         4.72 o                         
   1   4   6       1142.53       1294.82        23.00 o                         
   2   4   6        600.42        601.66        11.18 o                         
   3   4   6         23.64         22.03         0.64 o                         
   4   4   6         27.11         30.64         0.81 o                         
   5   4   6         78.72         74.27         1.22 o                         
   6   4   6        179.82        209.40         3.64 o                         
  -7   5   6          2.57          2.88         0.57 o                         
  -6   5   6         15.53         22.67         0.67 o                         
  -5   5   6         22.35         19.14         1.96 o                         
  -4   5   6       1871.86       1895.65        29.20 o                         
  -3   5   6        163.79        159.73         1.88 o                         
  -2   5   6        425.82        436.55         5.83 o                         
  -1   5   6       2775.70       2626.49       157.37 o                         
   0   5   6        285.09        339.40         2.07 o                         
   1   5   6         26.96         40.30         0.88 o                         
   2   5   6         81.44         69.28         0.97 o                         
   3   5   6        538.03        522.36         3.99 o                         
   4   5   6         64.20         66.48         1.09 o                         
   5   5   6         22.06         20.84         0.78 o                         
   6   5   6          1.51          2.78         0.80 o                         
  -6   6   6          2.36          3.53         0.64 o                         
  -5   6   6       1270.01       1337.41        12.70 o                         
  -4   6   6          2.07          5.53         1.19 o                         
  -3   6   6        271.27        254.27         2.60 o                         
  -2   6   6        191.14        121.84         0.86 o                         
  -1   6   6       3792.10       3965.26        43.23 o                         
   0   6   6       4561.65       4092.12       158.38 o                         
   1   6   6        104.58         89.27         2.30 o                         
   2   6   6        980.36        960.48         8.84 o                         
   3   6   6        675.72        609.63         8.57 o                         
   4   6   6        502.27        516.91         5.44 o                         
   5   6   6          9.65          6.96         0.62 o                         
   6   6   6         53.72         60.22         0.97 o                         
  -6   7   6         43.50         50.43         0.89 o                         
  -5   7   6        231.20        240.18         2.80 o                         
  -4   7   6        495.86        548.98         5.65 o                         
  -3   7   6        183.30        173.79         1.04 o                         
  -2   7   6         44.59         63.48         0.93 o                         
  -1   7   6        217.25        254.30         2.81 o                         
   0   7   6          0.56          2.98         0.59 o                         
   1   7   6          1.59          7.73         0.59 o                         
   2   7   6        211.40        217.06         1.85 o                         
   3   7   6         64.54         65.67         1.36 o                         
   4   7   6        140.74        139.30         2.34 o                         
   5   7   6        100.19        107.74         2.33 o                         
   6   7   6          4.52          4.47         0.65 o                         
  -6   8   6         68.64         72.63         1.27 o                         
  -5   8   6         61.79         49.24         2.15 o                         
  -4   8   6        808.19        886.81        11.39 o                         
  -3   8   6        120.70        118.45         1.34 o                         
  -2   8   6        123.46        104.43         1.32 o                         
  -1   8   6          4.22          9.83         0.52 o                         
   0   8   6        525.46        544.49         6.72 o                         
   1   8   6        103.36         86.65         1.39 o                         
   2   8   6         91.38         94.78         1.02 o                         
   3   8   6       1822.29       1899.33        35.85 o                         
   4   8   6          8.58          9.67         0.60 o                         
   5   8   6        255.78        258.44         4.72 o                         
   6   8   6         12.61         13.98         0.82 o                         
  -6   9   6          0.26          0.43         0.60 o                         
  -5   9   6        603.86        607.62        10.74 o                         
  -4   9   6        540.47        533.80         8.95 o                         
  -3   9   6          0.30          1.21         0.56 o                         
  -2   9   6       2588.25       2511.84        54.70 o                         
  -1   9   6          0.51          3.95         0.52 o                         
   0   9   6       2354.19       2563.96        32.87 o                         
   1   9   6        107.17         95.42         1.43 o                         
   2   9   6        277.63        260.83         6.57 o                         
   3   9   6       1484.33       1577.47        26.48 o                         
   4   9   6         29.64         31.37         0.66 o                         
   5   9   6        201.47        216.32         3.62 o                         
   6   9   6         42.04         47.11         0.93 o                         
  -6  10   6         21.10         19.22         0.65 o                         
  -5  10   6         25.64         28.73         0.94 o                         
  -4  10   6          3.98          4.65         0.61 o                         
  -3  10   6         44.81         45.74         1.05 o                         
  -2  10   6         19.86         16.68         0.69 o                         
  -1  10   6         68.75         60.11         1.13 o                         
   0  10   6        467.16        496.47         4.03 o                         
   1  10   6        467.51        410.74         4.41 o                         
   2  10   6        189.99        186.23         2.75 o                         
   3  10   6        159.77        140.61         1.76 o                         
   4  10   6         34.97         33.63         0.79 o                         
   5  10   6        134.54        122.60         1.86 o                         
   6  10   6          1.13          3.15         0.67 o                         
  -6  11   6          0.44          2.21         0.71 o                         
  -5  11   6         62.29         64.76         1.83 o                         
  -4  11   6        101.31        107.76         1.16 o                         
  -3  11   6        117.84        122.98         0.89 o                         
  -2  11   6         51.93         49.63         0.67 o                         
  -1  11   6         84.40         80.86         1.34 o                         
   0  11   6        100.43         98.22         0.82 o                         
   1  11   6        227.60        264.40         3.64 o                         
   2  11   6          4.85          5.71         0.62 o                         
   3  11   6          8.31          9.46         0.71 o                         
   4  11   6        343.13        304.88         7.66 o                         
   5  11   6         41.25         41.43         2.06 o                         
   6  11   6          1.79          2.56         0.77 o                         
  -6  12   6         85.65         83.82         1.13 o                         
  -5  12   6          7.47          9.77         0.65 o                         
  -4  12   6        121.45        110.70         1.42 o                         
  -3  12   6          3.12          2.32         0.53 o                         
  -2  12   6         88.36         93.56         0.80 o                         
  -1  12   6          6.55          3.16         0.55 o                         
   0  12   6         83.11         96.48         1.17 o                         
   1  12   6       1426.68       1347.49         7.58 o                         
   2  12   6         83.75         76.02         2.94 o                         
   3  12   6        163.50        139.76         2.54 o                         
   4  12   6         24.81         24.50         0.71 o                         
   5  12   6        149.12        141.78         2.43 o                         
   6  12   6         57.11         64.84         1.50 o                         
  -6  13   6        109.02        106.26         2.79 o                         
  -5  13   6          0.04          0.64         0.59 o                         
  -4  13   6        430.02        446.97         4.97 o                         
  -3  13   6        247.87        260.59         2.92 o                         
  -2  13   6          0.44          1.03         0.49 o                         
  -1  13   6        480.89        455.84         8.45 o                         
   0  13   6        270.30        274.51         5.29 o                         
   1  13   6        381.79        390.09         4.55 o                         
   2  13   6         78.71         74.73         2.58 o                         
   3  13   6         23.84         20.07         0.77 o                         
   4  13   6        340.54        338.55         4.57 o                         
   5  13   6         10.15          9.56         0.85 o                         
   6  13   6         16.29         17.91         0.90 o                         
  -6  14   6         13.10         12.43         0.66 o                         
  -5  14   6        105.39        111.35         1.36 o                         
  -4  14   6         37.04         34.89         0.85 o                         
  -3  14   6         92.06         93.64         1.25 o                         
  -2  14   6        464.25        454.58         6.21 o                         
  -1  14   6         86.48         96.86         1.00 o                         
   0  14   6        284.26        249.50         4.74 o                         
   1  14   6        216.50        213.60         3.99 o                         
   2  14   6        476.72        458.64         1.93 o                         
   3  14   6          2.07          3.38         0.60 o                         
   4  14   6        233.91        209.32         4.38 o                         
   5  14   6          0.49         -0.59         0.70 o                         
   6  14   6         18.54         23.50         0.94 o                         
  -6  15   6         21.68         18.70         0.65 o                         
  -5  15   6        132.47        145.41         1.55 o                         
  -4  15   6        362.53        390.38         4.69 o                         
  -3  15   6         97.71         96.11         1.23 o                         
  -2  15   6        148.79        144.49         3.18 o                         
  -1  15   6        620.19        621.51         9.26 o                         
   0  15   6        576.77        635.46         7.42 o                         
   1  15   6         40.06         33.69         0.78 o                         
   2  15   6         17.24         16.19         0.81 o                         
   3  15   6        717.54        658.73        13.84 o                         
   4  15   6        206.31        199.41         3.75 o                         
   5  15   6         21.43         25.36         0.85 o                         
   6  15   6         25.79         19.34         0.82 o                         
  -6  16   6         26.32         24.47         0.71 o                         
  -5  16   6         73.48         79.38         2.02 o                         
  -4  16   6        207.72        221.14         1.33 o                         
  -3  16   6        155.18        164.62         2.30 o                         
  -2  16   6        268.17        285.03         6.34 o                         
  -1  16   6        222.07        209.46         2.29 o                         
   0  16   6         86.74         82.85         1.58 o                         
   1  16   6         34.70         36.23         0.79 o                         
   2  16   6         21.70         27.54         0.75 o                         
   3  16   6        356.71        359.79         4.20 o                         
   4  16   6         21.55         22.86         0.87 o                         
   5  16   6         19.96         22.58         0.92 o                         
  -6  17   6         31.47         29.01         0.74 o                         
  -5  17   6         21.93         23.87         0.74 o                         
  -4  17   6        204.78        204.46         3.13 o                         
  -3  17   6        532.24        555.60        14.61 o                         
  -2  17   6         36.29         37.51         0.74 o                         
  -1  17   6        153.32        136.11         2.68 o                         
   0  17   6       2708.31       2807.55        22.01 o                         
   1  17   6         25.25         28.50         0.79 o                         
   2  17   6        762.99        719.33         5.08 o                         
   3  17   6          0.44          1.40         0.63 o                         
   4  17   6         62.14         69.43         1.98 o                         
   5  17   6        147.95        150.46         3.11 o                         
  -5  18   6        153.98        134.65         2.34 o                         
  -4  18   6          5.75          6.53         0.53 o                         
  -3  18   6         12.45          9.82         0.67 o                         
  -2  18   6         49.10         43.75         1.51 o                         
  -1  18   6        305.95        321.08         6.28 o                         
   0  18   6        111.18        109.69         1.68 o                         
   1  18   6        234.50        266.58         4.19 o                         
   2  18   6        115.41        120.49         2.89 o                         
   3  18   6        132.27        133.51         3.65 o                         
   4  18   6        316.60        335.45         4.76 o                         
   5  18   6         31.49         29.62         0.84 o                         
  -5  19   6         30.11         29.43         0.75 o                         
  -4  19   6          3.58          3.50         0.51 o                         
  -3  19   6        111.06        126.51         1.55 o                         
  -2  19   6       1360.73       1459.30        22.05 o                         
  -1  19   6         12.79         15.20         0.66 o                         
   0  19   6        902.33        894.29        20.02 o                         
   1  19   6         16.00         15.64         0.82 o                         
   2  19   6        128.56        118.07         1.00 o                         
   3  19   6         29.69         31.44         0.76 o                         
   4  19   6        129.81        121.82         2.25 o                         
   5  19   6         16.74         22.06         0.77 o                         
  -5  20   6         69.33         72.90         1.92 o                         
  -4  20   6          2.15          3.12         0.56 o                         
  -3  20   6         25.87         24.39         0.63 o                         
  -2  20   6        254.23        244.13         4.10 o                         
  -1  20   6       1060.41       1018.51         4.32 o                         
   0  20   6        662.57        687.53        11.71 o                         
   1  20   6         24.83         23.34         0.78 o                         
   2  20   6          1.86          5.33         0.57 o                         
   3  20   6         12.96         12.82         0.60 o                         
   4  20   6         78.98         81.30         1.50 o                         
   5  20   6         69.56         78.43         2.79 o                         
  -5  21   6        127.35        138.86         2.28 o                         
  -4  21   6        289.20        303.34         4.07 o                         
  -3  21   6         71.72         82.10         2.06 o                         
  -2  21   6        445.04        450.61         8.73 o                         
  -1  21   6        171.27        158.98         2.47 o                         
   0  21   6        174.72        167.41         4.50 o                         
   1  21   6         49.75         44.87         0.92 o                         
   2  21   6         39.79         43.19         1.39 o                         
   3  21   6         85.69         76.91         1.34 o                         
   4  21   6         99.13         96.07         1.97 o                         
   5  21   6         20.37         20.48         0.89 o                         
  -5  22   6          4.38          4.82         0.60 o                         
  -4  22   6          1.10          2.97         0.61 o                         
  -3  22   6        814.90        907.00        24.47 o                         
  -2  22   6         11.38         11.96         0.64 o                         
  -1  22   6        203.78        199.82         3.67 o                         
   0  22   6        154.46        150.33         1.38 o                         
   1  22   6        324.74        321.20         6.76 o                         
   2  22   6        235.05        255.87         4.29 o                         
   3  22   6          0.00          0.74         0.73 o                         
   4  22   6          0.39          1.15         0.66 o                         
   5  22   6          6.04          7.53         1.05 o                         
  -5  23   6          2.60          1.65         0.65 o                         
  -4  23   6         17.60         18.04         0.64 o                         
  -3  23   6        130.74        131.76         2.54 o                         
  -2  23   6          4.57          8.40         0.56 o                         
  -1  23   6        235.41        228.34         2.80 o                         
   0  23   6         74.50         82.43         1.93 o                         
   1  23   6        710.99        652.00        12.34 o                         
   2  23   6         90.80        100.83         2.73 o                         
   3  23   6         29.90         31.25         0.70 o                         
   4  23   6        212.40        221.70         5.53 o                         
  -4  24   6         66.39         59.31         1.23 o                         
  -3  24   6         40.84         36.89         0.75 o                         
  -2  24   6         32.19         31.15         0.71 o                         
  -1  24   6          8.86         11.09         0.63 o                         
   0  24   6        136.01        129.58         0.97 o                         
   1  24   6         83.88         81.06         2.36 o                         
   2  24   6          4.97          6.25         0.73 o                         
   3  24   6         62.11         62.43         1.52 o                         
   4  24   6         39.09         35.60         1.00 o                         
  -4  25   6          1.24          0.41         0.67 o                         
  -3  25   6          1.18          1.16         0.59 o                         
  -2  25   6          9.98         13.06         0.64 o                         
  -1  25   6        244.53        259.40         6.82 o                         
   0  25   6         82.67         79.64         1.33 o                         
   1  25   6        320.18        294.41         9.82 o                         
   2  25   6        114.22        123.27         3.17 o                         
   3  25   6         71.54         74.52         1.79 o                         
   4  25   6         39.28         42.64         1.82 o                         
  -4  26   6        290.78        268.52         8.13 o                         
  -3  26   6        323.41        326.68         4.69 o                         
  -2  26   6        202.67        200.87         1.95 o                         
  -1  26   6        139.57        130.30         1.57 o                         
   0  26   6        518.25        524.30        10.51 o                         
   1  26   6        174.96        188.72         6.52 o                         
   2  26   6        121.95        125.96         2.55 o                         
   3  26   6          4.59          6.83         0.61 o                         
   4  26   6         36.76         27.65         1.25 o                         
  -4  27   6         90.46         83.74         1.56 o                         
  -3  27   6         53.34         45.77         1.24 o                         
  -2  27   6          3.39          4.94         0.65 o                         
  -1  27   6         13.97         12.11         0.72 o                         
   0  27   6          0.25          3.15         0.72 o                         
   1  27   6          0.28          0.31         0.72 o                         
   2  27   6          0.09          2.59         0.64 o                         
   3  27   6         17.15         19.51         0.78 o                         
  -3  28   6         65.39         56.47         1.12 o                         
  -2  28   6        196.96        190.44         2.99 o                         
  -1  28   6        229.47        233.13         3.10 o                         
   0  28   6         16.08         15.68         0.68 o                         
   1  28   6        219.83        246.26         3.33 o                         
   2  28   6         11.05         12.77         0.69 o                         
   3  28   6         39.55         48.89         1.36 o                         
  -3  29   6          6.02          6.18         0.67 o                         
  -2  29   6         99.22         95.78         2.20 o                         
  -1  29   6          5.03          8.23         0.71 o                         
   0  29   6        108.09        118.16         2.38 o                         
   1  29   6         11.11         13.17         0.77 o                         
   2  29   6         16.94         14.78         0.77 o                         
   3  29   6          1.06          3.21         0.69 o                         
  -2  30   6          2.27          2.69         0.64 o                         
  -1  30   6         27.08         25.43         0.90 o                         
   0  30   6          3.04          2.34         0.58 o                         
   1  30   6          8.61          8.34         0.62 o                         
   2  30   6         43.76         41.27         1.71 o                         
  -2  31   6          0.30          0.42         0.72 o                         
  -1  31   6          5.76          5.77         0.63 o                         
   0  31   6          3.32          3.42         0.67 o                         
   1  31   6         39.56         45.65         1.36 o                         
   2  31   6        125.42        116.23         3.38 o                         
  -1  32   6        118.40        110.21         2.94 o                         
   0  32   6        165.14        171.43         4.20 o                         
   1  32   6         48.38         52.54         1.20 o                         
  -6   1   7         61.76         60.39         0.76 o                         
  -5   1   7          2.75          1.79         0.63 o                         
  -4   1   7       1523.69       1556.46        12.90 o                         
  -3   1   7         23.90         26.78         0.70 o                         
  -2   1   7        697.56        717.39         9.66 o                         
  -1   1   7          1.49          5.72         0.45 o                         
   0   1   7       1697.67       1558.22        33.06 o                         
   1   1   7        160.94        147.33         2.56 o                         
   2   1   7          8.53          6.74         0.62 o                         
   3   1   7       1149.48       1105.99        19.82 o                         
   4   1   7        246.42        236.86         2.05 o                         
   5   1   7         40.31         41.28         0.85 o                         
   6   1   7          0.02          1.99         0.66 o                         
  -6   2   7         37.26         36.81         0.78 o                         
  -5   2   7         27.59         30.08         0.76 o                         
  -4   2   7         69.07         50.47         0.74 o                         
  -3   2   7       1718.60       1792.63        14.03 o                         
  -2   2   7        142.94        120.18         2.66 o                         
  -1   2   7        132.03        151.33         2.63 o                         
   0   2   7        474.82        440.62        15.69 o                         
   1   2   7          1.05          5.68         0.68 o                         
   2   2   7         63.55         60.53         1.28 o                         
   3   2   7          0.52          4.56         0.73 o                         
   4   2   7         87.48         89.33         1.70 o                         
   5   2   7          7.15          8.33         0.63 o                         
   6   2   7         97.99         99.89         2.18 o                         
  -6   3   7        240.76        267.65         4.72 o                         
  -5   3   7          2.85          3.33         0.52 o                         
  -4   3   7       1488.03       1512.47        17.44 o                         
  -3   3   7         60.69         59.25         0.75 o                         
  -2   3   7        165.11        156.72         1.53 o                         
  -1   3   7        346.53        374.05         5.65 o                         
   0   3   7         59.59         86.47         1.06 o                         
   1   3   7         85.05        103.47         3.10 o                         
   2   3   7         64.93         69.05         1.04 o                         
   3   3   7        241.66        235.10         2.41 o                         
   4   3   7        247.39        241.02         2.82 o                         
   5   3   7         60.60         61.69         1.54 o                         
   6   3   7          4.22          6.70         0.72 o                         
  -6   4   7         94.60        103.92         2.59 o                         
  -5   4   7          1.21          2.09         0.57 o                         
  -4   4   7         57.95         57.74         1.05 o                         
  -3   4   7        295.75        269.20         2.40 o                         
  -2   4   7        468.08        414.13         2.46 o                         
  -1   4   7          8.61          8.50         0.52 o                         
   0   4   7         54.75         55.05         0.89 o                         
   1   4   7       1377.90       1513.38        12.27 o                         
   2   4   7        113.22        111.77         1.47 o                         
   3   4   7        835.48        858.54        13.14 o                         
   4   4   7        125.33        130.23         3.31 o                         
   5   4   7        283.58        275.36         5.29 o                         
   6   4   7         28.04         31.83         1.22 o                         
  -6   5   7         58.77         60.82         0.77 o                         
  -5   5   7         78.04         77.57         1.59 o                         
  -4   5   7          0.47          3.13         0.55 o                         
  -3   5   7         34.45         32.08         0.59 o                         
  -2   5   7         34.44         27.79         0.52 o                         
  -1   5   7         32.07         44.52         0.75 o                         
   0   5   7         93.34        110.02         2.36 o                         
   1   5   7       3616.19       3656.86        64.12 o                         
   2   5   7        911.03        927.14         9.93 o                         
   3   5   7        727.46        706.48        10.42 o                         
   4   5   7         16.51         17.01         0.62 o                         
   5   5   7        731.39        720.29         5.09 o                         
   6   5   7        102.63        111.24         2.78 o                         
  -6   6   7         22.09         24.01         0.76 o                         
  -5   6   7         15.79         16.55         0.77 o                         
  -4   6   7        473.65        433.43         5.11 o                         
  -3   6   7          2.21          3.11         0.53 o                         
  -2   6   7        300.55        314.38         3.82 o                         
  -1   6   7         50.98         78.53         1.12 o                         
   0   6   7         89.62         66.95         1.73 o                         
   1   6   7         51.90         73.44         1.17 o                         
   2   6   7        152.13        151.43         1.69 o                         
   3   6   7          1.95          0.62         0.68 o                         
   4   6   7         14.69         20.01         0.67 o                         
   5   6   7          8.74          6.94         0.64 o                         
   6   6   7          7.43          7.74         0.73 o                         
  -6   7   7          0.14          0.75         0.55 o                         
  -5   7   7        142.88        162.59         1.55 o                         
  -4   7   7        665.65        656.96         9.02 o                         
  -3   7   7       2774.76       2880.27        25.33 o                         
  -2   7   7       1108.50       1124.73         6.05 o                         
  -1   7   7        278.49        267.52         2.81 o                         
   0   7   7        963.38        928.45        15.08 o                         
   1   7   7          8.51         10.83         0.67 o                         
   2   7   7       1417.63       1440.74        26.56 o                         
   3   7   7        642.41        617.17         8.02 o                         
   4   7   7          6.91          6.73         0.61 o                         
   5   7   7         13.79         10.92         0.66 o                         
   6   7   7          0.76          1.79         0.62 o                         
  -6   8   7          1.92          1.46         0.59 o                         
  -5   8   7         34.03         28.29         0.84 o                         
  -4   8   7          0.06          1.13         0.63 o                         
  -3   8   7          2.04          2.81         0.62 o                         
  -2   8   7         27.52         31.44         0.63 o                         
  -1   8   7         83.48         71.95         1.16 o                         
   0   8   7        551.98        582.30        12.73 o                         
   1   8   7        476.39        472.86         6.31 o                         
   2   8   7        507.96        493.85         3.02 o                         
   3   8   7          0.11          3.20         0.61 o                         
   4   8   7        651.49        633.86        10.70 o                         
   5   8   7          8.09         10.57         0.66 o                         
   6   8   7          0.30          0.85         0.71 o                         
  -6   9   7         44.11         44.89         0.68 o                         
  -5   9   7        599.09        645.79        12.46 o                         
  -4   9   7        118.20        121.33         1.75 o                         
  -3   9   7        415.64        418.95         8.97 o                         
  -2   9   7        104.50         89.94         0.95 o                         
  -1   9   7         10.35          9.48         0.56 o                         
   0   9   7         27.36         28.77         0.65 o                         
   1   9   7        124.78        126.31         2.52 o                         
   2   9   7        128.74        112.55         2.61 o                         
   3   9   7         11.37         16.68         0.61 o                         
   4   9   7         54.30         58.69         1.02 o                         
   5   9   7        144.55        135.20         2.64 o                         
   6   9   7        186.99        200.03         4.86 o                         
  -6  10   7         10.51         11.03         0.59 o                         
  -5  10   7         22.00         21.53         1.63 o                         
  -4  10   7        334.49        327.20         6.98 o                         
  -3  10   7        552.03        546.12         6.65 o                         
  -2  10   7        307.04        302.21         2.46 o                         
  -1  10   7        635.12        684.67         5.40 o                         
   0  10   7        187.85        159.90         2.62 o                         
   1  10   7       1248.93       1355.30        33.17 o                         
   2  10   7       1285.36       1255.80        21.18 o                         
   3  10   7        394.03        376.65         9.29 o                         
   4  10   7         17.18         14.44         0.85 o                         
   5  10   7          2.14          3.37         0.60 o                         
   6  10   7         43.56         44.16         0.86 o                         
  -6  11   7         44.76         43.17         0.82 o                         
  -5  11   7         37.81         39.55         1.40 o                         
  -4  11   7          2.10          1.09         0.60 o                         
  -3  11   7         27.40         25.82         0.66 o                         
  -2  11   7         25.08         27.01         0.90 o                         
  -1  11   7         39.30         32.27         0.80 o                         
   0  11   7       1235.05       1176.26        34.58 o                         
   1  11   7          3.62          2.09         0.64 o                         
   2  11   7       1416.62       1426.38        15.09 o                         
   3  11   7          7.96         11.83         0.61 o                         
   4  11   7       1012.14       1054.94        14.52 o                         
   5  11   7        118.39        121.88         2.38 o                         
   6  11   7        100.43        102.05         1.50 o                         
  -6  12   7          8.86         11.19         0.74 o                         
  -5  12   7          0.65          0.15         0.59 o                         
  -4  12   7         18.73         18.75         0.67 o                         
  -3  12   7        386.37        377.07        10.08 o                         
  -2  12   7        873.23        893.16        11.52 o                         
  -1  12   7       1410.90       1439.46        23.07 o                         
   0  12   7        964.47        948.22         7.58 o                         
   1  12   7        236.55        209.34         5.92 o                         
   2  12   7         93.95         79.94         1.25 o                         
   3  12   7         26.42         29.04         0.76 o                         
   4  12   7         61.67         67.16         1.94 o                         
   5  12   7          1.31          1.09         0.65 o                         
   6  12   7          5.85          4.47         0.70 o                         
  -6  13   7        265.99        242.79         3.35 o                         
  -5  13   7         57.19         54.47         0.78 o                         
  -4  13   7        335.04        354.67         7.26 o                         
  -3  13   7         76.16         74.17         1.46 o                         
  -2  13   7       1947.89       1925.04        19.75 o                         
  -1  13   7       1049.73        947.39        10.85 o                         
   0  13   7       1029.91       1069.47        11.38 o                         
   1  13   7        600.42        584.27         3.97 o                         
   2  13   7         50.85         53.27         0.81 o                         
   3  13   7         64.12         56.89         1.47 o                         
   4  13   7          0.23          0.87         0.59 o                         
   5  13   7          1.68          3.17         0.60 o                         
   6  13   7          2.15          2.23         2.33 o                         
  -6  14   7         15.69         20.05         0.72 o                         
  -5  14   7        332.75        321.81         6.31 o                         
  -4  14   7         20.01         22.09         0.61 o                         
  -3  14   7        249.39        246.98         3.62 o                         
  -2  14   7        205.12        193.87         1.00 o                         
  -1  14   7          1.33          2.81         0.60 o                         
   0  14   7        215.30        219.81         4.10 o                         
   1  14   7        145.92        141.03         3.48 o                         
   2  14   7        362.88        342.18         3.53 o                         
   3  14   7        765.79        718.93         5.99 o                         
   4  14   7         29.44         32.47         0.94 o                         
   5  14   7         47.98         56.24         1.05 o                         
  -6  15   7         31.27         32.14         0.82 o                         
  -5  15   7         19.20         19.79         0.60 o                         
  -4  15   7         49.27         44.48         1.01 o                         
  -3  15   7         42.98         39.64         0.65 o                         
  -2  15   7        146.46        157.21         2.74 o                         
  -1  15   7        297.07        289.66         2.65 o                         
   0  15   7          0.18          2.47         0.55 o                         
   1  15   7          4.57          5.91         0.66 o                         
   2  15   7         41.18         38.38         0.74 o                         
   3  15   7         42.46         46.79         1.52 o                         
   4  15   7          4.17          4.46         0.60 o                         
   5  15   7        239.80        246.09         5.65 o                         
  -5  16   7          0.03          0.99         0.59 o                         
  -4  16   7          7.14          8.66         0.62 o                         
  -3  16   7        130.79        134.30         2.70 o                         
  -2  16   7        401.60        439.49         6.87 o                         
  -1  16   7       1151.46       1151.17        18.97 o                         
   0  16   7         53.93         56.51         1.41 o                         
   1  16   7        446.59        467.79         8.14 o                         
   2  16   7        107.81        119.72         2.64 o                         
   3  16   7         75.81         78.09         1.94 o                         
   4  16   7          3.89          5.41         0.59 o                         
   5  16   7          5.79          4.94         0.84 o                         
  -5  17   7         65.96         64.54         0.89 o                         
  -4  17   7          0.22          0.87         0.49 o                         
  -3  17   7          1.58          1.64         0.51 o                         
  -2  17   7        376.27        352.35         6.22 o                         
  -1  17   7         21.41         19.64         0.75 o                         
   0  17   7        140.19        133.02         2.12 o                         
   1  17   7         43.84         31.08         0.86 o                         
   2  17   7        129.89        136.37         2.22 o                         
   3  17   7        297.36        298.63         5.71 o                         
   4  17   7        100.15        103.94         1.80 o                         
   5  17   7        132.01        134.03         4.93 o                         
  -5  18   7         48.02         48.86         0.82 o                         
  -4  18   7         49.69         53.95         1.01 o                         
  -3  18   7        104.24        117.50         2.19 o                         
  -2  18   7        179.34        176.80         3.72 o                         
  -1  18   7        385.81        376.93         8.93 o                         
   0  18   7       2043.09       2198.62        15.64 o                         
   1  18   7        304.01        289.35         6.46 o                         
   2  18   7        185.94        192.64         3.74 o                         
   3  18   7          4.61          1.79         0.55 o                         
   4  18   7        149.50        155.41         2.25 o                         
   5  18   7          0.04          2.05         0.68 o                         
  -5  19   7          8.24          8.30         0.61 o                         
  -4  19   7        482.63        491.76         5.63 o                         
  -3  19   7        113.71        126.77         1.37 o                         
  -2  19   7        301.03        286.17         5.70 o                         
  -1  19   7         46.69         47.99         1.39 o                         
   0  19   7        839.50        790.02        16.82 o                         
   1  19   7        397.18        383.15         5.64 o                         
   2  19   7        588.88        555.83         3.52 o                         
   3  19   7         23.62         17.15         0.82 o                         
   4  19   7         31.19         35.78         1.65 o                         
   5  19   7         75.98         82.94         2.28 o                         
  -5  20   7          4.81          4.60         0.57 o                         
  -4  20   7          7.17          7.17         0.59 o                         
  -3  20   7        851.82        914.12        19.14 o                         
  -2  20   7         20.10         18.11         0.65 o                         
  -1  20   7         67.85         72.00         1.92 o                         
   0  20   7         23.00         21.63         0.86 o                         
   1  20   7          3.06          2.35         0.62 o                         
   2  20   7         21.34         27.56         0.73 o                         
   3  20   7          6.02         10.71         0.65 o                         
   4  20   7        118.16        102.29         4.53 o                         
   5  20   7        220.59        230.54         2.06 o                         
  -5  21   7          2.17          3.52         0.60 o                         
  -4  21   7         88.74         80.43         3.08 o                         
  -3  21   7        122.45        131.39         2.67 o                         
  -2  21   7          0.92          0.97         0.60 o                         
  -1  21   7          6.01          6.24         0.58 o                         
   0  21   7        596.48        565.87         4.63 o                         
   1  21   7        147.14        135.37         1.09 o                         
   2  21   7          8.48          8.49         0.58 o                         
   3  21   7        134.00        128.12         2.36 o                         
   4  21   7         68.30         66.19         2.52 o                         
  -4  22   7        104.51        100.56         1.62 o                         
  -3  22   7        425.16        419.27         8.55 o                         
  -2  22   7        191.67        208.26         3.03 o                         
  -1  22   7        125.57        133.17         2.86 o                         
   0  22   7          8.49          7.30         0.66 o                         
   1  22   7        247.43        238.13         4.24 o                         
   2  22   7         13.46          9.84         0.60 o                         
   3  22   7         43.26         47.25         0.75 o                         
   4  22   7         22.04         20.39         0.84 o                         
  -4  23   7        184.90        188.10         3.89 o                         
  -3  23   7         79.15         69.88         1.82 o                         
  -2  23   7          8.62          7.40         0.65 o                         
  -1  23   7          1.54          0.94         0.76 o                         
   0  23   7        461.13        449.95         7.30 o                         
   1  23   7         82.11         88.31         1.15 o                         
   2  23   7        133.16        108.66         2.38 o                         
   3  23   7         39.10         47.36         1.67 o                         
   4  23   7         42.64         34.21         1.99 o                         
  -4  24   7          0.84          1.76         0.61 o                         
  -3  24   7          0.08          1.09         0.56 o                         
  -2  24   7          0.24          0.38         0.58 o                         
  -1  24   7          0.20          1.67         0.62 o                         
   0  24   7         22.28         16.80         0.66 o                         
   1  24   7          2.12          2.16         0.57 o                         
   2  24   7        130.96        148.53         2.40 o                         
   3  24   7         13.93          9.12         0.67 o                         
   4  24   7         36.74         32.80         1.27 o                         
  -4  25   7         48.75         38.60         0.84 o                         
  -3  25   7         99.11         96.78         3.51 o                         
  -2  25   7         27.43         31.20         0.74 o                         
  -1  25   7        331.85        321.04         3.84 o                         
   0  25   7         10.71          9.88         0.59 o                         
   1  25   7         21.35         17.33         0.67 o                         
   2  25   7         20.52         23.21         0.84 o                         
   3  25   7        127.29        113.49         2.04 o                         
  -3  26   7         32.38         32.43         0.96 o                         
  -2  26   7         67.59         70.57         1.98 o                         
  -1  26   7        326.24        358.12         7.52 o                         
   0  26   7         18.22         19.39         0.73 o                         
   1  26   7          8.16          8.44         0.62 o                         
   2  26   7         36.00         37.98         0.96 o                         
   3  26   7          5.50          4.63         0.67 o                         
  -3  27   7          3.31          3.64         0.61 o                         
  -2  27   7        150.18        142.66         2.97 o                         
  -1  27   7         52.39         49.95         1.00 o                         
   0  27   7         86.45         91.70         2.81 o                         
   1  27   7         10.75         12.34         0.62 o                         
   2  27   7         12.97         14.83         0.74 o                         
   3  27   7          9.41          7.07         0.74 o                         
  -3  28   7         35.66         32.78         0.82 o                         
  -2  28   7         19.46         19.98         1.06 o                         
  -1  28   7         11.47         10.21         0.69 o                         
   0  28   7         11.39          9.51         0.71 o                         
   1  28   7          5.47          3.08         0.65 o                         
   2  28   7          3.63          6.31         0.63 o                         
  -2  29   7         98.59         94.54         2.64 o                         
  -1  29   7        119.10        122.42         3.41 o                         
   0  29   7          2.41          4.22         0.64 o                         
   1  29   7         12.80          9.62         0.75 o                         
   2  29   7        139.41        140.79         4.24 o                         
  -2  30   7        162.03        151.06         3.13 o                         
  -1  30   7         24.75         21.71         1.11 o                         
   0  30   7          5.50          7.20         0.69 o                         
   1  30   7        132.37        135.28         3.42 o                         
  -1  31   7          6.97          7.10         0.68 o                         
   0  31   7          0.86          1.83         0.58 o                         
   1  31   7        177.10        150.02        10.20 o                         
  -6   0   8        108.07        111.01         1.78 o                         
  -5   0   8        271.48        275.36         2.09 o                         
  -4   0   8        445.39        470.43         4.04 o                         
  -3   0   8       1442.62       1332.89        19.48 o                         
  -2   0   8        414.89        387.25         8.38 o                         
  -1   0   8       1667.70       1546.71        31.14 o                         
   0   0   8        153.76        159.00         1.55 o                         
   1   0   8        192.17        203.46         4.74 o                         
   2   0   8        189.61        184.08         1.47 o                         
   3   0   8          3.21          2.77         0.78 o                         
   4   0   8        397.20        395.88        12.33 o                         
   5   0   8         36.13         38.85         1.56 o                         
   6   0   8          0.98          1.50         0.93 o                         
  -6   1   8          6.69         11.25         0.70 o                         
  -5   1   8        514.03        535.50         5.87 o                         
  -4   1   8         53.22         61.30         2.73 o                         
  -3   1   8       1071.56       1005.51         7.22 o                         
  -2   1   8          0.66          2.19         0.48 o                         
  -1   1   8       1985.58       2009.42        40.54 o                         
   0   1   8          3.99          8.83         0.67 o                         
   1   1   8        255.79        248.23         1.86 o                         
   2   1   8        895.28        888.59        13.86 o                         
   3   1   8          0.56          0.66         0.58 o                         
   4   1   8        390.04        355.93         5.97 o                         
   5   1   8        176.49        173.03         2.12 o                         
   6   1   8          1.25          2.08         0.64 o                         
  -6   2   8        106.72        123.28         0.91 o                         
  -5   2   8        140.48        141.41         2.24 o                         
  -4   2   8        527.15        549.65         9.65 o                         
  -3   2   8         63.23         47.11         0.97 o                         
  -2   2   8        269.24        234.20         2.93 o                         
  -1   2   8        216.78        243.04         1.56 o                         
   0   2   8        308.09        295.08         3.36 o                         
   1   2   8       1048.68       1118.27        12.35 o                         
   2   2   8       1361.79       1301.35        12.46 o                         
   3   2   8       1053.40       1072.05        11.63 o                         
   4   2   8          0.38          1.72         0.67 o                         
   5   2   8          0.89          2.88         0.64 o                         
   6   2   8        126.24        122.56         1.75 o                         
  -6   3   8          9.65         11.55         0.68 o                         
  -5   3   8         43.98         42.72         0.75 o                         
  -4   3   8          4.71          5.79         0.60 o                         
  -3   3   8        113.00        109.17         1.19 o                         
  -2   3   8        198.78        197.54         2.48 o                         
  -1   3   8          4.64          7.52         0.51 o                         
   0   3   8       1140.37       1233.08        13.96 o                         
   1   3   8         34.27         41.17         0.73 o                         
   2   3   8        157.80        158.80         1.89 o                         
   3   3   8          0.00          1.20         0.58 o                         
   4   3   8         65.86         63.16         1.75 o                         
   5   3   8         62.45         59.20         2.14 o                         
   6   3   8         52.02         50.25         1.67 o                         
  -6   4   8         58.04         57.40         0.79 o                         
  -5   4   8         42.13         44.53         0.65 o                         
  -4   4   8         49.93         50.85         0.98 o                         
  -3   4   8         17.88         11.61         0.52 o                         
  -2   4   8        219.51        213.46         2.68 o                         
  -1   4   8       1357.90       1309.75        22.68 o                         
   0   4   8       1283.01       1268.45        13.48 o                         
   1   4   8        595.92        599.33         6.28 o                         
   2   4   8        129.07        120.89         1.56 o                         
   3   4   8        240.47        244.13         6.34 o                         
   4   4   8        917.76        966.34        17.23 o                         
   5   4   8        433.76        416.28         4.91 o                         
   6   4   8         14.89         17.52         0.69 o                         
  -6   5   8         39.41         36.38         0.74 o                         
  -5   5   8          6.27         10.42         0.64 o                         
  -4   5   8        878.89        807.06        13.95 o                         
  -3   5   8          0.88          1.98         0.48 o                         
  -2   5   8       1521.01       1532.63        32.22 o                         
  -1   5   8        188.38        182.03         3.92 o                         
   0   5   8       1883.25       1860.82        24.94 o                         
   1   5   8        935.34        870.70         9.01 o                         
   2   5   8         77.42         64.50         1.93 o                         
   3   5   8         39.33         35.30         0.78 o                         
   4   5   8        727.50        746.36         6.71 o                         
   5   5   8        100.76         95.37         2.16 o                         
   6   5   8         50.03         44.09         1.29 o                         
  -6   6   8         17.15         15.47         0.62 o                         
  -5   6   8        261.55        255.92         6.34 o                         
  -4   6   8         12.00         10.24         0.68 o                         
  -3   6   8       1006.15        970.38        13.69 o                         
  -2   6   8        405.03        404.73         6.17 o                         
  -1   6   8       1812.90       1802.24        34.58 o                         
   0   6   8          0.10          4.47         0.60 o                         
   1   6   8        579.50        570.14        11.00 o                         
   2   6   8         71.96         83.11         1.77 o                         
   3   6   8        169.29        141.56         1.89 o                         
   4   6   8          8.15         10.74         0.68 o                         
   5   6   8          2.33          2.12         0.63 o                         
   6   6   8         43.83         47.90         0.88 o                         
  -6   7   8          3.30          2.60         0.60 o                         
  -5   7   8        172.30        166.56         2.23 o                         
  -4   7   8        381.71        392.24         6.53 o                         
  -3   7   8        396.95        398.90         5.10 o                         
  -2   7   8        213.36        202.32         2.53 o                         
  -1   7   8         30.70         30.90         0.68 o                         
   0   7   8          0.93          1.89         0.53 o                         
   1   7   8        795.91        770.53         5.57 o                         
   2   7   8         61.95         60.86         0.97 o                         
   3   7   8        602.50        579.59         8.47 o                         
   4   7   8         19.80         17.43         0.64 o                         
   5   7   8         52.70         49.84         1.49 o                         
   6   7   8          1.37          2.57         0.65 o                         
  -6   8   8          0.02          0.90         0.57 o                         
  -5   8   8         86.73         75.83         1.41 o                         
  -4   8   8        178.79        169.20         2.44 o                         
  -3   8   8          1.48          3.04         0.57 o                         
  -2   8   8        281.43        284.82         4.73 o                         
  -1   8   8        810.91        802.93        13.76 o                         
   0   8   8        141.72        147.10         4.58 o                         
   1   8   8        511.47        530.86         3.75 o                         
   2   8   8         36.36         35.59         0.81 o                         
   3   8   8        239.89        254.63         5.05 o                         
   4   8   8         98.58        108.21         1.58 o                         
   5   8   8         50.12         50.61         1.49 o                         
   6   8   8          0.02          0.98         0.67 o                         
  -6   9   8         55.89         55.54         1.51 o                         
  -5   9   8         16.25         19.98         0.61 o                         
  -4   9   8        195.36        183.46         3.31 o                         
  -3   9   8        431.59        391.76         4.84 o                         
  -2   9   8          1.83          5.46         0.50 o                         
  -1   9   8        594.18        611.94         3.63 o                         
   0   9   8          1.24          4.12         0.57 o                         
   1   9   8          3.07          2.43         0.64 o                         
   2   9   8          6.50          6.21         0.60 o                         
   3   9   8          0.29          0.03         0.58 o                         
   4   9   8         32.50         34.86         0.72 o                         
   5   9   8          2.77          4.80         0.69 o                         
   6   9   8          0.10         -0.18         1.74 o                         
  -6  10   8         52.05         61.27         1.48 o                         
  -5  10   8         10.30         14.54         0.59 o                         
  -4  10   8          1.65          3.77         0.56 o                         
  -3  10   8        425.67        420.30         3.63 o                         
  -2  10   8          3.00          6.72         0.47 o                         
  -1  10   8        188.45        195.79         1.72 o                         
   0  10   8        491.60        480.48         7.13 o                         
   1  10   8        580.57        583.19         6.09 o                         
   2  10   8        199.45        210.40         5.04 o                         
   3  10   8        692.20        663.49        15.27 o                         
   4  10   8          0.29          2.44         0.58 o                         
   5  10   8        227.38        253.64         2.91 o                         
  -6  11   8          2.97          6.14         0.71 o                         
  -5  11   8          1.28          2.78         0.63 o                         
  -4  11   8         82.45         79.61         1.46 o                         
  -3  11   8        504.54        493.21         7.42 o                         
  -2  11   8        464.91        430.55         9.79 o                         
  -1  11   8        373.90        395.48         3.46 o                         
   0  11   8        343.98        338.80         2.03 o                         
   1  11   8         17.87         18.71         0.81 o                         
   2  11   8          2.11          5.10         0.64 o                         
   3  11   8         21.08         18.95         0.86 o                         
   4  11   8          8.49          8.76         0.59 o                         
   5  11   8         44.33         45.58         1.13 o                         
  -6  12   8         87.76         83.55         1.25 o                         
  -5  12   8        133.27        117.27         1.95 o                         
  -4  12   8          0.21          1.34         0.53 o                         
  -3  12   8         35.72         36.22         0.72 o                         
  -2  12   8        454.72        452.63         9.41 o                         
  -1  12   8        179.50        191.77         2.90 o                         
   0  12   8        585.25        575.90         5.69 o                         
   1  12   8       1368.89       1433.46        16.87 o                         
   2  12   8       1163.88       1089.53         8.36 o                         
   3  12   8        236.25        222.19         1.44 o                         
   4  12   8         19.77         24.15         0.74 o                         
   5  12   8         41.47         41.26         1.30 o                         
  -6  13   8          9.53          8.53         0.93 o                         
  -5  13   8         23.63         21.78         0.68 o                         
  -4  13   8         71.19         71.87         1.41 o                         
  -3  13   8        185.61        190.94         3.80 o                         
  -2  13   8          3.99          6.48         0.59 o                         
  -1  13   8         13.69         12.92         0.70 o                         
   0  13   8        412.13        429.04         9.08 o                         
   1  13   8        253.24        255.99         2.58 o                         
   2  13   8         28.22         32.23         0.79 o                         
   3  13   8         62.50         47.74         1.69 o                         
   4  13   8         69.83         68.28         2.31 o                         
   5  13   8         83.43         86.36         2.76 o                         
  -5  14   8        188.69        198.04         3.41 o                         
  -4  14   8         70.35         68.72         1.55 o                         
  -3  14   8        885.25        890.36        22.08 o                         
  -2  14   8        542.89        539.10         7.88 o                         
  -1  14   8        248.42        247.81         1.62 o                         
   0  14   8        241.54        255.05         2.23 o                         
   1  14   8         41.67         42.85         0.84 o                         
   2  14   8        224.29        256.85         3.81 o                         
   3  14   8         69.43         72.16         1.19 o                         
   4  14   8         39.52         36.08         0.77 o                         
   5  14   8         11.89         14.14         0.71 o                         
  -5  15   8         26.38         20.61         0.71 o                         
  -4  15   8          9.81         10.20         0.61 o                         
  -3  15   8         35.72         38.81         1.07 o                         
  -2  15   8        444.92        460.63         6.83 o                         
  -1  15   8         12.21         12.84         0.56 o                         
   0  15   8        195.22        184.10         5.59 o                         
   1  15   8        184.54        177.35         3.60 o                         
   2  15   8        138.68        146.87         1.86 o                         
   3  15   8          3.10          2.22         0.58 o                         
   4  15   8          2.51          2.58         0.68 o                         
   5  15   8         11.34         12.31         0.74 o                         
  -5  16   8         97.19        112.99         2.10 o                         
  -4  16   8        112.72        131.22         2.00 o                         
  -3  16   8          1.83          1.14         0.56 o                         
  -2  16   8         39.93         38.37         0.77 o                         
  -1  16   8        286.56        276.86         4.39 o                         
   0  16   8        153.32        165.35         3.28 o                         
   1  16   8          0.91          2.41         0.56 o                         
   2  16   8          1.31          3.34         0.64 o                         
   3  16   8          6.83          6.36         0.61 o                         
   4  16   8         33.16         32.06         1.00 o                         
   5  16   8          3.65          4.57         0.65 o                         
  -5  17   8         67.74         72.00         1.30 o                         
  -4  17   8         24.65         21.05         0.61 o                         
  -3  17   8          3.55          2.73         0.59 o                         
  -2  17   8        166.04        162.31         2.33 o                         
  -1  17   8         31.64         30.08         0.79 o                         
   0  17   8        349.08        339.33         7.27 o                         
   1  17   8        107.25        136.83         1.57 o                         
   2  17   8          1.88          2.75         0.62 o                         
   3  17   8          3.30          2.55         0.59 o                         
   4  17   8          0.00          1.13         0.61 o                         
   5  17   8         22.86         17.30         1.04 o                         
  -5  18   8         30.82         33.02         0.81 o                         
  -4  18   8         79.56         79.70         1.52 o                         
  -3  18   8        596.28        601.74        12.56 o                         
  -2  18   8        438.89        444.89         5.97 o                         
  -1  18   8       1380.55       1243.14        23.80 o                         
   0  18   8         94.55         86.28         0.87 o                         
   1  18   8        618.16        594.30        15.33 o                         
   2  18   8        100.88        120.14         1.03 o                         
   3  18   8        889.72        931.03        13.02 o                         
   4  18   8        292.40        282.65         5.53 o                         
   5  18   8         34.27         17.51         3.71 o                         
  -5  19   8          5.64          6.29         0.60 o                         
  -4  19   8        212.30        231.25         5.83 o                         
  -3  19   8        136.95        141.33         1.57 o                         
  -2  19   8        323.20        323.29         6.22 o                         
  -1  19   8         83.42         79.51         1.44 o                         
   0  19   8        412.85        415.02         7.67 o                         
   1  19   8          7.85          7.98         0.65 o                         
   2  19   8         55.18         64.41         1.39 o                         
   3  19   8          1.37          4.73         0.61 o                         
   4  19   8         81.76         72.78         3.53 o                         
  -5  20   8          3.99          4.48         0.77 o                         
  -4  20   8         29.83         30.00         0.89 o                         
  -3  20   8         63.28         55.26         1.53 o                         
  -2  20   8        209.38        210.23         3.58 o                         
  -1  20   8         34.33         33.90         0.72 o                         
   0  20   8        178.06        162.58         4.75 o                         
   1  20   8          2.06          2.18         0.60 o                         
   2  20   8         10.08          7.51         0.66 o                         
   3  20   8          1.08          1.45         0.59 o                         
   4  20   8         10.74         10.23         0.85 o                         
  -4  21   8         44.47         51.18         1.62 o                         
  -3  21   8        103.51        114.70         2.35 o                         
  -2  21   8        436.49        477.53         5.90 o                         
  -1  21   8         64.07         64.34         2.02 o                         
   0  21   8          1.38          1.80         0.63 o                         
   1  21   8        104.35        105.57         2.01 o                         
   2  21   8        122.42        123.61         3.33 o                         
   3  21   8         73.88         74.82         1.68 o                         
   4  21   8          4.92          7.37         0.72 o                         
  -4  22   8         73.10         65.65         1.67 o                         
  -3  22   8         37.22         39.53         0.87 o                         
  -2  22   8         78.87         79.28         0.92 o                         
  -1  22   8        664.39        644.58        11.17 o                         
   0  22   8        184.32        188.85         3.97 o                         
   1  22   8         18.24         15.18         0.60 o                         
   2  22   8         40.71         34.22         0.93 o                         
   3  22   8          2.77          2.51         0.60 o                         
   4  22   8          0.72          0.98         0.60 o                         
  -4  23   8          2.72          2.43         0.61 o                         
  -3  23   8         85.18        103.51         0.91 o                         
  -2  23   8         79.51         77.36         1.32 o                         
  -1  23   8        474.49        480.80        10.45 o                         
   0  23   8         67.31         64.73         2.02 o                         
   1  23   8         10.06         10.62         0.64 o                         
   2  23   8          0.73          4.22         0.67 o                         
   3  23   8         89.11         82.37         2.18 o                         
   4  23   8          4.47          6.19         2.27 o                         
  -4  24   8          0.42          0.52         0.57 o                         
  -3  24   8         22.11         18.36         0.62 o                         
  -2  24   8        333.26        367.55         3.79 o                         
  -1  24   8          3.23          3.25         0.65 o                         
   0  24   8         98.45        100.72         2.27 o                         
   1  24   8          3.24          5.81         0.66 o                         
   2  24   8        219.49        205.83         9.06 o                         
   3  24   8        178.74        167.26         5.43 o                         
  -3  25   8         50.81         61.15         0.75 o                         
  -2  25   8        210.30        229.02         5.77 o                         
  -1  25   8        374.05        360.58         3.89 o                         
   0  25   8         10.48         11.02         0.56 o                         
   1  25   8        197.25        185.28         3.44 o                         
   2  25   8          0.02          1.56         0.66 o                         
   3  25   8          1.42          2.04         0.63 o                         
  -3  26   8         15.24         11.33         0.74 o                         
  -2  26   8          1.21          3.81         0.68 o                         
  -1  26   8         83.46         85.07         1.63 o                         
   0  26   8         22.54         20.29         0.76 o                         
   1  26   8          5.76          4.41         0.59 o                         
   2  26   8          9.55         11.75         0.66 o                         
   3  26   8          8.50          5.27         0.88 o                         
  -3  27   8          3.20          3.84         0.62 o                         
  -2  27   8         44.74         48.30         1.02 o                         
  -1  27   8         69.48         74.46         1.61 o                         
   0  27   8         63.45         58.93         1.20 o                         
   1  27   8          4.79          4.71         0.66 o                         
   2  27   8          6.89          9.28         0.65 o                         
  -2  28   8         23.83         17.82         1.03 o                         
  -1  28   8         14.82         15.72         0.75 o                         
   0  28   8        109.05        101.56         4.18 o                         
   1  28   8         11.36          9.11         0.74 o                         
   2  28   8          9.71         10.43         0.75 o                         
  -1  29   8          0.23          0.71         0.64 o                         
   0  29   8        145.48        130.88         2.88 o                         
   1  29   8         21.63         25.86         0.84 o                         
   0  30   8        115.32        114.68         5.10 o                         
  -6   1   9         20.73         22.19         0.70 o                         
  -5   1   9         26.08         23.32         0.64 o                         
  -4   1   9       1091.79        944.64        10.89 o                         
  -3   1   9          2.32          2.53         0.45 o                         
  -2   1   9         40.78         37.26         0.92 o                         
  -1   1   9          5.27          5.57         0.58 o                         
   0   1   9       2953.01       3145.49        71.96 o                         
   1   1   9         15.59         18.86         1.15 o                         
   2   1   9        490.42        490.46         6.58 o                         
   3   1   9         49.85         46.22         0.78 o                         
   4   1   9          7.49          7.47         0.62 o                         
   5   1   9          0.33          1.32         0.58 o                         
  -6   2   9          0.10          0.24         0.58 o                         
  -5   2   9         66.44         59.09         0.77 o                         
  -4   2   9          1.48          2.98         0.64 o                         
  -3   2   9        156.10        131.99         3.42 o                         
  -2   2   9        657.22        695.35        11.92 o                         
  -1   2   9         65.83         68.06         1.67 o                         
   0   2   9       1637.51       1787.17        20.69 o                         
   1   2   9         16.70         18.52         0.85 o                         
   2   2   9        497.43        494.65         7.06 o                         
   3   2   9          5.54          5.90         0.53 o                         
   4   2   9          2.51          3.53         0.59 o                         
   5   2   9        109.99        120.94         1.76 o                         
  -6   3   9         73.02         71.47         1.43 o                         
  -5   3   9         17.65         13.88         0.62 o                         
  -4   3   9         33.35         36.77         0.70 o                         
  -3   3   9        329.23        308.57         4.61 o                         
  -2   3   9        124.97        109.85         2.72 o                         
  -1   3   9       1122.04        999.85        17.19 o                         
   0   3   9        319.75        332.94         2.93 o                         
   1   3   9        752.05        715.79        15.71 o                         
   2   3   9        192.30        171.91         1.40 o                         
   3   3   9          1.26          2.45         0.60 o                         
   4   3   9         23.15         26.32         0.75 o                         
   5   3   9          7.34          9.85         0.65 o                         
  -6   4   9         17.83         17.42         0.73 o                         
  -5   4   9          5.94          6.38         0.54 o                         
  -4   4   9         15.54         16.49         0.57 o                         
  -3   4   9         22.67         23.89         0.63 o                         
  -2   4   9         82.64         79.07         0.71 o                         
  -1   4   9        738.49        731.26         9.86 o                         
   0   4   9          1.55          3.41         0.68 o                         
   1   4   9         33.32         37.32         0.87 o                         
   2   4   9          1.43          7.33         0.71 o                         
   3   4   9        279.45        295.77         3.55 o                         
   4   4   9        123.08        136.08         1.31 o                         
   5   4   9         65.10         58.54         0.91 o                         
  -6   5   9         17.70         19.82         0.66 o                         
  -5   5   9         49.12         46.79         1.23 o                         
  -4   5   9         39.18         34.01         0.57 o                         
  -3   5   9         76.60         74.12         0.81 o                         
  -2   5   9        522.44        483.92        11.97 o                         
  -1   5   9        890.28        878.15         8.43 o                         
   0   5   9       1113.20       1173.31        22.75 o                         
   1   5   9       1829.79       1736.73        34.18 o                         
   2   5   9       1002.37        970.75         6.90 o                         
   3   5   9        127.72        120.59         1.20 o                         
   4   5   9        268.06        263.16         7.11 o                         
   5   5   9        103.39         95.45         2.76 o                         
  -6   6   9         86.47         82.46         1.05 o                         
  -5   6   9         69.19         62.74         1.14 o                         
  -4   6   9        114.37        111.16         1.79 o                         
  -3   6   9        132.44        133.78         1.32 o                         
  -2   6   9         65.23         67.57         1.04 o                         
  -1   6   9        852.90        800.72         5.02 o                         
   0   6   9        873.72        908.34        12.37 o                         
   1   6   9        597.14        589.20         7.08 o                         
   2   6   9        126.92        120.67         2.46 o                         
   3   6   9        196.60        169.05         3.84 o                         
   4   6   9          1.54          1.49         0.60 o                         
   5   6   9         59.66         59.62         2.13 o                         
  -6   7   9         39.10         36.26         1.66 o                         
  -5   7   9        137.83        139.25         2.29 o                         
  -4   7   9        130.09        138.44         1.92 o                         
  -3   7   9          4.24          2.90         0.49 o                         
  -2   7   9        860.81        784.87         7.78 o                         
  -1   7   9         90.22         95.12         1.77 o                         
   0   7   9          0.00          4.29         0.75 o                         
   1   7   9       1043.05       1012.98        13.02 o                         
   2   7   9          8.90         11.25         0.67 o                         
   3   7   9          4.51          3.79         0.66 o                         
   4   7   9        120.97        106.00         2.70 o                         
   5   7   9         14.74         14.40         0.70 o                         
  -6   8   9        117.94        115.59         1.11 o                         
  -5   8   9         36.92         32.05         0.70 o                         
  -4   8   9        131.63        131.68         2.14 o                         
  -3   8   9        121.42        108.36         1.27 o                         
  -2   8   9         39.87         44.72         0.75 o                         
  -1   8   9        355.46        368.55         6.47 o                         
   0   8   9         11.04         14.71         0.68 o                         
   1   8   9        794.49        780.70        18.40 o                         
   2   8   9         47.75         43.54         1.19 o                         
   3   8   9        586.53        586.28        11.80 o                         
   4   8   9         55.50         50.18         1.49 o                         
   5   8   9         68.00         60.31         1.13 o                         
  -6   9   9         24.23         32.20         0.85 o                         
  -5   9   9         71.34         79.35         2.03 o                         
  -4   9   9         36.09         28.92         0.70 o                         
  -3   9   9          5.51          6.26         0.55 o                         
  -2   9   9       1358.29       1340.68        10.14 o                         
  -1   9   9        510.60        493.63         6.56 o                         
   0   9   9        617.85        653.04        12.69 o                         
   1   9   9         32.28         37.14         0.89 o                         
   2   9   9        421.08        413.14         6.79 o                         
   3   9   9        240.91        265.18         5.29 o                         
   4   9   9          4.81          4.05         0.62 o                         
   5   9   9          0.39          1.22         0.60 o                         
  -5  10   9         12.39         11.55         0.60 o                         
  -4  10   9         92.58         93.46         1.26 o                         
  -3  10   9         23.47         17.92         0.50 o                         
  -2  10   9        250.05        255.30         8.41 o                         
  -1  10   9         41.64         40.69         0.77 o                         
   0  10   9        296.70        280.44         1.55 o                         
   1  10   9         24.85         29.70         0.76 o                         
   2  10   9        145.80        162.95         2.16 o                         
   3  10   9        336.71        340.11         4.98 o                         
   4  10   9        226.12        217.91         8.09 o                         
   5  10   9          0.57          1.56         0.72 o                         
  -5  11   9         64.45         60.80         0.95 o                         
  -4  11   9         80.95         79.49         1.40 o                         
  -3  11   9         20.04         15.83         0.64 o                         
  -2  11   9        834.43        789.16         7.88 o                         
  -1  11   9         17.63         21.72         0.58 o                         
   0  11   9       2942.39       3017.40        58.52 o                         
   1  11   9          1.12          1.42         0.56 o                         
   2  11   9        975.72        965.17        24.35 o                         
   3  11   9         91.67        112.36         1.06 o                         
   4  11   9        811.11        780.99        26.25 o                         
   5  11   9        297.28        310.66         4.32 o                         
  -5  12   9        666.29        671.09        10.74 o                         
  -4  12   9         21.11         20.72         0.63 o                         
  -3  12   9        628.13        694.06         8.30 o                         
  -2  12   9         40.66         30.07         0.68 o                         
  -1  12   9         14.75         14.26         0.56 o                         
   0  12   9       1499.90       1503.06        17.33 o                         
   1  12   9         82.05         90.43         1.90 o                         
   2  12   9          7.73          8.32         0.67 o                         
   3  12   9        206.80        196.88         2.28 o                         
   4  12   9          8.63          7.37         0.66 o                         
   5  12   9         91.98         95.49         2.09 o                         
  -5  13   9          1.66          1.86         0.67 o                         
  -4  13   9        147.54        154.10         3.32 o                         
  -3  13   9        152.98        163.42         3.26 o                         
  -2  13   9         38.71         32.46         0.95 o                         
  -1  13   9        186.69        208.64         2.60 o                         
   0  13   9         58.63         54.91         1.05 o                         
   1  13   9         71.10         70.04         0.96 o                         
   2  13   9        184.48        198.53         3.54 o                         
   3  13   9        171.68        175.20         3.37 o                         
   4  13   9          1.86          3.65         0.64 o                         
   5  13   9          4.36          2.93         0.67 o                         
  -5  14   9        258.86        246.77         1.79 o                         
  -4  14   9         67.99         67.54         1.55 o                         
  -3  14   9        549.07        598.10         9.53 o                         
  -2  14   9         68.84         63.08         1.89 o                         
  -1  14   9        286.40        321.81         3.85 o                         
   0  14   9        209.81        207.32         2.02 o                         
   1  14   9         23.83         23.56         0.67 o                         
   2  14   9         73.56         65.34         0.84 o                         
   3  14   9         35.13         32.93         0.77 o                         
   4  14   9         56.31         59.87         1.44 o                         
   5  14   9          2.59          3.13         0.59 o                         
  -5  15   9          0.99          1.67         0.61 o                         
  -4  15   9         19.47         17.74         0.70 o                         
  -3  15   9        117.84        117.78         1.02 o                         
  -2  15   9        141.38        123.06         2.34 o                         
  -1  15   9        202.23        188.13         6.09 o                         
   0  15   9         28.81         28.41         0.76 o                         
   1  15   9        998.30       1006.59         4.98 o                         
   2  15   9          0.22          0.97         0.55 o                         
   3  15   9         58.56         55.87         1.26 o                         
   4  15   9         53.63         58.66         1.56 o                         
   5  15   9         25.99         23.52         1.31 o                         
  -5  16   9          0.02          1.35         0.53 o                         
  -4  16   9        157.32        152.03         2.52 o                         
  -3  16   9        474.94        468.65         8.96 o                         
  -2  16   9        281.59        280.84         3.69 o                         
  -1  16   9          4.70          6.15         0.54 o                         
   0  16   9          1.95          2.22         0.53 o                         
   1  16   9          7.57          9.14         0.64 o                         
   2  16   9         19.68         20.28         0.66 o                         
   3  16   9        186.11        182.91         2.81 o                         
   4  16   9        184.87        202.95         3.82 o                         
  -5  17   9          7.64          8.88         0.58 o                         
  -4  17   9        179.37        205.45         5.10 o                         
  -3  17   9         73.12         72.89         1.00 o                         
  -2  17   9         60.99         61.70         0.77 o                         
  -1  17   9         91.69         97.90         1.96 o                         
   0  17   9          5.77          9.72         0.61 o                         
   1  17   9        244.69        280.53         6.43 o                         
   2  17   9        251.99        259.43         5.11 o                         
   3  17   9        473.64        470.99         5.00 o                         
   4  17   9         84.70         80.91         2.09 o                         
  -4  18   9         13.39         12.91         0.71 o                         
  -3  18   9         28.45         26.31         1.01 o                         
  -2  18   9        388.51        424.39         4.29 o                         
  -1  18   9        687.47        657.69        11.06 o                         
   0  18   9          2.24          2.75         0.58 o                         
   1  18   9          7.23          9.85         0.62 o                         
   2  18   9         95.90         69.58         1.52 o                         
   3  18   9         15.78         17.81         0.71 o                         
   4  18   9          5.86          6.42         0.60 o                         
  -4  19   9         11.34         10.03         0.63 o                         
  -3  19   9        141.62        139.39         3.35 o                         
  -2  19   9         57.78         64.53         0.94 o                         
  -1  19   9        222.04        230.63         6.54 o                         
   0  19   9         65.37         67.07         1.04 o                         
   1  19   9          5.96          6.74         0.72 o                         
   2  19   9          0.92          2.12         0.61 o                         
   3  19   9          2.14          3.81         0.59 o                         
   4  19   9          1.59          1.96         0.59 o                         
  -4  20   9         68.75         75.32         1.53 o                         
  -3  20   9         14.33         12.94         0.68 o                         
  -2  20   9        450.52        473.69         7.32 o                         
  -1  20   9        179.13        179.01         2.21 o                         
   0  20   9          0.60          1.83         0.55 o                         
   1  20   9        191.41        168.66         4.66 o                         
   2  20   9          0.93          1.50         0.63 o                         
   3  20   9        133.35        137.44         2.22 o                         
   4  20   9          2.86          2.03         0.59 o                         
  -4  21   9          6.84          8.39         0.73 o                         
  -3  21   9         10.24         10.41         0.60 o                         
  -2  21   9         13.05         13.98         0.64 o                         
  -1  21   9         14.04         17.28         0.64 o                         
   0  21   9        132.18        137.72         3.93 o                         
   1  21   9          0.48          0.09         0.58 o                         
   2  21   9         97.55        118.04         1.83 o                         
   3  21   9         12.76         13.37         0.94 o                         
  -4  22   9        121.36        108.47         3.01 o                         
  -3  22   9         46.61         45.52         1.04 o                         
  -2  22   9          0.27          0.98         0.56 o                         
  -1  22   9         71.30         66.36         1.04 o                         
   0  22   9         44.85         46.96         1.42 o                         
   1  22   9         12.30          9.21         0.67 o                         
   2  22   9        106.80        120.15         5.42 o                         
   3  22   9         20.43         25.84         0.87 o                         
  -3  23   9          0.07          0.95         0.58 o                         
  -2  23   9         77.49         84.01         1.53 o                         
  -1  23   9         34.87         44.11         0.81 o                         
   0  23   9        122.05        118.94         1.07 o                         
   1  23   9        137.63        149.93         3.71 o                         
   2  23   9         45.49         48.05         1.94 o                         
   3  23   9         62.00         57.85         0.94 o                         
  -3  24   9          5.65          4.20         0.60 o                         
  -2  24   9         11.62         13.37         0.70 o                         
  -1  24   9         13.35         15.29         0.65 o                         
   0  24   9         28.71         27.66         0.80 o                         
   1  24   9         25.91         29.12         0.91 o                         
   2  24   9         75.33         60.74         1.96 o                         
   3  24   9          0.05          1.27         0.64 o                         
  -3  25   9          1.32          2.12         0.60 o                         
  -2  25   9         30.16         29.90         0.72 o                         
  -1  25   9        133.90        137.09         1.13 o                         
   0  25   9         25.78         30.68         0.82 o                         
   1  25   9          1.29          2.04         0.61 o                         
   2  25   9         85.83         79.75         2.43 o                         
  -2  26   9         85.38         81.08         2.35 o                         
  -1  26   9         21.60         16.83         0.90 o                         
   0  26   9         22.20         22.25         1.35 o                         
   1  26   9         71.64         74.53         3.97 o                         
   2  26   9         55.25         48.97         0.98 o                         
  -2  27   9         30.48         30.02         1.14 o                         
  -1  27   9         43.17         38.62         0.97 o                         
   0  27   9          0.68          1.93         0.56 o                         
   1  27   9         14.32         12.35         0.76 o                         
  -1  28   9         93.48         88.79         2.17 o                         
   0  28   9          0.79          2.13         0.61 o                         
   1  28   9         25.14         20.93         1.31 o                         
  -5   0  10         47.13         36.48         0.89 o                         
  -4   0  10        269.40        280.63         3.22 o                         
  -3   0  10        257.34        214.39         5.47 o                         
  -2   0  10         15.50         17.00         0.88 o                         
  -1   0  10       1095.72       1260.63        13.27 o                         
   0   0  10        856.09        875.12        15.40 o                         
   1   0  10       1712.25       1905.43        32.45 o                         
   2   0  10         52.54         65.87         1.54 o                         
   3   0  10         78.82         82.80         1.16 o                         
   4   0  10        179.65        160.31         4.23 o                         
   5   0  10          9.38          5.81         0.97 o                         
  -5   1  10         45.48         47.60         0.77 o                         
  -4   1  10        235.97        226.76         4.17 o                         
  -3   1  10        229.49        228.02         4.63 o                         
  -2   1  10         71.14         90.25         2.27 o                         
  -1   1  10         44.69         40.76         0.77 o                         
   0   1  10         83.98         94.36         1.86 o                         
   1   1  10         79.33         96.37         1.33 o                         
   2   1  10        437.81        436.11         6.47 o                         
   3   1  10         34.49         34.51         0.74 o                         
   4   1  10          0.03          1.23         0.57 o                         
   5   1  10        186.52        170.68         3.33 o                         
  -5   2  10         50.14         36.82         0.72 o                         
  -4   2  10        268.21        263.08         5.01 o                         
  -3   2  10         33.99         33.89         0.99 o                         
  -2   2  10        915.53        923.18        12.70 o                         
  -1   2  10       2547.19       2700.12        20.20 o                         
   0   2  10        969.42       1034.74        16.48 o                         
   1   2  10       1127.93       1174.30        12.12 o                         
   2   2  10        123.90        123.69         1.37 o                         
   3   2  10        265.36        251.37         3.02 o                         
   4   2  10         24.97         21.70         1.02 o                         
   5   2  10          6.40          5.41         0.68 o                         
  -5   3  10          8.47          7.85         0.58 o                         
  -4   3  10          3.30          3.26         0.53 o                         
  -3   3  10          0.13          2.76         0.52 o                         
  -2   3  10         11.13         11.14         0.53 o                         
  -1   3  10         27.52         25.70         0.69 o                         
   0   3  10        144.55        144.27         1.96 o                         
   1   3  10        126.68        135.43         3.52 o                         
   2   3  10        787.42        815.16         4.85 o                         
   3   3  10        296.05        306.84         3.67 o                         
   4   3  10        778.26        778.90        14.85 o                         
   5   3  10        133.14        122.25         1.11 o                         
  -5   4  10         24.89         25.42         0.62 o                         
  -4   4  10         44.23         41.50         0.81 o                         
  -3   4  10       1236.07       1192.41        11.16 o                         
  -2   4  10        362.09        315.60         4.09 o                         
  -1   4  10        235.09        247.74         4.62 o                         
   0   4  10        267.67        244.43         6.58 o                         
   1   4  10        278.11        316.52         4.00 o                         
   2   4  10        155.79        165.88         1.26 o                         
   3   4  10         12.23         14.10         0.56 o                         
   4   4  10         94.03         95.64         2.83 o                         
   5   4  10          1.05          2.33         0.65 o                         
  -5   5  10        139.40        148.53         1.52 o                         
  -4   5  10         29.25         36.01         0.62 o                         
  -3   5  10         11.85          7.97         0.56 o                         
  -2   5  10        181.44        172.92         2.06 o                         
  -1   5  10         11.76         11.74         0.54 o                         
   0   5  10        390.17        402.71         5.98 o                         
   1   5  10         27.24         45.16         0.98 o                         
   2   5  10         56.25         52.63         1.22 o                         
   3   5  10        191.58        189.71         2.57 o                         
   4   5  10          0.45          0.64         0.60 o                         
   5   5  10         27.82         23.77         0.78 o                         
  -5   6  10          1.40          1.16         0.65 o                         
  -4   6  10        132.98        130.49         2.21 o                         
  -3   6  10         88.98         83.17         1.71 o                         
  -2   6  10         27.91         23.45         0.59 o                         
  -1   6  10        299.09        329.89         5.11 o                         
   0   6  10        100.08        111.54         1.41 o                         
   1   6  10       1461.36       1449.07        25.42 o                         
   2   6  10        254.26        247.45         5.87 o                         
   3   6  10          0.75          1.53         0.53 o                         
   4   6  10        282.01        271.64         4.39 o                         
   5   6  10         46.96         48.07         1.27 o                         
  -5   7  10        205.92        194.50         4.56 o                         
  -4   7  10        108.99        104.10         0.88 o                         
  -3   7  10        110.57        104.85         1.97 o                         
  -2   7  10          2.37          5.85         0.53 o                         
  -1   7  10         48.36         53.56         0.87 o                         
   0   7  10        717.09        779.78        22.08 o                         
   1   7  10        146.63        144.83         1.71 o                         
   2   7  10          0.58          1.36         0.61 o                         
   3   7  10          8.15          9.14         0.58 o                         
   4   7  10         10.96         14.74         0.76 o                         
   5   7  10         36.63         35.28         1.13 o                         
  -5   8  10         51.44         56.41         1.99 o                         
  -4   8  10         71.10         59.47         1.26 o                         
  -3   8  10        334.04        296.66         6.19 o                         
  -2   8  10         78.00        100.02         2.64 o                         
  -1   8  10        130.37        123.37         1.43 o                         
   0   8  10        148.66        169.16         4.68 o                         
   1   8  10        996.11        967.07         6.19 o                         
   2   8  10        386.33        363.72         9.09 o                         
   3   8  10         43.99         49.18         1.23 o                         
   4   8  10         63.61         67.97         2.35 o                         
   5   8  10          0.40          1.56         0.62 o                         
  -5   9  10          9.56         12.24         0.67 o                         
  -4   9  10         34.05         35.81         0.69 o                         
  -3   9  10         18.71         13.95         0.50 o                         
  -2   9  10         15.55         17.53         0.59 o                         
  -1   9  10         63.16         68.45         0.85 o                         
   0   9  10       1533.27       1634.86        16.13 o                         
   1   9  10        258.51        306.99         4.71 o                         
   2   9  10        596.51        649.47        13.36 o                         
   3   9  10          0.81          1.71         0.63 o                         
   4   9  10        324.45        312.51        11.58 o                         
   5   9  10        147.13        152.99         1.96 o                         
  -5  10  10          2.12          2.15         0.56 o                         
  -4  10  10         65.76         68.10         1.39 o                         
  -3  10  10         39.87         40.43         1.33 o                         
  -2  10  10        239.31        213.69         4.68 o                         
  -1  10  10        135.93        117.89         1.05 o                         
   0  10  10        359.67        366.99         8.96 o                         
   1  10  10        170.82        157.67         4.63 o                         
   2  10  10          8.43          7.03         0.64 o                         
   3  10  10        270.00        250.45         5.17 o                         
   4  10  10          1.79          3.64         0.58 o                         
   5  10  10         31.65         28.13         0.87 o                         
  -5  11  10         57.82         57.12         0.75 o                         
  -4  11  10        235.00        195.55         4.96 o                         
  -3  11  10        136.53        134.14         2.54 o                         
  -2  11  10         41.25         47.12         0.71 o                         
  -1  11  10         62.73         67.67         0.79 o                         
   0  11  10         23.71         23.80         0.74 o                         
   1  11  10         30.96         40.34         0.76 o                         
   2  11  10        205.20        194.77         4.63 o                         
   3  11  10         33.14         34.10         0.75 o                         
   4  11  10         44.41         52.70         1.80 o                         
   5  11  10         70.22         48.87         1.98 o                         
  -5  12  10         33.96         31.37         0.73 o                         
  -4  12  10         28.16         24.62         0.76 o                         
  -3  12  10          0.37          1.80         0.50 o                         
  -2  12  10          7.94         13.78         0.58 o                         
  -1  12  10        229.03        212.15         3.56 o                         
   0  12  10         35.05         32.31         0.74 o                         
   1  12  10        150.87        146.13         3.50 o                         
   2  12  10          0.53          3.52         0.56 o                         
   3  12  10         13.35         13.72         0.63 o                         
   4  12  10         54.10         58.59         1.04 o                         
  -5  13  10          9.10          7.44         0.58 o                         
  -4  13  10          9.08          8.46         0.57 o                         
  -3  13  10         86.25         94.77         2.99 o                         
  -2  13  10        112.87         92.55         2.38 o                         
  -1  13  10        211.42        221.67         3.12 o                         
   0  13  10          0.80          3.32         0.53 o                         
   1  13  10         31.20         37.61         0.83 o                         
   2  13  10          4.75          6.01         0.63 o                         
   3  13  10         25.99         23.48         0.62 o                         
   4  13  10         38.50         34.39         0.79 o                         
  -5  14  10          6.17          7.11         0.54 o                         
  -4  14  10         18.44         26.10         0.70 o                         
  -3  14  10          3.61          5.66         0.62 o                         
  -2  14  10         52.78         47.52         0.83 o                         
  -1  14  10        151.30        164.18         2.54 o                         
   0  14  10         52.26         49.02         1.06 o                         
   1  14  10        126.14        113.89         0.81 o                         
   2  14  10          4.25          9.50         0.71 o                         
   3  14  10          1.05          1.17         0.55 o                         
   4  14  10         18.20         16.83         0.70 o                         
  -4  15  10        137.53        152.27         2.49 o                         
  -3  15  10         18.87         18.19         0.65 o                         
  -2  15  10        408.60        454.06         6.39 o                         
  -1  15  10         72.22         72.73         0.81 o                         
   0  15  10        201.29        231.26         1.98 o                         
   1  15  10        183.37        198.73         1.45 o                         
   2  15  10         12.27         14.30         0.64 o                         
   3  15  10        197.68        190.83         6.20 o                         
   4  15  10          0.07          0.24         0.65 o                         
  -4  16  10          0.88          1.42         0.53 o                         
  -3  16  10         18.35         20.39         0.61 o                         
  -2  16  10         12.16         14.10         0.56 o                         
  -1  16  10         13.20         15.01         0.60 o                         
   0  16  10          0.00          3.03         0.63 o                         
   1  16  10         21.20         20.00         0.76 o                         
   2  16  10          0.79          3.79         0.66 o                         
   3  16  10          4.12          6.81         0.56 o                         
   4  16  10         22.37         26.21         1.36 o                         
  -4  17  10         93.88         83.85         1.84 o                         
  -3  17  10         18.94         20.64         0.82 o                         
  -2  17  10         47.76         47.65         0.86 o                         
  -1  17  10         26.58         22.30         0.71 o                         
   0  17  10        120.08        149.20         2.83 o                         
   1  17  10         75.35         83.73         0.75 o                         
   2  17  10        338.42        357.26         2.24 o                         
   3  17  10         24.94         30.51         0.80 o                         
   4  17  10        177.16        181.14         2.99 o                         
  -4  18  10          0.25          0.79         0.59 o                         
  -3  18  10         98.43        108.35         2.96 o                         
  -2  18  10         30.21         33.36         0.79 o                         
  -1  18  10         45.38         44.62         0.79 o                         
   0  18  10         81.74         85.43         1.55 o                         
   1  18  10         30.35         31.03         0.71 o                         
   2  18  10        210.85        224.79         1.82 o                         
   3  18  10         33.52         34.14         0.74 o                         
   4  18  10         15.87         13.55         0.88 o                         
  -4  19  10         46.52         45.27         1.22 o                         
  -3  19  10         60.11         63.79         1.40 o                         
  -2  19  10         35.06         39.43         0.74 o                         
  -1  19  10          0.19          0.38         0.54 o                         
   0  19  10        108.18        113.65         2.07 o                         
   1  19  10         45.28         37.61         1.48 o                         
   2  19  10        200.94        205.32         3.28 o                         
   3  19  10         35.18         30.85         0.80 o                         
  -4  20  10         18.56         16.99         0.76 o                         
  -3  20  10          5.16          7.60         0.57 o                         
  -2  20  10          1.20          1.83         0.56 o                         
  -1  20  10        111.97        126.45         1.64 o                         
   0  20  10         89.65         93.42         2.30 o                         
   1  20  10          4.72          2.71         0.58 o                         
   2  20  10         27.28         33.81         0.82 o                         
   3  20  10         35.40         29.49         0.79 o                         
  -3  21  10        163.65        175.39         4.05 o                         
  -2  21  10         75.53         66.70         2.59 o                         
  -1  21  10         69.75         76.27         1.85 o                         
   0  21  10         55.19         48.92         1.73 o                         
   1  21  10          9.89          9.98         0.57 o                         
   2  21  10         11.27          9.04         0.71 o                         
   3  21  10         47.45         37.97         0.78 o                         
  -3  22  10          5.82          8.71         0.67 o                         
  -2  22  10          0.38          1.09         0.57 o                         
  -1  22  10          4.92          3.32         0.55 o                         
   0  22  10          3.81          5.65         0.68 o                         
   1  22  10         45.51         53.50         1.54 o                         
   2  22  10          1.25          2.55         0.72 o                         
   3  22  10          1.14          1.68         0.79 o                         
  -3  23  10         65.09         63.15         2.11 o                         
  -2  23  10         13.37         11.33         0.75 o                         
  -1  23  10          0.06          1.49         0.56 o                         
   0  23  10        192.12        190.72         4.14 o                         
   1  23  10        194.14        159.69         4.49 o                         
   2  23  10        117.46         97.30         4.50 o                         
  -2  24  10        126.55        134.59         2.92 o                         
  -1  24  10          5.50          6.60         0.67 o                         
   0  24  10         57.29         60.79         2.11 o                         
   1  24  10         79.71         80.53         1.62 o                         
   2  24  10         56.67         56.74         1.27 o                         
  -2  25  10         72.15         62.58         0.98 o                         
  -1  25  10         15.46         15.69         0.67 o                         
   0  25  10          0.03          0.71         0.62 o                         
   1  25  10         48.95         44.19         2.53 o                         
  -1  26  10          2.87          2.84         0.78 o                         
   0  26  10        141.03        134.23         2.68 o                         
   1  26  10          1.14          0.82         0.73 o                         
  -5   1  11         29.88         30.41         0.72 o                         
  -4   1  11          1.71          3.40         0.47 o                         
  -3   1  11         79.73         76.21         1.44 o                         
  -2   1  11        103.93        101.77         2.28 o                         
  -1   1  11          6.70          8.51         0.61 o                         
   0   1  11         12.27         18.47         0.68 o                         
   1   1  11         17.14         13.85         0.61 o                         
   2   1  11        193.90        184.17         2.13 o                         
   3   1  11         13.49         15.73         0.62 o                         
   4   1  11         30.23         31.09         0.67 o                         
   5   1  11          8.68          9.05         1.44 o                         
  -5   2  11          0.01          0.73         0.58 o                         
  -4   2  11         30.99         43.38         0.62 o                         
  -3   2  11         12.09          8.50         0.49 o                         
  -2   2  11          0.40          3.31         0.52 o                         
  -1   2  11        798.84        750.28         3.86 o                         
   0   2  11        254.89        232.75         2.06 o                         
   1   2  11       1073.34       1035.60        10.52 o                         
   2   2  11        364.74        308.09         3.60 o                         
   3   2  11        185.73        164.84         3.92 o                         
   4   2  11         14.48         10.49         0.69 o                         
  -5   3  11         62.21         62.44         1.03 o                         
  -4   3  11         83.35         75.51         1.92 o                         
  -3   3  11         70.08         65.00         1.65 o                         
  -2   3  11        385.41        346.82         4.39 o                         
  -1   3  11        191.93        193.07         3.58 o                         
   0   3  11        225.15        211.01         3.78 o                         
   1   3  11         17.34         19.17         0.67 o                         
   2   3  11          8.55         10.77         0.66 o                         
   3   3  11          3.53          5.92         0.58 o                         
   4   3  11          1.79          2.40         0.56 o                         
  -5   4  11          0.06         -0.05         0.59 o                         
  -4   4  11         60.67         64.57         1.62 o                         
  -3   4  11        205.28        188.75         4.26 o                         
  -2   4  11        313.22        297.80         4.03 o                         
  -1   4  11         66.17         51.05         1.25 o                         
   0   4  11         15.85         14.96         0.65 o                         
   1   4  11          6.72         13.82         0.63 o                         
   2   4  11        222.42        221.93         2.35 o                         
   3   4  11        260.64        269.89         4.86 o                         
   4   4  11         19.89         15.99         0.72 o                         
  -5   5  11         87.33         80.38         1.44 o                         
  -4   5  11         47.74         37.54         0.61 o                         
  -3   5  11          5.25          6.06         0.46 o                         
  -2   5  11        219.12        216.97         2.58 o                         
  -1   5  11        452.14        407.04         7.82 o                         
   0   5  11        986.33        986.85        27.83 o                         
   1   5  11         95.36         83.24         1.54 o                         
   2   5  11        213.52        199.88         4.71 o                         
   3   5  11          0.44          0.64         0.53 o                         
   4   5  11         57.34         57.47         0.94 o                         
  -5   6  11         68.15         76.35         0.80 o                         
  -4   6  11          2.09          2.24         0.53 o                         
  -3   6  11          0.46          2.18         0.50 o                         
  -2   6  11        164.20        157.80         1.75 o                         
  -1   6  11        621.82        608.17         8.23 o                         
   0   6  11        200.95        201.87         4.14 o                         
   1   6  11         13.75         13.80         0.68 o                         
   2   6  11         94.92        103.96         1.62 o                         
   3   6  11        185.49        181.97         2.39 o                         
   4   6  11         18.52         20.40         0.67 o                         
  -5   7  11          0.06          0.67         0.61 o                         
  -4   7  11        113.59        130.42         3.19 o                         
  -3   7  11         29.08         30.62         0.70 o                         
  -2   7  11        167.63        180.90         2.55 o                         
  -1   7  11          0.74          0.76         0.54 o                         
   0   7  11         74.66         78.76         0.93 o                         
   1   7  11        424.36        424.56         3.94 o                         
   2   7  11          7.59          5.65         0.57 o                         
   3   7  11        202.78        206.30         3.85 o                         
   4   7  11        123.24        118.24         2.18 o                         
  -5   8  11         21.04         21.91         0.83 o                         
  -4   8  11         83.55         81.91         0.81 o                         
  -3   8  11        187.35        210.07         4.58 o                         
  -2   8  11         55.26         56.55         0.91 o                         
  -1   8  11         62.11         64.77         0.81 o                         
   0   8  11         49.71         50.67         0.67 o                         
   1   8  11          0.01          1.10         0.59 o                         
   2   8  11        176.36        176.83         1.67 o                         
   3   8  11         42.30         42.80         0.71 o                         
   4   8  11         20.01         18.91         0.70 o                         
  -5   9  11        170.44        154.94         3.45 o                         
  -4   9  11         28.66         26.71         0.82 o                         
  -3   9  11        135.38        133.02         2.62 o                         
  -2   9  11          2.23          2.59         0.49 o                         
  -1   9  11        311.74        329.98         7.58 o                         
   0   9  11        355.29        372.76         7.34 o                         
   1   9  11         57.54         67.38         1.30 o                         
   2   9  11         54.43         64.02         0.84 o                         
   3   9  11        136.95        141.21         2.94 o                         
   4   9  11         22.49         22.98         0.84 o                         
  -5  10  11          0.00          1.61         0.61 o                         
  -4  10  11          5.98          8.32         0.51 o                         
  -3  10  11         64.27         57.42         0.79 o                         
  -2  10  11          1.02          1.80         0.49 o                         
  -1  10  11        772.52        735.03        14.56 o                         
   0  10  11         26.85         43.74         0.69 o                         
   1  10  11        723.42        697.46        11.79 o                         
   2  10  11        522.34        578.35         7.00 o                         
   3  10  11        615.69        601.36         8.28 o                         
   4  10  11        235.50        213.63         6.46 o                         
  -4  11  11         61.68         55.27         0.95 o                         
  -3  11  11        531.42        499.25        15.78 o                         
  -2  11  11        408.72        385.69         6.17 o                         
  -1  11  11         44.68         48.80         1.16 o                         
   0  11  11        114.65        122.96         2.57 o                         
   1  11  11         25.68         23.25         0.80 o                         
   2  11  11        343.69        332.57         4.67 o                         
   3  11  11         24.20         25.36         1.05 o                         
   4  11  11         16.72         19.30         0.73 o                         
  -4  12  11          4.99          6.06         0.61 o                         
  -3  12  11         22.18         18.06         0.63 o                         
  -2  12  11          0.87          4.10         0.49 o                         
  -1  12  11         12.73         14.63         0.59 o                         
   0  12  11        152.37        152.90         2.92 o                         
   1  12  11        632.35        564.10         5.64 o                         
   2  12  11        347.13        338.94         6.00 o                         
   3  12  11         14.59         13.43         0.67 o                         
   4  12  11         20.57         20.74         0.75 o                         
  -4  13  11         92.65         93.00         1.87 o                         
  -3  13  11          6.59          8.17         0.65 o                         
  -2  13  11        101.98        117.58         1.33 o                         
  -1  13  11         89.58        104.34         2.59 o                         
   0  13  11         18.86         20.60         0.62 o                         
   1  13  11         30.58         31.36         0.78 o                         
   2  13  11          5.60          4.13         0.55 o                         
   3  13  11         88.68         91.18         1.11 o                         
   4  13  11        152.57        156.55         4.76 o                         
  -4  14  11          2.29          3.34         0.60 o                         
  -3  14  11        141.51        120.97         3.09 o                         
  -2  14  11         23.87         29.87         0.74 o                         
  -1  14  11         52.39         51.09         1.01 o                         
   0  14  11         27.10         25.76         0.64 o                         
   1  14  11         84.53         65.03         1.13 o                         
   2  14  11         43.32         49.14         1.30 o                         
   3  14  11         74.01         67.71         1.25 o                         
   4  14  11         10.75         10.90         0.64 o                         
  -4  15  11         47.42         40.76         1.11 o                         
  -3  15  11        100.29        107.43         2.43 o                         
  -2  15  11         24.25         27.17         0.78 o                         
  -1  15  11         79.94         79.93         0.85 o                         
   0  15  11          4.98          7.14         0.67 o                         
   1  15  11        358.64        409.29         3.52 o                         
   2  15  11         16.43         18.41         0.68 o                         
   3  15  11        117.67        126.78         1.18 o                         
  -4  16  11          6.11          4.78         0.55 o                         
  -3  16  11          5.36          7.37         0.58 o                         
  -2  16  11        203.81        196.10         3.00 o                         
  -1  16  11        137.91        151.76         4.21 o                         
   0  16  11        632.50        660.19        16.32 o                         
   1  16  11        738.44        764.21        18.76 o                         
   2  16  11        570.90        602.32         3.68 o                         
   3  16  11        464.94        489.06         7.74 o                         
  -4  17  11        127.67        117.17         3.92 o                         
  -3  17  11          2.71          4.26         0.60 o                         
  -2  17  11         31.07         28.62         0.78 o                         
  -1  17  11         57.46         56.15         1.40 o                         
   0  17  11          6.24          4.76         0.60 o                         
   1  17  11          9.78          8.57         0.66 o                         
   2  17  11          1.84          3.14         0.58 o                         
   3  17  11         78.90         84.75         1.43 o                         
  -3  18  11         51.04         38.78         0.90 o                         
  -2  18  11          5.49          6.60         0.56 o                         
  -1  18  11         56.00         66.48         1.39 o                         
   0  18  11         29.32         26.32         0.80 o                         
   1  18  11         54.32         60.41         1.41 o                         
   2  18  11         51.84         58.78         1.42 o                         
   3  18  11        108.38         90.52         2.57 o                         
  -3  19  11         33.31         33.39         1.06 o                         
  -2  19  11         13.66         14.35         0.75 o                         
  -1  19  11          0.16          0.03         0.61 o                         
   0  19  11         66.80         69.96         1.50 o                         
   1  19  11         11.88         12.58         0.70 o                         
   2  19  11          0.31          1.71         0.62 o                         
   3  19  11         18.06         19.01         0.88 o                         
  -3  20  11         32.99         30.48         1.16 o                         
  -2  20  11        108.44        109.29         1.40 o                         
  -1  20  11          0.66          2.30         0.54 o                         
   0  20  11         99.95         99.24         1.15 o                         
   1  20  11          6.77          5.68         0.58 o                         
   2  20  11          2.04          2.42         0.56 o                         
  -2  21  11          0.03          1.13         0.62 o                         
  -1  21  11        118.95        126.31         1.96 o                         
   0  21  11          3.94          4.54         0.62 o                         
   1  21  11         15.13         15.05         0.72 o                         
   2  21  11          1.11          3.00         0.63 o                         
  -2  22  11         64.24         67.75         1.37 o                         
  -1  22  11        143.56        150.25         3.42 o                         
   0  22  11         42.81         40.43         1.06 o                         
   1  22  11        137.21        127.64         6.48 o                         
   2  22  11         69.05         70.35         2.39 o                         
  -2  23  11         39.82         36.88         0.82 o                         
  -1  23  11          0.10          1.05         0.69 o                         
   0  23  11         13.99         11.65         0.70 o                         
   1  23  11          3.17          3.49         0.77 o                         
  -1  24  11        204.22        186.12         6.77 o                         
   0  24  11         88.06         91.77         3.47 o                         
  -4   0  12         35.89         35.61         0.88 o                         
  -3   0  12        162.04        174.76         3.02 o                         
  -2   0  12        322.95        297.43         6.96 o                         
  -1   0  12       1087.09       1076.67        10.18 o                         
   0   0  12         25.66         25.46         0.90 o                         
   1   0  12         20.38         19.09         1.05 o                         
   2   0  12         52.51         48.10         1.25 o                         
   3   0  12          0.27          2.55         0.78 o                         
   4   0  12         79.84         69.76         1.19 o                         
  -4   1  12          0.15          0.76         0.49 o                         
  -3   1  12         11.79          6.44         0.49 o                         
  -2   1  12        330.22        349.92         5.67 o                         
  -1   1  12          1.19          3.46         0.55 o                         
   0   1  12         38.61         48.56         0.70 o                         
   1   1  12          1.61          1.24         0.55 o                         
   2   1  12          0.04          1.04         0.58 o                         
   3   1  12         81.10         73.82         1.00 o                         
   4   1  12          4.04          1.90         0.55 o                         
  -4   2  12         46.28         42.08         1.33 o                         
  -3   2  12          6.75          5.92         0.50 o                         
  -2   2  12         42.76         38.94         0.69 o                         
  -1   2  12          0.39          2.51         0.50 o                         
   0   2  12          0.66          0.49         0.59 o                         
   1   2  12          2.09          5.07         0.56 o                         
   2   2  12        319.93        328.04         6.87 o                         
   3   2  12        323.21        313.38         6.00 o                         
   4   2  12         92.44         90.13         2.73 o                         
  -4   3  12          5.90          4.58         0.59 o                         
  -3   3  12        210.80        208.56         4.08 o                         
  -2   3  12        186.53        170.22         4.13 o                         
  -1   3  12        222.98        232.62         4.84 o                         
   0   3  12        734.02        736.48        10.91 o                         
   1   3  12        233.04        237.12         4.79 o                         
   2   3  12        468.66        468.86         8.19 o                         
   3   3  12        127.20        131.08         1.31 o                         
   4   3  12        340.62        319.72         8.06 o                         
  -4   4  12        123.14        113.13         1.08 o                         
  -3   4  12         83.82         73.45         1.48 o                         
  -2   4  12        157.52        137.40         3.66 o                         
  -1   4  12         10.97         10.82         0.52 o                         
   0   4  12          1.09          3.68         0.61 o                         
   1   4  12        114.43        109.93         0.88 o                         
   2   4  12          0.02          0.54         0.54 o                         
   3   4  12         20.23         24.07         0.72 o                         
   4   4  12         23.11         20.48         1.22 o                         
  -4   5  12         33.70         36.41         0.69 o                         
  -3   5  12         24.73         23.18         0.90 o                         
  -2   5  12         54.20         54.67         0.72 o                         
  -1   5  12        261.85        262.46         4.30 o                         
   0   5  12          0.38          0.75         0.56 o                         
   1   5  12        232.93        241.59         1.98 o                         
   2   5  12        131.12        115.81         2.37 o                         
   3   5  12          7.16          9.15         0.62 o                         
   4   5  12          1.52          2.33         0.56 o                         
  -4   6  12        141.62        137.43         2.07 o                         
  -3   6  12         73.16         69.88         0.79 o                         
  -2   6  12         19.70         28.47         0.58 o                         
  -1   6  12         12.85         17.63         0.65 o                         
   0   6  12         29.88         32.31         0.77 o                         
   1   6  12         68.62         66.50         2.14 o                         
   2   6  12          0.32          2.75         0.55 o                         
   3   6  12          0.20          0.86         0.55 o                         
   4   6  12         15.37         15.95         0.60 o                         
  -4   7  12          8.66          5.50         0.58 o                         
  -3   7  12          7.83         10.14         0.57 o                         
  -2   7  12          9.48          9.09         0.58 o                         
  -1   7  12         46.21         44.49         0.79 o                         
   0   7  12         11.68         10.54         0.59 o                         
   1   7  12         68.46         76.18         0.89 o                         
   2   7  12         51.26         41.57         0.83 o                         
   3   7  12         21.73         17.52         0.62 o                         
   4   7  12          0.52          1.09         0.57 o                         
  -4   8  12         47.68         46.15         0.90 o                         
  -3   8  12         28.68         27.83         0.67 o                         
  -2   8  12         12.30         10.32         0.55 o                         
  -1   8  12          0.10          1.20         0.55 o                         
   0   8  12         12.66         15.24         0.61 o                         
   1   8  12          2.21          3.20         0.53 o                         
   2   8  12          0.10          0.87         0.54 o                         
   3   8  12         95.88         87.02         2.33 o                         
   4   8  12        150.51        132.88         4.37 o                         
  -4   9  12        240.58        248.32         2.69 o                         
  -3   9  12         41.39         30.30         0.96 o                         
  -2   9  12        316.57        270.41         5.79 o                         
  -1   9  12        369.96        398.12         4.39 o                         
   0   9  12        429.81        441.24         3.74 o                         
   1   9  12         81.91         87.28         2.99 o                         
   2   9  12        227.83        221.73         5.54 o                         
   3   9  12         85.99         84.36         2.24 o                         
   4   9  12        100.39         65.97         2.34 o                         
  -4  10  12         32.26         27.10         0.70 o                         
  -3  10  12         89.02         86.23         1.33 o                         
  -2  10  12         72.46         81.51         2.19 o                         
  -1  10  12          2.45          3.03         0.54 o                         
   0  10  12        128.22        119.84         3.21 o                         
   1  10  12         10.06         11.74         0.62 o                         
   2  10  12          2.70          3.11         0.56 o                         
   3  10  12          0.78          3.55         0.53 o                         
  -4  11  12          0.19          0.61         0.53 o                         
  -3  11  12         38.23         41.93         0.76 o                         
  -2  11  12          9.95         11.77         0.68 o                         
  -1  11  12          7.21          6.15         0.58 o                         
   0  11  12         33.96         33.02         1.31 o                         
   1  11  12        108.81        116.06         3.17 o                         
   2  11  12          5.79          6.72         0.53 o                         
   3  11  12         21.50         19.35         0.66 o                         
  -4  12  12        108.89         99.69         3.62 o                         
  -3  12  12          5.19          4.12         0.53 o                         
  -2  12  12         38.07         43.42         1.16 o                         
  -1  12  12          0.85          1.61         0.51 o                         
   0  12  12         47.82         43.32         1.60 o                         
   1  12  12        107.87        114.01         2.03 o                         
   2  12  12         98.46        112.30         1.53 o                         
   3  12  12         95.84         90.00         1.88 o                         
  -4  13  12          0.63         -0.11         0.78 o                         
  -3  13  12          4.62          3.60         0.59 o                         
  -2  13  12         30.39         28.21         1.20 o                         
  -1  13  12         45.33         51.14         1.07 o                         
   0  13  12        317.69        309.24         8.13 o                         
   1  13  12         27.26         26.77         0.69 o                         
   2  13  12         12.52         16.44         0.70 o                         
   3  13  12          0.90          1.79         0.57 o                         
  -3  14  12         26.57         29.94         0.77 o                         
  -2  14  12          0.63          1.66         0.57 o                         
  -1  14  12         40.08         47.63         0.74 o                         
   0  14  12         34.73         38.24         0.76 o                         
   1  14  12         10.87         13.83         0.56 o                         
   2  14  12         37.07         33.37         0.78 o                         
   3  14  12         11.05          9.88         0.60 o                         
  -3  15  12        164.59        149.26         3.40 o                         
  -2  15  12          0.71          2.16         0.59 o                         
  -1  15  12         38.91         36.43         0.77 o                         
   0  15  12        240.33        254.17         2.40 o                         
   1  15  12          8.55          7.56         0.58 o                         
   2  15  12         91.29         84.87         2.77 o                         
   3  15  12          0.38          2.05         0.61 o                         
  -3  16  12         13.64         14.98         0.66 o                         
  -2  16  12         47.73         47.54         0.77 o                         
  -1  16  12          4.01          5.45         0.59 o                         
   0  16  12        108.55        111.42         1.90 o                         
   1  16  12         61.29         59.61         1.65 o                         
   2  16  12         11.90         15.20         0.65 o                         
  -3  17  12          0.04          0.31         0.69 o                         
  -2  17  12          0.92          2.57         0.55 o                         
  -1  17  12        238.67        256.75         5.17 o                         
   0  17  12         98.70        102.67         1.76 o                         
   1  17  12         15.29         12.85         0.82 o                         
   2  17  12         72.19         71.09         1.45 o                         
  -2  18  12         11.58          9.63         0.63 o                         
  -1  18  12          4.59          4.18         0.60 o                         
   0  18  12          0.00          2.65         0.68 o                         
   1  18  12          9.14         14.38         0.76 o                         
   2  18  12          5.75          8.04         0.65 o                         
  -2  19  12        115.39        121.45         1.90 o                         
  -1  19  12        197.43        214.82         2.81 o                         
   0  19  12         35.57         33.23         0.81 o                         
   1  19  12        120.92        122.80         4.08 o                         
   2  19  12        320.44        297.16         6.26 o                         
  -2  20  12         15.48         22.40         0.75 o                         
  -1  20  12        113.16        119.38         3.61 o                         
   0  20  12          1.82          4.39         0.62 o                         
   1  20  12          1.55          2.38         0.59 o                         
  -1  21  12         52.12         55.65         1.03 o                         
   0  21  12          4.91          5.64         0.70 o                         
   1  21  12          0.25          0.19         1.14 o                         
  -4   1  13         55.02         53.57         0.72 o                         
  -3   1  13          9.13          5.85         0.50 o                         
  -2   1  13          7.94          5.45         0.52 o                         
  -1   1  13         29.38         24.73         0.71 o                         
   0   1  13        243.16        257.26         3.71 o                         
   1   1  13         18.89         25.28         0.74 o                         
   2   1  13         93.63         86.17         1.20 o                         
   3   1  13          9.20          8.42         0.56 o                         
  -4   2  13        174.35        146.38         1.50 o                         
  -3   2  13          0.44          2.06         0.49 o                         
  -2   2  13        195.44        202.87         2.66 o                         
  -1   2  13         49.81         79.07         1.08 o                         
   0   2  13         70.63         79.33         1.72 o                         
   1   2  13          0.04          3.27         0.60 o                         
   2   2  13         15.44         20.00         0.73 o                         
   3   2  13         40.16         38.86         0.74 o                         
  -4   3  13          8.42         12.24         0.62 o                         
  -3   3  13         36.53         34.62         0.70 o                         
  -2   3  13        137.66        116.57         2.01 o                         
  -1   3  13        142.78        113.94         1.55 o                         
   0   3  13          0.25          3.42         0.63 o                         
   1   3  13        107.84         97.66         1.96 o                         
   2   3  13          5.66          6.39         0.59 o                         
   3   3  13         26.50         20.58         0.74 o                         
  -4   4  13         35.12         28.97         0.68 o                         
  -3   4  13        301.09        288.40         4.41 o                         
  -2   4  13         49.93         50.39         1.02 o                         
  -1   4  13         62.82         70.49         1.13 o                         
   0   4  13        112.19         97.75         2.69 o                         
   1   4  13        181.00        194.23         2.22 o                         
   2   4  13         13.89         12.51         0.64 o                         
   3   4  13         14.35         12.51         0.59 o                         
  -4   5  13          0.07          1.64         0.52 o                         
  -3   5  13         27.84         22.23         0.71 o                         
  -2   5  13          0.90          4.36         0.50 o                         
  -1   5  13         39.30         46.45         1.13 o                         
   0   5  13        300.20        355.96         4.26 o                         
   1   5  13         39.40         38.80         0.75 o                         
   2   5  13        184.94        196.56         3.44 o                         
   3   5  13        254.99        240.36         3.63 o                         
  -4   6  13         27.12         20.93         0.64 o                         
  -3   6  13          3.44          3.32         0.54 o                         
  -2   6  13         97.19         93.47         1.25 o                         
  -1   6  13          2.32          1.83         0.54 o                         
   0   6  13         79.78         91.14         0.91 o                         
   1   6  13          1.07          2.08         0.56 o                         
   2   6  13          0.43          0.32         0.53 o                         
   3   6  13          0.00         -0.26         0.59 o                         
  -3   7  13          7.87          5.86         0.53 o                         
  -2   7  13          9.28         11.75         0.50 o                         
  -1   7  13        196.41        177.30         1.10 o                         
   0   7  13          0.28          1.02         0.61 o                         
   1   7  13         42.22         40.60         0.75 o                         
   2   7  13         44.25         43.66         0.69 o                         
   3   7  13          7.30          8.35         0.58 o                         
  -3   8  13         11.82         12.40         0.65 o                         
  -2   8  13         63.66         74.03         1.25 o                         
  -1   8  13          2.70          5.75         0.63 o                         
   0   8  13         35.69         38.59         0.93 o                         
   1   8  13         10.17          8.97         0.58 o                         
   2   8  13         23.04         24.05         0.66 o                         
   3   8  13         10.44         12.46         0.72 o                         
  -3   9  13          0.74          0.50         0.50 o                         
  -2   9  13          7.49          7.06         0.53 o                         
  -1   9  13         16.63         24.65         0.67 o                         
   0   9  13        202.33        185.09         4.44 o                         
   1   9  13         34.98         40.12         0.69 o                         
   2   9  13        211.16        203.54         2.72 o                         
   3   9  13         36.68         34.83         0.72 o                         
  -3  10  13         33.35         32.64         0.72 o                         
  -2  10  13        226.01        252.86         3.80 o                         
  -1  10  13        211.30        206.26         4.15 o                         
   0  10  13         44.27         42.62         0.83 o                         
   1  10  13        356.23        354.63         5.44 o                         
   2  10  13         44.79         40.86         1.09 o                         
   3  10  13         72.46         68.79         0.95 o                         
  -3  11  13         59.31         68.49         1.40 o                         
  -2  11  13          1.00          1.88         0.52 o                         
  -1  11  13         47.91         64.99         1.54 o                         
   0  11  13          8.26         11.03         0.61 o                         
   1  11  13        421.83        471.30        10.10 o                         
   2  11  13         76.73         76.88         2.12 o                         
  -3  12  13         33.23         33.31         1.05 o                         
  -2  12  13        114.97        129.42         2.33 o                         
  -1  12  13        571.87        548.66        10.63 o                         
   0  12  13         69.18         73.56         0.84 o                         
   1  12  13          0.41          2.11         0.62 o                         
   2  12  13         43.16         53.27         0.81 o                         
  -3  13  13         69.03         70.13         1.93 o                         
  -2  13  13          5.44          7.84         0.61 o                         
  -1  13  13          0.00          0.80         0.66 o                         
   0  13  13        284.05        289.72         7.69 o                         
   1  13  13         21.34         24.60         0.74 o                         
   2  13  13          6.97         10.72         0.59 o                         
  -2  14  13          0.54          2.19         0.54 o                         
  -1  14  13         25.59         21.27         0.66 o                         
   0  14  13          2.80          4.66         0.66 o                         
   1  14  13          5.76          8.27         0.55 o                         
   2  14  13          5.10          7.95         0.60 o                         
  -2  15  13         71.59         75.48         2.08 o                         
  -1  15  13          0.58          1.94         0.52 o                         
   0  15  13        183.29        220.20         2.34 o                         
   1  15  13         67.38         56.79         1.70 o                         
   2  15  13         27.04         23.22         0.87 o                         
  -2  16  13         60.06         56.53         0.85 o                         
  -1  16  13        127.03        122.46         2.10 o                         
   0  16  13        249.65        266.33         6.24 o                         
   1  16  13        104.37        105.40         2.27 o                         
  -1  17  13         20.63         17.32         0.69 o                         
   0  17  13         89.86        104.75         2.69 o                         
   1  17  13          6.31          6.16         0.63 o                         
  -1  18  13          0.07          1.74         0.73 o                         
   0  18  13        154.76        138.54         1.18 o                         
  -3   0  14          3.64          5.36         0.83 o                         
  -2   0  14          4.30          5.86         0.79 o                         
  -1   0  14         36.47         38.98         0.93 o                         
   0   0  14         96.16        100.83         1.84 o                         
   1   0  14         22.22         22.13         0.98 o                         
   2   0  14          8.37          9.91         0.93 o                         
  -3   1  14          2.76          5.66         0.55 o                         
  -2   1  14         87.38        109.76         2.00 o                         
  -1   1  14         49.10         55.56         0.77 o                         
   0   1  14        150.56        188.40         1.88 o                         
   1   1  14          1.92          3.88         0.63 o                         
   2   1  14         39.21         38.66         0.83 o                         
  -3   2  14          0.40          2.00         0.54 o                         
  -2   2  14         23.78         25.71         0.73 o                         
  -1   2  14        219.20        232.22         2.47 o                         
   0   2  14        261.12        285.89         3.59 o                         
   1   2  14        147.40        162.78         1.62 o                         
   2   2  14        175.14        160.43         4.58 o                         
  -3   3  14        177.21        146.72         3.82 o                         
  -2   3  14        100.27         99.64         2.14 o                         
  -1   3  14        206.18        196.35         1.89 o                         
   0   3  14         58.24         57.07         0.89 o                         
   1   3  14          7.74          6.23         0.63 o                         
   2   3  14         10.57          7.43         0.68 o                         
  -3   4  14        176.23        172.37         3.94 o                         
  -2   4  14        173.70        176.34         4.90 o                         
  -1   4  14         45.80         49.16         0.80 o                         
   0   4  14         42.35         42.40         1.89 o                         
   1   4  14        212.39        221.38         2.01 o                         
   2   4  14        167.06        171.46         3.30 o                         
  -3   5  14         56.44         54.25         1.62 o                         
  -2   5  14         79.86         73.56         0.91 o                         
  -1   5  14        131.85        149.48         1.51 o                         
   0   5  14          0.35          2.71         0.58 o                         
   1   5  14          6.68          7.01         0.65 o                         
   2   5  14          5.54          4.43         0.60 o                         
  -3   6  14         12.38         14.04         0.66 o                         
  -2   6  14          7.61         12.00         0.67 o                         
  -1   6  14          1.67          4.12         0.56 o                         
   0   6  14         84.20         86.32         1.44 o                         
   1   6  14          6.10          5.51         0.57 o                         
   2   6  14          4.31          3.90         0.54 o                         
  -2   7  14          0.10          0.79         0.52 o                         
  -1   7  14          7.46          9.91         0.59 o                         
   0   7  14         92.31        107.60         0.92 o                         
   1   7  14          4.52          4.19         0.62 o                         
   2   7  14          5.96          5.65         0.58 o                         
  -2   8  14         26.34         24.72         0.64 o                         
  -1   8  14          1.20          2.37         0.52 o                         
   0   8  14         92.05        111.36         0.89 o                         
   1   8  14        241.47        225.22         3.75 o                         
   2   8  14        171.61        174.23         4.71 o                         
  -2   9  14          0.52          1.30         0.58 o                         
  -1   9  14        199.27        197.45         3.18 o                         
   0   9  14          0.47          2.10         0.57 o                         
   1   9  14         46.52         40.14         0.79 o                         
   2   9  14          7.32          4.33         1.50 o                         
  -2  10  14         74.42         81.98         2.03 o                         
  -1  10  14          0.08          1.74         0.59 o                         
   0  10  14        167.61        176.56         2.94 o                         
   1  10  14         10.55         12.14         0.65 o                         
  -2  11  14         14.76         16.23         0.69 o                         
  -1  11  14          9.34         11.23         0.63 o                         
   0  11  14          1.19          1.35         0.63 o                         
   1  11  14          7.81          8.02         0.63 o                         
  -1  12  14          8.19         12.05         0.69 o                         
   0  12  14          7.84          8.86         0.63 o                         
   1  12  14         73.11         77.13         1.17 o                         
  -1  13  14         74.34         79.87         1.43 o                         
   0  13  14         21.32         18.45         0.65 o                         
   0  14  14         25.76         27.15         2.23 o                         
  -1   1  15        276.62        272.00         2.25 o                         
   0   1  15         18.54         18.38         0.78 o                         
  -1   2  15          9.00         14.21         0.66 o                         
   0   2  15          0.45          2.54         0.63 o                         
  -1   3  15         42.34         52.42         1.09 o                         
   0   3  15         70.79         80.46         0.79 o                         
  -1   4  15          6.80         10.12         0.73 o                         
   0   4  15         45.25         39.29         0.77 o                         
  -1   5  15        203.38        190.52         3.86 o                         
   0   5  15        120.23        137.19         1.57 o                         
   0   6  15          7.30          6.62         0.88 o                         
                                                                                
